# Supplementary material for: THEM6‐mediated reprogramming of lipid metabolism supports treatment resistance in prostate cancer
Source: EMBO Mol Med. 2022 Jan 11;14(3):e14764. doi: 10.15252/emmm.202114764 (PMC8899912; doi:10.15252/emmm.202114764)
Supplement: Supplementary file 3 — Table EV1 [file EMMM-14-e14764-s002.xlsx]

## Sheet: Legend
Table EV1: Proteins significantly modulated in THEM6 KO 22rv1 cells (2 clones).

## Sheet: 22rv1
Protein IDs	Majority protein IDs	Protein names	Gene names	Fasta headers	-Log T-test p-value CTL_KO1	Student's T-test Difference CTL_KO1	-Log T-test p-value CTL_KO2	Student's T-test Difference CTL_KO2	CTL-1	CTL-2	CTL-3	THEM6 KO1-1	THEM6 KO1-2	THEM6 KO1-3	THEM6 KO2-1	THEM6 KO2-2	THEM6 KO2-3	Peptides	Unique peptides	Sequence coverage [%]	Mol. weight [kDa]	Sequence length	Fraction average	Q-value	Score	Intensity	MS/MS count	Peptide IDs	Mod. peptide IDs	Evidence IDs	Carbamidomethyl (C) site IDs	Nethylmaleimide (C) site IDs	Razor + unique peptides	Number of proteins	Carbamidomethyl (C) site positions	Nethylmaleimide (C) site positions	Oxidation (M) site positions	Sequence lengths
Q96S99;REV__Q96JP2	Q96S99	Pleckstrin homology domain-containing family F member 1	PLEKHF1	sp|Q96S99|PKHF1_HUMAN Pleckstrin homology domain-containing family F member 1 OS=Homo sapiens OX=9606 GN=PLEKHF1 PE=1 SV=3	6.5017	3.55892	5.10385	3.53169	25.9081	25.8159	25.9763	22.2941	22.3408	22.3887	22.5892	22.2591	22.257	9	9	39.8	31.194	279	13.5	0	63.805	9402800000	15	9851;22677;30324;39241;63493;63894;71195;83393;86036	10005;23054;30824;39888;64597;65002;72384;84802;87492	22300;50176;50177;66462;86963;141858;142569;157276;157277;157278;184131;184132;190519;190520;190521;190522;190523;190524;190525	11863;11864;11865;11866;11867		9	2	21;129;178;183;186			279;1530
Q8WUY1	Q8WUY1	Protein THEM6	THEM6	sp|Q8WUY1|THEM6_HUMAN Protein THEM6 OS=Homo sapiens OX=9606 GN=THEM6 PE=1 SV=2	5.65453	3.23999	5.67912	3.07478	24.2065	24.2746	24.3469	20.9201	21.1585	21.0295	21.3046	21.0875	21.2116	5	5	20.2	23.865	208	14	0	8.5288	2914200000	3	9921;12885;51871;52066;64363	10078;13100;52716;52911;65479	22420;28849;116135;116612;143552	10570;10571		5	1	85;146			208
P23352	P23352	Anosmin-1	KAL1	sp|P23352|KALM_HUMAN Anosmin-1 OS=Homo sapiens OX=9606 GN=ANOS1 PE=1 SV=3	5.33877	2.68241	4.85816	2.73332	25.8009	25.7614	25.6754	22.9323	23.0854	23.1727	23.1518	22.8181	23.0678	11	11	16.9	76.111	680	13.8	0	18.599	4152300000	14	2039;15329;30639;37265;45072;46371;49415;64082;77814;81482;88445	2068;15590;31145;37883;45817;47124;50224;65192;79100;82842;89938	4770;4771;34261;67186;67187;82157;100914;100915;103554;110057;110058;110059;110060;142973;142974;171280;179533;196332;196333		549;550	11	1		134;523		680
O00548	O00548	Delta-like protein 1	DLL1	sp|O00548|DLL1_HUMAN Delta-like protein 1 OS=Homo sapiens OX=9606 GN=DLL1 PE=1 SV=2	5.27918	2.61881	4.57145	2.66658	23.9546	23.9718	24.0783	21.325	21.3005	21.5226	21.2343	21.2027	21.5679	3	3	3.5	78.055	723	4.67	0	3.6947	1030200000	2	10497;31944;33242	10667;32475;33791	23485;70189;73165	374		3	1	665			723
P09110;P09110-2	P09110;P09110-2	3-ketoacyl-CoA thiolase, peroxisomal	ACAA1	sp|P09110|THIK_HUMAN 3-ketoacyl-CoA thiolase, peroxisomal OS=Homo sapiens OX=9606 GN=ACAA1 PE=1 SV=2;sp|P09110-2|THIK_HUMAN Isoform 2 of 3-ketoacyl-CoA thiolase, peroxisomal OS=Homo sapiens OX=9606 GN=ACAA1	6.39843	2.54167	6.40271	2.7425	27.6511	27.6123	27.6989	25.1279	25.0505	25.159	24.9485	24.8393	24.947	21	21	57.3	44.292	424	16.9	0	323.31	105170000000	87	2207;11549;13113;16741;17111;22610;31781;31782;35158;39470;44514;51388;54533;54608;63133;63363;67077;67078;72273;72322;86729	2239;11747;13335;17020;17021;17401;17402;22987;32309;32310;35749;40120;45253;52226;55407;55481;64234;64235;64467;68227;68228;73481;73531;88202;88203	5144;5145;5146;5147;5148;5149;5150;5151;5152;5153;25787;25788;29337;29338;29339;29340;29341;29342;29343;37209;37210;37211;37212;37213;37214;37215;37216;37217;37218;37219;37220;37221;37222;38037;38038;38039;50073;50074;50075;50076;69876;69877;69878;69879;69880;69881;77649;77650;77651;77652;87535;87536;87537;87538;87539;87540;87541;87542;87543;87544;87545;87546;87547;87548;87549;99771;99772;114990;…	2414;2415;2416;2417;2418	407;408	21	2	87;123;177;218;381	123;381	69;100;181	424;331
P07355;P07355-2;A6NMY6	P07355;P07355-2;A6NMY6	Annexin A2;Putative annexin A2-like protein	ANXA2;ANXA2P2	sp|P07355|ANXA2_HUMAN Annexin A2 OS=Homo sapiens OX=9606 GN=ANXA2 PE=1 SV=2;sp|P07355-2|ANXA2_HUMAN Isoform 2 of Annexin A2 OS=Homo sapiens OX=9606 GN=ANXA2;sp|A6NMY6|AXA2L_HUMAN Putative annexin A2-like protein OS=Homo sapiens OX=9606 GN=ANXA2P2 PE=5 SV=2	4.79512	1.95501	3.738	2.27427	25.9406	25.7579	25.7465	23.7751	23.8627	23.9422	23.8224	23.2739	23.5259	16	16	41.6	38.604	339	9.83	0	94.553	8726800000	29	2085;5258;9354;11260;13493;13494;14828;22767;37039;63248;67438;73401;76324;77545;80201;80288	2114;5336;9485;11447;13722;13723;15078;23147;37652;64350;68592;74618;77585;78829;81543;81632	4887;4888;4889;4890;4891;12154;21354;25084;25085;25086;25087;30207;30208;33236;50426;81562;81563;141450;149682;149683;149684;162194;168016;170742;170743;176941;177145;177146;177147	2310		16	3	335			339;357;339
P06881;P01258-2;P01258	P06881;P01258-2;P01258	Calcitonin gene-related peptide 1;Calcitonin;Calcitonin;Katacalcin	CALCA	sp|P06881|CALCA_HUMAN Calcitonin gene-related peptide 1 OS=Homo sapiens OX=9606 GN=CALCA PE=1 SV=4;sp|P01258-2|CALC_HUMAN Isoform 2 of Calcitonin OS=Homo sapiens OX=9606 GN=CALCA;sp|P01258|CALC_HUMAN Calcitonin OS=Homo sapiens OX=9606 GN=CALCA PE=1 SV=3	3.68007	1.85712	3.7492	2.22592	19.9252	19.9533	20.1985	17.9525	18.2082	18.345	17.7563	17.5797	18.0633	3	2	28.1	13.899	128	6.6	0	19.588	371100000	4	7243;47114;69292	7361;47877;70455	16600;16601;105157;153537;153538			3	3				128;141;141
Q96QD8;Q96QD8-2	Q96QD8;Q96QD8-2	Sodium-coupled neutral amino acid transporter 2	SLC38A2	sp|Q96QD8|S38A2_HUMAN Sodium-coupled neutral amino acid transporter 2 OS=Homo sapiens OX=9606 GN=SLC38A2 PE=1 SV=2;sp|Q96QD8-2|S38A2_HUMAN Isoform 2 of Sodium-coupled neutral amino acid transporter 2 OS=Homo sapiens OX=9606 GN=SLC38A2	4.78426	2.11133	4.71216	1.88447	25.6147	25.4368	25.6585	23.5098	23.3524	23.5138	23.6227	23.6666	23.7672	4	4	11.9	56.025	506	12.8	0	61.88	5105900000	9	2968;71910;77052;90433	3010;73109;78324;91961	6769;158780;158781;158782;158783;169636;169637;200688			4	2				506;406
Q05707-2;Q05707;Q05707-3	Q05707-2;Q05707;Q05707-3	Collagen alpha-1(XIV) chain	COL14A1	sp|Q05707-2|COEA1_HUMAN Isoform 2 of Collagen alpha-1(XIV) chain OS=Homo sapiens OX=9606 GN=COL14A1;sp|Q05707|COEA1_HUMAN Collagen alpha-1(XIV) chain OS=Homo sapiens OX=9606 GN=COL14A1 PE=1 SV=3;sp|Q05707-3|COEA1_HUMAN Isoform 3 of Collagen alpha-1(XIV) ch	4.83663	1.66122	5.69855	1.73022	23.3434	23.2458	23.3101	21.5487	21.6168	21.7502	21.5992	21.5092	21.6004	5	5	3.5	191.9	1780	11	0	20.219	776540000	5	12411;26572;59864;88449;88460	12619;27004;60929;89942;89953	27675;57911;134696;196337;196358			5	3				1780;1796;1701
Q5DJT8;P0DMV2;P0DMV1;P0DMU9;Q8NHU0;Q5HYN5;P0DMV0;P0DMU8;P0DMU7	Q5DJT8;P0DMV2;P0DMV1;P0DMU9;Q8NHU0;Q5HYN5;P0DMV0;P0DMU8;P0DMU7	Cancer/testis antigen family 45 member A2;Cancer/testis antigen family 45 member A9;Cancer/testis antigen family 45 member A8;Cancer/testis antigen family 45 member A10;Cancer/testis antigen family 45 member A3;Cancer/testis antigen family 45 member A1;Cancer/testis antigen family 45 member A7;Cancer/testis antigen family 45 member A5;Cancer/testis antigen family 45 member A6	CT45A2;CT45A9;CT45A8;CT45A10;CT45A3;CT45A1;CT45A7;CT45A5;CT45A6	sp|Q5DJT8|CT452_HUMAN Cancer/testis antigen family 45 member A2 OS=Homo sapiens OX=9606 GN=CT45A2 PE=2 SV=3;sp|P0DMV2|CT459_HUMAN Cancer/testis antigen family 45 member A9 OS=Homo sapiens OX=9606 GN=CT45A9 PE=3 SV=1;sp|P0DMV1|CT458_HUMAN Cancer/testis anti	4.3765	1.59506	3.80737	1.6051	21.4508	21.3133	21.202	19.6481	19.7794	19.7534	19.7732	19.5399	19.8376	3	3	15.3	21.362	189	9.67	0.00050277	2.4189	352470000	2	18644;74518;83022	18960;75759;84411	41680;164383;183242			3	9				189;189;189;189;189;189;189;189;189
Q9HBH0;Q9HBH0-2	Q9HBH0	Rho-related GTP-binding protein RhoF	RHOF	sp|Q9HBH0|RHOF_HUMAN Rho-related GTP-binding protein RhoF OS=Homo sapiens OX=9606 GN=RHOF PE=1 SV=1	5.42873	1.58255	6.32059	1.56034	24.5471	24.5244	24.547	23.0292	22.8778	22.9639	22.9418	23.0269	22.9688	6	6	25.6	23.625	211	13	0	25.954	2795600000	9	738;24416;27524;30277;82829;91996	745;24826;27973;30777;84215;93541	1855;53747;59930;59931;66368;182761;204159;204160;204161	13396		6	2	173			211;170
Q86TG7-2;Q86TG7	Q86TG7-2;Q86TG7	Retrotransposon-derived protein PEG10	PEG10	sp|Q86TG7-2|PEG10_HUMAN Isoform 2 of Retrotransposon-derived protein PEG10 OS=Homo sapiens OX=9606 GN=PEG10;sp|Q86TG7|PEG10_HUMAN Retrotransposon-derived protein PEG10 OS=Homo sapiens OX=9606 GN=PEG10 PE=1 SV=2	4.78387	1.83019	4.69578	1.31171	23.5388	23.6173	23.5558	21.6332	21.7141	21.8741	22.2892	22.1594	22.3282	7	7	21.8	36.965	325	6	0	88.702	2244200000	15	12263;12693;25401;39084;66417;67528;73170	12466;12903;25824;39731;67563;68682;74385	27367;27368;28320;55665;55666;55667;55668;55669;55670;55671;55672;55673;55674;86590;147629;149875;161695;161696	9203		7	2	234			325;708
P10092	P10092	Calcitonin gene-related peptide 2	CALCB	sp|P10092|CALCB_HUMAN Calcitonin gene-related peptide 2 OS=Homo sapiens OX=9606 GN=CALCB PE=1 SV=1	4.30678	1.52238	2.80464	1.59939	18.7387	18.6925	18.7362	17.1571	17.0872	17.356	17.2831	16.7096	17.3766	2	1	16.5	13.706	127	7	0	6.7124	80306000	1	47114;63780	47877;64888	105157;142390			1	1				127
Q9Y4K1;Q9Y4K1-2	Q9Y4K1	Absent in melanoma 1 protein	AIM1	sp|Q9Y4K1|CRBG1_HUMAN Beta/gamma crystallin domain-containing protein 1 OS=Homo sapiens OX=9606 GN=CRYBG1 PE=1 SV=3	5.31036	1.12657	5.07723	1.90522	22.4513	22.4583	22.5448	21.3723	21.3269	21.3756	20.5578	20.4913	20.6897	8	8	6.4	188.67	1723	7.89	0	72.568	480860000	6	4781;11640;19254;36626;43273;73802;75600;84492	4856;11839;19588;37234;43992;75032;76851;85922	11029;25935;42955;42956;80618;96866;163021;166383;186673	15417;15418		8	2	541;1404			1723;542
O95994	O95994	Anterior gradient protein 2 homolog	AGR2	sp|O95994|AGR2_HUMAN Anterior gradient protein 2 homolog OS=Homo sapiens OX=9606 GN=AGR2 PE=1 SV=1	3.93409	0.601618	5.10849	2.42626	26.0006	25.9729	26.009	25.4651	25.3797	25.3328	23.6042	23.4125	23.6871	10	10	49.1	19.979	175	14.2	0	37.785	36570000000	28	1666;37444;38575;46539;47019;53612;56891;56892;62118;84268	1690;38066;39216;47294;47780;54478;57796;57797;57798;63211;85692	3944;82714;82715;85368;85369;85370;85371;103866;104927;104928;104929;104930;120305;120306;120307;127917;127918;127919;127920;127921;127922;127923;127924;127925;127926;127927;127928;127929;127930;139318;186069			10	1			164	175
Q16654	Q16654	[Pyruvate dehydrogenase (acetyl-transferring)] kinase isozyme 4, mitochondrial	PDK4	sp|Q16654|PDK4_HUMAN [Pyruvate dehydrogenase (acetyl-transferring)] kinase isozyme 4, mitochondrial OS=Homo sapiens OX=9606 GN=PDK4 PE=1 SV=1	4.3151	1.94963	5.4278	1.0663	23.0343	23.0694	23.0798	20.9169	21.148	21.2698	21.9428	22.0114	22.0305	6	6	16.5	46.469	411	14.5	0	13.012	1357800000	7	5472;5527;57763;65080;69224;81062	5555;5610;58784;66206;70388;82416	12647;12648;12753;130006;130007;145139;153390;178729	7313		6	1	49			411
Q92597-3;Q92597-2;Q92597	Q92597-3;Q92597-2;Q92597	Protein NDRG1	NDRG1	sp|Q92597-3|NDRG1_HUMAN Isoform 3 of Protein NDRG1 OS=Homo sapiens OX=9606 GN=NDRG1;sp|Q92597-2|NDRG1_HUMAN Isoform 2 of Protein NDRG1 OS=Homo sapiens OX=9606 GN=NDRG1;sp|Q92597|NDRG1_HUMAN Protein NDRG1 OS=Homo sapiens OX=9606 GN=NDRG1 PE=1 SV=1	2.85555	1.66109	2.57533	1.34778	21.8295	22.4583	22.0972	20.6613	20.4417	20.2988	20.7728	20.9383	20.6305	3	3	14.4	33.65	313	8	0	4.7482	1404500000	3	57149;71898;77137	58055;73097;78409	128564;158757;158758;169764			3	3				313;328;394
O75691;REV__P0DKV0-2;REV__B4DYI2;REV__P0DKV0;REV__Q5VVP1;REV__Q8IWB4;REV__Q5VYP0;REV__Q5VU36;REV__Q5TZJ5	O75691	Small subunit processome component 20 homolog	UTP20	sp|O75691|UTP20_HUMAN Small subunit processome component 20 homolog OS=Homo sapiens OX=9606 GN=UTP20 PE=1 SV=3	5.9627	1.72421	5.3428	1.22966	27.7608	27.7296	27.7865	26.0875	25.9782	26.0386	26.5135	26.5916	26.4828	57	57	21.4	318.38	2785	13.7	0	177.53	47213000000	74	1062;4850;5732;11990;19094;21900;22130;22564;23488;23505;23760;25724;28654;29210;29409;30006;35016;37979;38415;38461;38537;40177;41428;42528;46814;47183;47600;48110;48459;50316;50402;50476;51004;51123;52888;53582;53817;53818;59182;59786;62690;62983;73179;75987;76600;77408;77879;80079;80080;81604;83301;83927;86156;86964;88788;90585;90987	1072;4927;5819;12192;19423;22266;22500;22940;23876;23893;24151;26149;29130;29693;29893;30502;35605;38610;39054;39100;39176;40848;42113;43235;47570;47946;48375;48896;49252;51138;51225;51301;51837;51958;53744;54448;54685;54686;60231;60848;63785;64081;74394;77241;77865;78689;79165;81418;81419;82968;84708;85346;87613;88442;90287;92114;92519	2530;2531;11168;11169;11170;11171;13333;26794;42626;48640;48641;49139;49973;49974;51999;52000;52054;52055;52584;52585;56267;62505;62506;63935;63936;63937;64407;64408;65800;77354;83956;84997;85116;85117;85272;89372;89373;92553;92554;95180;95181;104440;104441;105354;106517;107531;108269;112455;112456;112457;112623;112811;112812;114101;114336;118580;120236;120237;120238;120239;120725;120726;120727;1…	1513;1514;1515;1516;1517;1518;1519;1520;1521;1522;1523;1524		57	9	232;312;313;345;616;618;811;1644;1730;1757;2058;2594		874;1827	2785;688;1134;1188;1343;1347;1347;1347;1347
P35754	P35754	Glutaredoxin-1	GLRX	sp|P35754|GLRX1_HUMAN Glutaredoxin-1 OS=Homo sapiens OX=9606 GN=GLRX PE=1 SV=2	4.06042	1.11578	4.96657	1.66155	20.1451	20.1154	20.2586	19.0375	18.9754	19.1587	18.5525	18.5556	18.4262	3	3	30.2	11.776	106	14.3	0	4.8585	155130000	1	6604;6611;88971	6722;6729;90473	15282;15293;197618	3711;3712;3713		3	1	8;23;26			106
Q8N111	Q8N111	Cell cycle exit and neuronal differentiation protein 1	CEND1	sp|Q8N111|CEND_HUMAN Cell cycle exit and neuronal differentiation protein 1 OS=Homo sapiens OX=9606 GN=CEND1 PE=1 SV=1	4.39814	1.8219	3.42572	0.931018	22.9681	23.0253	22.799	20.9839	21.1903	21.1524	22.0812	21.9111	22.007	4	4	34.2	14.954	149	8.12	0	30.481	1480500000	10	35368;66156;69485;87045	35962;67299;70648;88524	78156;78157;78158;78159;147152;153908;153909;193101			4	1				149
P50238	P50238	Cysteine-rich protein 1	CRIP1	sp|P50238|CRIP1_HUMAN Cysteine-rich protein 1 OS=Homo sapiens OX=9606 GN=CRIP1 PE=1 SV=3	4.44604	1.15916	3.06248	1.46813	27.3963	27.4412	27.5116	26.3662	26.3002	26.2052	25.7395	26.2859	25.9194	7	6	59.7	8.5328	77	13.2	0	11.257	45398000000	9	10302;17374;27612;33160;79976;88363;88364	10468;17669;28064;33708;81306;89855;89856	23136;23137;38610;60108;73011;73012;73013;73014;73015;176478;176479;196151;196152;196153	4488;4489		6	1	7;28			77
Q9UNQ0-2;Q9UNQ0	Q9UNQ0-2;Q9UNQ0	ATP-binding cassette sub-family G member 2	ABCG2	sp|Q9UNQ0-2|ABCG2_HUMAN Isoform 2 of ATP-binding cassette sub-family G member 2 OS=Homo sapiens OX=9606 GN=ABCG2;sp|Q9UNQ0|ABCG2_HUMAN ATP-binding cassette sub-family G member 2 OS=Homo sapiens OX=9606 GN=ABCG2 PE=1 SV=3	3.96147	1.4765	4.19396	1.11316	23.6134	23.7775	23.723	22.0598	22.3206	22.3041	22.5087	22.6453	22.6204	8	7	15.5	67.453	611	13.8	0	6.7446	1452000000	8	2469;7945;7946;49512;75081;75330;85304;87927	2502;8064;8065;50322;76328;86750;89412	5709;18122;18123;110287;165491;188741;188742;195005			8	2				611;655
P29762	P29762	Cellular retinoic acid-binding protein 1	CRABP1	sp|P29762|RABP1_HUMAN Cellular retinoic acid-binding protein 1 OS=Homo sapiens OX=9606 GN=CRABP1 PE=1 SV=2	3.95622	1.09759	3.06781	1.3889	22.9448	23.036	22.9244	21.7736	21.8478	21.991	21.7532	21.2786	21.7066	5	4	43.1	15.565	137	6.86	0	32.953	1743100000	6	22743;63225;74853;81522;84617	23121;64327;76097;82882;86052	50356;141391;165021;165022;179606;186969;186970;186971	3440		4	1	130			137
Q14195-2;Q14195;Q14117	Q14195-2;Q14195	Dihydropyrimidinase-related protein 3	DPYSL3	sp|Q14195-2|DPYL3_HUMAN Isoform LCRMP-4 of Dihydropyrimidinase-related protein 3 OS=Homo sapiens OX=9606 GN=DPYSL3;sp|Q14195|DPYL3_HUMAN Dihydropyrimidinase-related protein 3 OS=Homo sapiens OX=9606 GN=DPYSL3 PE=1 SV=1	5.12371	1.80416	3.47227	0.678506	24.9315	24.9952	25.0615	23.1011	23.2136	23.261	24.3948	24.2352	24.3227	14	12	24.1	73.91	684	11.4	0	89.558	8614700000	20	4345;14931;20442;24484;27304;33632;36255;36432;37434;40543;57202;64482;71619;79441	4409;15189;20787;24895;27748;34189;36860;37039;38055;41217;58125;65602;72817;80763	10048;10049;33436;45503;45504;53904;53905;59499;59500;73981;73982;73983;79882;79883;80225;82694;82695;90268;128709;143851;143852;158216;158217;175192;175193	6625		13	3	362			684;570;519
P09382	P09382	Galectin-1	LGALS1	sp|P09382|LEG1_HUMAN Galectin-1 OS=Homo sapiens OX=9606 GN=LGALS1 PE=1 SV=2	4.91652	1.22187	4.33417	1.25692	26.442	26.4208	26.3415	25.1378	25.1528	25.2482	25.2601	25.1085	25.065	7	7	58.5	14.716	135	14	0	38.231	27832000000	15	1319;12893;16229;29779;32784;53321;71191	1338;13109;16502;30272;33327;54186;72380	3191;3192;28863;28864;36144;65258;65259;65260;72040;72041;72042;119593;119594;119595;157264;157265;157266;157267;157268;157269	2425;2426;2427;2428		7	1	3;17;43;61			135
Q7Z7L1	Q7Z7L1	Schlafen family member 11	SLFN11	sp|Q7Z7L1|SLN11_HUMAN Schlafen family member 11 OS=Homo sapiens OX=9606 GN=SLFN11 PE=1 SV=2	3.73495	0.920911	5.88758	1.47187	25.2166	25.1729	25.2549	24.4232	24.218	24.2404	23.7147	23.7843	23.7298	22	17	29.5	102.83	901	13.2	0	132.16	5285900000	14	200;14381;16839;17972;23164;23304;24411;24896;34456;37416;41634;42114;45263;47827;57625;61318;70853;72288;73594;76568;76858;86725	201;14624;17120;18278;23550;23691;24821;25311;25312;35030;38036;42324;42809;46008;48607;58643;62404;72039;73496;74822;77834;78126;88198	460;32284;37406;40125;51268;51588;53741;53742;54666;54667;54668;75902;82664;93036;94243;101327;106944;129643;137690;137691;156598;159727;159728;159729;159730;159731;162602;168541;169136;169137;169138;169139;192272	8161;8162;8163;9173;9174;9175;9176;9177;9178;9179	866	22	1	51;126;150;321;322;487;622;631;760;884	487		901
Q8WYB5-3;Q8WYB5-2;Q8WYB5	Q8WYB5-3;Q8WYB5-2;Q8WYB5	Histone acetyltransferase KAT6B	KAT6B	sp|Q8WYB5-3|KAT6B_HUMAN Isoform 3 of Histone acetyltransferase KAT6B OS=Homo sapiens OX=9606 GN=KAT6B;sp|Q8WYB5-2|KAT6B_HUMAN Isoform 2 of Histone acetyltransferase KAT6B OS=Homo sapiens OX=9606 GN=KAT6B;sp|Q8WYB5|KAT6B_HUMAN Histone acetyltransferase KAT6	3.80554	1.16609	2.85473	1.18762	22.1223	22.0161	21.9283	20.7357	20.8868	20.946	20.9921	20.5559	20.9558	7	4	3.9	199.86	1781	7.75	0	4.9443	245890000	4	5850;21412;26472;27027;43997;77334;89703	5958;21772;26903;27469;44731;78613;91214	13621;47631;57737;58919;98682;98683;170258;199141	1880;1881;10694;10695;10696;10697		4	3	266;269;272;275;509;513			1781;1890;2073
Q9UH62	Q9UH62	Armadillo repeat-containing X-linked protein 3	ARMCX3	sp|Q9UH62|ARMX3_HUMAN Armadillo repeat-containing X-linked protein 3 OS=Homo sapiens OX=9606 GN=ARMCX3 PE=1 SV=1	2.24342	0.542817	4.22734	1.8108	22.6906	22.5086	22.5126	21.9484	22.1893	21.9456	20.7634	20.6151	20.9009	7	7	21.1	42.5	379	14.4	0	22.491	1089700000	7	5108;7549;14312;20882;40907;49767;53198	5187;7667;14555;21230;41583;50578;54058	11792;11793;11794;17312;17313;32089;46412;91203;110921;119279	14535		7	1	343			379
P52789;P52790	P52789	Hexokinase-2	HK2	sp|P52789|HXK2_HUMAN Hexokinase-2 OS=Homo sapiens OX=9606 GN=HK2 PE=1 SV=2	3.88557	1.13608	3.77914	1.17075	24.9599	25.0718	24.8094	23.8234	23.7752	23.8342	23.8522	23.719	23.7576	23	22	26.6	102.38	917	12.2	0	130.79	8712300000	26	7313;9622;13662;13663;17290;20123;26970;31190;31996;39678;48016;50217;54753;56538;59115;59116;61304;69454;70325;75715;75821;77927;88433	7431;9768;13895;13896;17582;20467;27411;31706;32527;40338;48801;51038;55627;57433;60161;60162;62390;70617;71501;76966;77074;79214;89926	16742;16743;21894;30643;30644;30645;38416;44840;44841;58777;68523;70305;70306;70307;70308;88103;107319;112150;112151;112152;122793;122794;126991;132948;132949;132950;132951;132952;132953;137665;137666;137667;153848;153849;153850;153851;155551;166634;166887;171541;171542;196295;196296;196297	4701;4702;4703;4704;4705;4706;4707;4708		22	2	368;375;386;438;628;823;886;909			917;923
P10620;P10620-2	P10620;P10620-2	Microsomal glutathione S-transferase 1	MGST1	sp|P10620|MGST1_HUMAN Microsomal glutathione S-transferase 1 OS=Homo sapiens OX=9606 GN=MGST1 PE=1 SV=1;sp|P10620-2|MGST1_HUMAN Isoform 2 of Microsomal glutathione S-transferase 1 OS=Homo sapiens OX=9606 GN=MGST1	2.29788	1.11306	2.67579	1.13824	26.4046	26.4235	26.6094	24.9979	25.4823	25.6181	25.4541	25.0492	25.5195	5	5	27.7	17.598	155	15.8	0	33.945	8320200000	9	44061;46540;49843;77427;84277	44797;47295;50654;78708;85701;85702	98844;98845;98846;98847;98848;98849;103867;111085;111086;111087;111088;170503;170504;186083;186084;186085;186086;186087	2527	420	5	2	50	50		155;87
P32189-1;P32189-4;Q14409;P32189-2;P32189	P32189-1;P32189-4;Q14409;P32189-2;P32189	Glycerol kinase;Putative glycerol kinase 3	GK;GK3P	sp|P32189-1|GLPK_HUMAN Isoform 1 of Glycerol kinase OS=Homo sapiens OX=9606 GN=GK;sp|P32189-4|GLPK_HUMAN Isoform 4 of Glycerol kinase OS=Homo sapiens OX=9606 GN=GK;sp|Q14409|GLPK3_HUMAN Glycerol kinase 3 OS=Homo sapiens OX=9606 GN=GK3P PE=2 SV=2;sp|P32189-	3.45119	0.933066	3.41212	1.22664	19.9188	19.7669	19.9797	18.8822	18.9246	19.0595	18.5427	18.6006	18.8422	1	1	2.5	57.488	524	7	0	5.2867	265690000	1	28618	29093	62436			1	5				524;530;553;553;559
Q96HE7	Q96HE7	ERO1-like protein alpha	ERO1L	sp|Q96HE7|ERO1A_HUMAN ERO1-like protein alpha OS=Homo sapiens OX=9606 GN=ERO1A PE=1 SV=2	4.69176	0.778224	5.26315	1.35018	26.0909	25.9833	26.0203	25.2694	25.2317	25.2587	24.6394	24.7327	24.6719	14	13	33.1	54.392	468	11.7	0	96.396	11218000000	18	8827;11490;28328;42603;43297;49934;51892;54491;63642;71108;71109;86145;91231;91808	8956;11679;28793;43314;44017;50747;52737;55365;64747;72297;72298;87602;92763;93352	20284;25616;61701;61702;95347;95348;96920;111343;111344;111345;111346;116198;122201;122202;142137;142138;157120;157121;190786;190787;202464;203782;203783	11428	1015;1016	14	1	131	99;104		468
Q12797;Q12797-10;Q12797-6;Q12797-11;Q12797-2;Q12797-9;Q12797-5;Q12797-8;Q12797-7;O14879	Q12797;Q12797-10	Aspartyl/asparaginyl beta-hydroxylase	ASPH	sp|Q12797|ASPH_HUMAN Aspartyl/asparaginyl beta-hydroxylase OS=Homo sapiens OX=9606 GN=ASPH PE=1 SV=3;sp|Q12797-10|ASPH_HUMAN Isoform 10 of Aspartyl/asparaginyl beta-hydroxylase OS=Homo sapiens OX=9606 GN=ASPH	4.80545	1.0096	4.80414	1.09593	26.8581	26.7386	26.8012	25.8029	25.8186	25.7475	25.6736	25.6779	25.7585	20	20	30.6	85.862	758	9.28	0	265.79	25623000000	46	2427;6532;12163;21241;26500;31431;34235;34523;36343;40088;46356;46724;58062;68299;73389;74967;75879;77425;86041;89123	2460;6648;12365;21597;26931;31952;34805;35099;36950;40758;47109;47480;59089;69454;74606;76212;77132;78706;87497;90627	5617;5618;15137;15138;15139;15140;15141;27158;47212;47213;47214;47215;57781;57782;69027;69028;69029;69030;75420;76100;76101;80072;89137;89138;103524;104239;130645;130646;151360;151361;162157;165248;165249;165250;165251;166989;166990;166991;166992;166993;170499;170500;190544;190545;197994;197995;197996	6042	780	20	10	384	641		758;729;270;294;313;256;298;299;203;490
Q53EU6	Q53EU6	Glycerol-3-phosphate acyltransferase 3	AGPAT9	sp|Q53EU6|GPAT3_HUMAN Glycerol-3-phosphate acyltransferase 3 OS=Homo sapiens OX=9606 GN=GPAT3 PE=1 SV=2	2.93231	0.984233	3.25593	1.11386	20.3143	20.241	20.2621	19.096	19.2686	19.5001	19.236	18.9437	19.2961	1	1	2.8	48.705	434	4	0	9.3917	381570000	2	19869	20211	44327;44328			1	1				434
P20020-6;P20020;P20020-4;P20020-1;P20020-5;P20020-2	P20020-6;P20020;P20020-4;P20020-1;P20020-5;P20020-2	Plasma membrane calcium-transporting ATPase 1	ATP2B1	sp|P20020-6|AT2B1_HUMAN Isoform K of Plasma membrane calcium-transporting ATPase 1 OS=Homo sapiens OX=9606 GN=ATP2B1;sp|P20020|AT2B1_HUMAN Plasma membrane calcium-transporting ATPase 1 OS=Homo sapiens OX=9606 GN=ATP2B1 PE=1 SV=4;sp|P20020-4|AT2B1_HUMAN Iso	4.46896	1.37884	3.52084	0.707711	26.971	26.9454	26.787	25.4769	25.4982	25.5919	26.1608	26.1967	26.2228	36	19	29.3	130.62	1184	9.38	0	228.17	35612000000	49	15003;15722;17559;18053;18282;18405;28695;32586;33558;33951;35796;39786;41984;42688;42872;46092;47598;51455;57555;58337;58345;61570;63223;67240;69533;70390;70391;70392;72566;75121;75208;75577;76273;78976;81239;90654	15261;15992;17856;18361;18592;18715;29172;33124;34114;34513;36395;40453;42677;43399;43584;46841;48373;52295;58570;59370;59378;62662;64325;68391;70697;71567;71568;71569;73776;76368;76458;76828;77533;80290;82596;92183	33640;35113;39124;39125;40364;40365;40827;40828;40829;41116;41117;41118;62578;71672;71673;73814;73815;73816;74727;74728;78992;78993;78994;88370;88371;88372;93921;93922;95542;95543;95925;103077;106513;106514;106515;115160;129509;131239;131240;131255;138363;138364;141388;149265;149266;153990;153991;155699;155700;155701;155702;155703;155704;155705;155706;155707;155708;155709;155710;155711;155712;155…	2990;2991		36	6	60;649			1184;1220;1249;1258;1171;1176
Q8N4S7-3;Q8N4S7-2;Q8N4S7	Q8N4S7-3;Q8N4S7-2;Q8N4S7	Progestin and adipoQ receptor family member 4	PAQR4	sp|Q8N4S7-3|PAQR4_HUMAN Isoform 3 of Progestin and adipoQ receptor family member 4 OS=Homo sapiens OX=9606 GN=PAQR4;sp|Q8N4S7-2|PAQR4_HUMAN Isoform 2 of Progestin and adipoQ receptor family member 4 OS=Homo sapiens OX=9606 GN=PAQR4;sp|Q8N4S7|PAQR4_HUMAN Pr	2.90569	0.924231	2.65767	1.16134	23.4828	23.2534	23.4534	22.4585	22.6309	22.3275	22.3432	21.9395	22.4228	4	4	25.8	21.357	198	18.9	0	24.874	516730000	5	5555;30892;37130;52759	5638;31402;37744;53606	12856;67757;67758;81764;118277;118278;118279;118280;118281	9868;9869		4	3	38;130			198;234;273
Q01581;P54868-3;P54868-2;P54868	Q01581	Hydroxymethylglutaryl-CoA synthase, cytoplasmic	HMGCS1	sp|Q01581|HMCS1_HUMAN Hydroxymethylglutaryl-CoA synthase, cytoplasmic OS=Homo sapiens OX=9606 GN=HMGCS1 PE=1 SV=2	4.74208	1.03308	4.32799	1.04536	26.4168	26.3044	26.3529	25.3309	25.3709	25.2731	25.4023	25.275	25.2607	16	16	37.3	57.293	520	13.6	0	122.32	25595000000	31	7631;10978;13897;40918;43357;48653;48654;49400;53293;55020;60759;62408;68665;88320;90221;92035	7748;11156;14132;41595;44079;49452;49453;50208;54155;55896;61835;63504;69825;89812;91745;93581	17450;17451;17452;24301;31137;31138;91220;91221;91222;97072;97073;97074;97075;108670;108671;108672;110020;110021;110022;110023;119493;119494;119495;119496;123374;123375;123376;123377;136555;136556;139816;152193;152194;196040;196041;200259;204225;204226;204227	5602;5603;5604;5605		16	4	224;232;237;406			520;453;466;508
Q9Y6N5	Q9Y6N5	Sulfide:quinone oxidoreductase, mitochondrial	SQRDL	sp|Q9Y6N5|SQOR_HUMAN Sulfide:quinone oxidoreductase, mitochondrial OS=Homo sapiens OX=9606 GN=SQOR PE=1 SV=1	5.00055	1.48204	4.31695	0.594822	23.8508	23.8711	23.7924	22.3551	22.2737	22.4394	23.2823	23.2089	23.2386	11	11	28	49.96	450	13.3	0	33.819	3714900000	13	2588;5900;21342;40894;46545;57904;65344;84533;85208;88122;89945	2623;6009;21701;41570;47300;58928;66473;85965;86654;89609;91459	5969;5970;13724;13725;13726;47487;47488;91177;103878;130289;145663;186778;188509;195481;199574;199575	15691		11	1	127			450
Q13882;Q13882-2	Q13882	Protein-tyrosine kinase 6	PTK6	sp|Q13882|PTK6_HUMAN Protein-tyrosine kinase 6 OS=Homo sapiens OX=9606 GN=PTK6 PE=1 SV=1	3.13065	1.12818	3.49211	0.925358	21.0685	21.2037	20.9439	19.9039	19.8027	20.1249	20.1792	20.0903	20.1705	4	3	8.4	51.834	451	8.67	0	3.4508	146300000	1	19846;26823;77447;84567	20188;27256;78728;86000	44296;58375;170554;186846	6510;6511		3	2	82;194			451;134
Q16385-2	Q16385-2	Protein SSX2	SSX2	sp|Q16385-2|SSX2_HUMAN Isoform 2 of Protein SSX2 OS=Homo sapiens OX=9606 GN=SSX2	2.67962	0.713914	4.20439	1.33426	17.549	17.7655	17.6313	17.0588	16.9558	16.7893	16.3924	16.3054	16.2451	11	1	49.3	25.173	223	4	0.0086047	1.212	16000000	1	2074;2075;2895;8112;18353;22799;45833;54134;67437;68672;90606	2103;2104;2935;8233;18663;23179;46580;55005;68591;69832;92135	4845;4846;4847;4848;4849;4850;4851;4852;4853;6588;6589;6590;18547;18548;41014;50523;102490;102491;102492;102493;121295;121296;149678;149679;149680;149681;152212;152213;152214;201058	7272;7273		1	1	72;140			223
Q9H2H9	Q9H2H9	Sodium-coupled neutral amino acid transporter 1	SLC38A1	sp|Q9H2H9|S38A1_HUMAN Sodium-coupled neutral amino acid transporter 1 OS=Homo sapiens OX=9606 GN=SLC38A1 PE=1 SV=1	3.19707	1.06836	3.88386	0.964642	24.8708	24.7794	24.6681	23.7546	23.5235	23.8351	23.8704	23.7816	23.7724	4	4	6.8	54.047	487	12.5	0	4.283	2857500000	8	43387;58369;73285;75066	44110;59403;74502;76313	97127;97128;131309;131310;161932;161933;165451;165452			4	1				487
Q99836-5;Q99836;Q99836-6;Q99836-2;Q99836-3;Q99836-4	Q99836-5;Q99836;Q99836-6;Q99836-2	Myeloid differentiation primary response protein MyD88	MYD88	sp|Q99836-5|MYD88_HUMAN Isoform 5 of Myeloid differentiation primary response protein MyD88 OS=Homo sapiens OX=9606 GN=MYD88;sp|Q99836|MYD88_HUMAN Myeloid differentiation primary response protein MyD88 OS=Homo sapiens OX=9606 GN=MYD88 PE=1 SV=1;sp|Q99836-6	4.76342	0.999041	4.25101	1.02205	23.4742	23.3943	23.5343	22.4582	22.4832	22.4643	22.5194	22.3831	22.434	7	7	34.5	31.496	275	13.9	0	40.844	2134700000	8	17070;20854;29275;50393;55068;64962;66179	17357;21202;29758;51216;55944;66087;67322	37919;46364;64082;64083;112610;123490;123491;123492;144861;147191;147192;147193	12081;12082;12083		7	6	182;253;259			275;296;304;251;191;146
O00562-2;O00562	O00562-2;O00562	Membrane-associated phosphatidylinositol transfer protein 1	PITPNM1	sp|O00562-2|PITM1_HUMAN Isoform 2 of Membrane-associated phosphatidylinositol transfer protein 1 OS=Homo sapiens OX=9606 GN=PITPNM1;sp|O00562|PITM1_HUMAN Membrane-associated phosphatidylinositol transfer protein 1 OS=Homo sapiens OX=9606 GN=PITPNM1 PE=1 SV	4.8395	0.959405	3.93556	1.0447	24.8596	24.8428	24.9564	23.9016	23.9308	23.9482	23.9528	23.7463	23.8256	14	13	15	134.77	1243	13.6	0	46.903	4868100000	17	706;3277;4825;5005;21383;25582;30073;36155;36402;41601;62644;74214;80198;91658	715;3323;4901;5084;21743;26006;30570;36760;37009;42291;63739;75450;81540;93200	1748;1749;7475;11125;11126;11536;47581;55999;65942;65943;65944;65945;65946;65947;79716;80177;92966;92967;140226;163778;176938;203397	376		14	2	888			1243;1244
O15427	O15427	Monocarboxylate transporter 4	SLC16A3	sp|O15427|MOT4_HUMAN Monocarboxylate transporter 4 OS=Homo sapiens OX=9606 GN=SLC16A3 PE=1 SV=1	2.92525	1.11606	2.21943	0.880204	23.5554	23.6714	23.3086	22.5597	22.288	22.3396	22.475	22.882	22.5378	5	5	12.5	49.469	465	6.75	0	8.4252	3000600000	8	24736;27078;33188;50636;58754	25148;27520;33736;51463;59795	54365;54366;54367;54368;59064;73062;113198;132134			5	1				465
O60282;O60282-2	O60282;O60282-2	Kinesin heavy chain isoform 5C	KIF5C	sp|O60282|KIF5C_HUMAN Kinesin heavy chain isoform 5C OS=Homo sapiens OX=9606 GN=KIF5C PE=1 SV=1;sp|O60282-2|KIF5C_HUMAN Isoform 2 of Kinesin heavy chain isoform 5C OS=Homo sapiens OX=9606 GN=KIF5C	2.24366	0.456986	4.44594	1.51165	23.8312	23.8405	23.6446	23.2278	23.2989	23.4187	22.1885	22.2683	22.3246	24	12	30.3	109.49	957	9.67	0	95.449	1895000000	13	1742;4918;5859;7947;17042;22667;23664;41943;42648;42901;43081;55305;57014;58733;59468;63734;64851;64928;73169;74312;76116;78513;88006;91704	1767;4996;5967;8066;17329;23044;24055;42636;43359;43613;43795;56183;57920;59773;60523;64841;65975;66052;74384;75551;77372;79819;89491;93247	4151;11318;11319;13654;13655;18124;37857;37858;37859;37860;50159;52392;52393;93835;93836;95439;96005;96379;96380;96381;96382;96383;96384;96385;123997;128209;128210;128211;128212;132086;133773;133774;142301;144658;144799;144800;161693;161694;163965;163966;167452;167453;172837;172838;172839;195193;203542;203543	1061;1062;1063;1064		13	2	7;296;393;629			957;725
Q9UBP9-4;Q9UBP9;Q9UBP9-2;Q9UBP9-3	Q9UBP9-4;Q9UBP9;Q9UBP9-2	PTB domain-containing engulfment adapter protein 1	GULP1	sp|Q9UBP9-4|GULP1_HUMAN Isoform 4 of PTB domain-containing engulfment adapter protein 1 OS=Homo sapiens OX=9606 GN=GULP1;sp|Q9UBP9|GULP1_HUMAN PTB domain-containing engulfment adapter protein 1 OS=Homo sapiens OX=9606 GN=GULP1 PE=1 SV=1;sp|Q9UBP9-2|GULP1_H	4.11682	1.17218	3.4729	0.789816	24.4257	24.4568	24.3829	23.1859	23.1792	23.3838	23.7053	23.5006	23.69	7	7	21.6	33.333	291	12.9	0	10.939	3319700000	5	27418;29497;38408;40605;43072;46160;87192	27866;29981;39047;41279;43786;46911;88672	59709;59710;59711;64600;64601;84987;90409;90410;96361;103194;103195;193427	14370;14371;14372;14373		7	4	93;101;115;125			291;304;167;201
Q9BVA1	Q9BVA1	Tubulin beta-2B chain	TUBB2B	sp|Q9BVA1|TBB2B_HUMAN Tubulin beta-2B chain OS=Homo sapiens OX=9606 GN=TUBB2B PE=1 SV=1	3.05524	0.774487	2.03458	1.17351	21.646	21.6905	21.6708	20.7251	21.0052	20.9535	20.7914	20.0012	20.6942	27	2	55.5	49.953	445	17.2	0	9.2316	599810000	3	4211;5609;20625;26992;29980;29981;33808;33809;36463;42327;42328;42916;43059;43060;45422;47593;50603;56039;56040;57469;57470;59893;60914;61904;71572;77209;91328	4268;4269;5694;20971;27433;27434;30476;30477;34367;34368;37070;43030;43031;43628;43772;43773;43774;46168;46169;48367;48368;51429;51430;56926;56927;56928;56929;56930;58466;58467;60960;61991;62997;72770;78481;78482;92862	9661;9662;9663;9664;9665;9666;12998;12999;45879;45880;45881;45882;45883;58835;58836;58837;58838;58839;58840;58841;58842;58843;58844;58845;58846;65731;65732;65733;65734;65735;65736;65737;65738;65739;65740;65741;65742;74345;74346;74347;74348;74349;74350;74351;74352;74353;74354;74355;74356;74357;74358;74359;74360;74361;74362;74363;74364;74365;74366;74367;74368;74369;80272;80273;80274;80275;80276;802…	2218;2219;2220	346;347	4	1	239;303;354	239;354	73;233;257;267;330;363;388	445
P80303-2;P80303	P80303-2;P80303	Nucleobindin-2;Nesfatin-1	NUCB2	sp|P80303-2|NUCB2_HUMAN Isoform 2 of Nucleobindin-2 OS=Homo sapiens OX=9606 GN=NUCB2;sp|P80303|NUCB2_HUMAN Nucleobindin-2 OS=Homo sapiens OX=9606 GN=NUCB2 PE=1 SV=3	4.32216	0.963234	4.31728	0.984197	27.7842	27.8022	27.6422	26.7834	26.7627	26.7927	26.7809	26.7314	26.7637	23	23	46	50.227	420	12	0	77.794	66832000000	52	1082;1083;1647;22863;27757;27758;37922;37977;40321;44193;45352;50577;54357;56716;63925;64329;64692;67061;67062;68080;80920;86641;87359	1092;1093;1670;23243;28211;28212;38549;38608;40992;44929;46098;51403;55231;57614;65033;65445;65815;68211;68212;69234;82273;88114;88840	2561;2562;2563;2564;2565;2566;2567;2568;3903;50661;50662;60377;60378;60379;60380;83825;83952;83953;89723;89724;89725;89726;99142;101498;113064;113065;113066;113067;121927;121928;121929;121930;121931;127501;127502;127503;127504;127505;127506;127507;127508;142670;143491;143492;143493;143494;144352;148892;148893;148894;150939;178434;192026;193778;193779			23	2				420;420
Q15011-3;Q15011-2;Q15011;Q15011-4	Q15011-3;Q15011-2;Q15011;Q15011-4	Homocysteine-responsive endoplasmic reticulum-resident ubiquitin-like domain member 1 protein	HERPUD1	sp|Q15011-3|HERP1_HUMAN Isoform 3 of Homocysteine-responsive endoplasmic reticulum-resident ubiquitin-like domain member 1 protein OS=Homo sapiens OX=9606 GN=HERPUD1;sp|Q15011-2|HERP1_HUMAN Isoform 2 of Homocysteine-responsive endoplasmic reticulum-residen	4.04583	0.891233	4.28976	1.03289	23.5153	23.3532	23.4664	22.5396	22.6086	22.5129	22.4308	22.355	22.4504	6	5	28.4	26.22	232	9.25	0	26.124	4392600000	6	14214;35987;39112;51228;78346;82671	14455;36591;39759;52065;79648;84052	31888;79419;79420;86662;86663;114634;172410;182334;182335	6929		5	4	85			232;390;391;366
P13224;P13224-2	P13224;P13224-2	Platelet glycoprotein Ib beta chain	GP1BB	sp|P13224|GP1BB_HUMAN Platelet glycoprotein Ib beta chain OS=Homo sapiens OX=9606 GN=GP1BB PE=1 SV=1;sp|P13224-2|GP1BB_HUMAN Isoform 2 of Platelet glycoprotein Ib beta chain OS=Homo sapiens OX=9606 GN=GP1BB	2.20584	0.657998	4.62549	1.23547	20.8889	20.9462	21.0478	20.2828	20.5132	20.113	19.7553	19.6657	19.7555	2	2	10.7	21.717	206	11	0.00025924	2.9987	1581400000	2	52413;55117	53259;55994	117509;123627			2	2				206;411
O95399;O95399-2	O95399;O95399-2	Urotensin-2	UTS2	sp|O95399|UTS2_HUMAN Urotensin-2 OS=Homo sapiens OX=9606 GN=UTS2 PE=1 SV=1;sp|O95399-2|UTS2_HUMAN Isoform 2 of Urotensin-2 OS=Homo sapiens OX=9606 GN=UTS2	3.17389	0.721972	3.90961	1.16869	30.0137	29.8088	30.0407	29.2589	29.1965	29.2418	28.8461	28.7599	28.751	1	1	6.5	14.295	124	7.5	0.0032507	1.7416	43223000000	10	55888	56774	125419;125420;125421;125422			1	2				124;139
Q01650;Q9UM01;Q92536	Q01650	Large neutral amino acids transporter small subunit 1	SLC7A5	sp|Q01650|LAT1_HUMAN Large neutral amino acids transporter small subunit 1 OS=Homo sapiens OX=9606 GN=SLC7A5 PE=1 SV=2	2.49633	0.621269	3.67908	1.23799	26.3391	26.3564	26.2792	25.6342	25.8921	25.5846	25.2678	24.9575	25.0355	6	6	13.8	55.01	507	11	0	47.263	22742000000	17	4544;4545;32291;49588;69093;89612	4607;4608;32823;50399;70255;91121	10493;10494;10495;70936;70937;70938;110438;110439;110440;110441;153093;153094;153095;153096;153097;153098;153099;198955	5606		6	3	496			507;511;515
Q9UEY8-2;Q9UEY8	Q9UEY8-2;Q9UEY8	Gamma-adducin	ADD3	sp|Q9UEY8-2|ADDG_HUMAN Isoform 1 of Gamma-adducin OS=Homo sapiens OX=9606 GN=ADD3;sp|Q9UEY8|ADDG_HUMAN Gamma-adducin OS=Homo sapiens OX=9606 GN=ADD3 PE=1 SV=1	3.6193	0.75602	4.75747	1.10054	24.7442	24.6369	24.7409	24.0501	23.9082	23.8955	23.6468	23.5505	23.623	6	6	9.8	75.67	674	13	0	17.334	3758600000	7	34844;42192;85901;86658;86793;88327	35426;42893;87357;88131;88269;89819	76885;76886;94431;190180;192066;192067;192505;196056	14445		6	2	286			674;706
O14967;O14967-2	O14967;O14967-2	Calmegin	CLGN	sp|O14967|CLGN_HUMAN Calmegin OS=Homo sapiens OX=9606 GN=CLGN PE=1 SV=1;sp|O14967-2|CLGN_HUMAN Isoform 2 of Calmegin OS=Homo sapiens OX=9606 GN=CLGN	1.8698	0.805876	2.79258	1.01654	24.1481	24.0901	23.7503	22.95	23.1691	23.4518	23.079	22.9178	22.9422	12	11	16.9	70.038	610	9.55	0	19.701	2316100000	10	21927;21928;24335;26900;36337;37170;37171;45888;47130;50606;77516;80516	22293;22294;24745;27338;36944;37784;37785;46636;47893;51433;78798;81864	48698;48699;53619;58641;80064;81875;81876;102623;105199;113119;113120;113121;113122;113123;113124;113125;113126;170690;177629	549		11	2	511			610;405
Q9BUP3;Q9BUP3-3;Q9BUP3-2	Q9BUP3;Q9BUP3-3;Q9BUP3-2	Oxidoreductase HTATIP2	HTATIP2	sp|Q9BUP3|HTAI2_HUMAN Oxidoreductase HTATIP2 OS=Homo sapiens OX=9606 GN=HTATIP2 PE=1 SV=2;sp|Q9BUP3-3|HTAI2_HUMAN Isoform 3 of Oxidoreductase HTATIP2 OS=Homo sapiens OX=9606 GN=HTATIP2;sp|Q9BUP3-2|HTAI2_HUMAN Isoform 2 of Oxidoreductase HTATIP2 OS=Homo sap	2.8607	0.649311	3.65756	1.16986	24.5364	24.5421	24.5239	23.7542	23.8647	24.0356	23.2006	23.3739	23.5182	9	9	41.3	27.049	242	13.8	0	12.766	3244900000	9	2741;3230;4161;5774;22103;47964;55705;76159;91970	2777;3275;4218;5871;22472;48748;56590;77416;93514	6248;7360;9549;9550;13459;13460;49082;49083;49084;107208;124858;167555;204100	12400;12401;12402		9	3	90;91;172		210	242;276;133
Q14435;Q14435-2	Q14435	Polypeptide N-acetylgalactosaminyltransferase 3	GALNT3	sp|Q14435|GALT3_HUMAN Polypeptide N-acetylgalactosaminyltransferase 3 OS=Homo sapiens OX=9606 GN=GALNT3 PE=1 SV=2	4.72461	0.997045	4.81136	0.821735	22.5684	22.5952	22.5546	21.4956	21.6246	21.6069	21.702	21.7433	21.8077	3	3	5.7	72.609	633	12.5	0	11.39	1046600000	5	80573;81648;82282	81921;83013;83655	177758;177759;179876;179877;179878;181470			3	2				633;192
Q16527	Q16527	Cysteine and glycine-rich protein 2	CSRP2	sp|Q16527|CSRP2_HUMAN Cysteine and glycine-rich protein 2 OS=Homo sapiens OX=9606 GN=CSRP2 PE=1 SV=3	2.003	0.771274	2.61696	1.04142	20.4085	20.0797	20.5659	19.5058	19.4824	19.7521	19.2717	19.2435	19.4146	2	2	10.4	20.954	193	10	0	3.7188	229030000	1	9823;72699	9976;73912	22252;160652	7283		2	1	122			193
Q9NWB7	Q9NWB7	Intraflagellar transport protein 57 homolog	IFT57	sp|Q9NWB7|IFT57_HUMAN Intraflagellar transport protein 57 homolog OS=Homo sapiens OX=9606 GN=IFT57 PE=1 SV=1	5.46681	1.24696	3.43342	0.551478	22.7661	22.7815	22.8625	21.5499	21.5883	21.5311	22.3287	22.2291	22.1979	6	6	16.6	49.108	429	9.33	0	32.873	1273400000	8	864;32558;76809;90365;90940;91707	876;33096;78077;91892;92472;93250	2117;71589;71590;169048;169049;200524;201863;201864;203546			6	1				429
P42566;P42566-2	P42566;P42566-2	Epidermal growth factor receptor substrate 15	EPS15	sp|P42566|EPS15_HUMAN Epidermal growth factor receptor substrate 15 OS=Homo sapiens OX=9606 GN=EPS15 PE=1 SV=2;sp|P42566-2|EPS15_HUMAN Isoform 2 of Epidermal growth factor receptor substrate 15 OS=Homo sapiens OX=9606 GN=EPS15	3.9098	0.976945	3.76763	0.820118	26.8974	26.8389	26.7156	25.806	25.7969	25.9181	26.0512	25.9574	25.9829	31	31	43.6	98.655	896	11.8	0	150.91	24721000000	51	51;2505;4525;6750;9408;22408;22893;24395;25785;36123;39895;43943;52919;53138;53706;59075;60070;66308;66621;66982;69534;70316;71519;75169;78673;81058;83194;85523;85600;86707;90196	50;2539;4588;6869;9543;22783;23274;24805;26210;36728;40563;44677;53775;53996;54572;60121;61141;67452;67769;68131;70698;71491;72717;76419;79981;82412;84593;86972;87049;88180;91718	100;101;5792;5793;5794;10403;15593;21451;21452;49705;49706;50718;50719;53715;53716;56398;56399;79665;88633;88634;98582;98583;118654;119148;119149;119150;120479;132824;132825;132826;135148;147442;147443;148005;148006;148718;153992;153993;153994;153995;153996;155527;155528;158042;158043;165641;173249;178722;183697;189229;189446;189447;189448;192208;192209;200193	3941;3942;3943;3944;3945		31	2	269;419;586;657;824			896;582
Q9UPY5	Q9UPY5	Cystine/glutamate transporter	SLC7A11	sp|Q9UPY5|XCT_HUMAN Cystine/glutamate transporter OS=Homo sapiens OX=9606 GN=SLC7A11 PE=1 SV=1	1.66388	0.436201	3.38219	1.34515	21.1656	21.0508	21.4504	20.8072	20.7665	20.7845	19.9014	19.8045	19.9254	4	4	7	55.422	501	15.2	0.0032444	1.717	458900000	4	11163;35937;53652;79826	11347;36538;54518;81154	24819;79269;120379;176075			4	1				501
P31949	P31949	Protein S100-A11;Protein S100-A11, N-terminally processed	S100A11	sp|P31949|S10AB_HUMAN Protein S100-A11 OS=Homo sapiens OX=9606 GN=S100A11 PE=1 SV=2	3.35358	0.955112	3.10793	0.817938	26.8621	26.7185	27.0025	25.97	25.8428	25.905	26.096	25.9776	26.0557	5	5	49.5	11.74	105	15.4	0	8.3961	61762000000	7	9984;13213;15229;43263;77930	10142;13437;15490;43982;79217	22522;22523;22524;22525;22526;22527;22528;22529;22530;22531;29595;29596;29597;29598;34084;96839;96840;171547	3572		5	1	13		43	105
Q5MNZ9-2;Q5MNZ9	Q5MNZ9-2;Q5MNZ9	WD repeat domain phosphoinositide-interacting protein 1	WIPI1	sp|Q5MNZ9-2|WIPI1_HUMAN Isoform 2 of WD repeat domain phosphoinositide-interacting protein 1 OS=Homo sapiens OX=9606 GN=WIPI1;sp|Q5MNZ9|WIPI1_HUMAN WD repeat domain phosphoinositide-interacting protein 1 OS=Homo sapiens OX=9606 GN=WIPI1 PE=1 SV=3	1.49134	0.81715	2.11021	0.949877	17.0413	16.9119	16.5773	15.6335	16.0812	16.3643	16.0836	15.6372	15.9599	1	1	4.5	48.201	441	10	0	17.897	57171000	1	62283	63379	139606			1	2				441;446
Q8NCW0-6;Q8NCW0-4;Q8NCW0-3;Q8NCW0-5;Q8NCW0-2;Q8NCW0	Q8NCW0-6;Q8NCW0-4;Q8NCW0-3;Q8NCW0-5;Q8NCW0-2;Q8NCW0	Kremen protein 2	KREMEN2	sp|Q8NCW0-6|KREM2_HUMAN Isoform 6 of Kremen protein 2 OS=Homo sapiens OX=9606 GN=KREMEN2;sp|Q8NCW0-4|KREM2_HUMAN Isoform 4 of Kremen protein 2 OS=Homo sapiens OX=9606 GN=KREMEN2;sp|Q8NCW0-3|KREM2_HUMAN Isoform 3 of Kremen protein 2 OS=Homo sapiens OX=9606	2.75933	0.894351	2.55522	0.856646	20.0635	20.1411	20.2771	19.2026	19.129	19.4671	19.5239	19.1385	19.2494	1	1	2.9	40.433	381	19	0.00062189	2.2369	64883000	2	50445	51269	112744;112745;112746			1	6				381;399;420;423;424;462
Q9NQ86-4;Q9NQ86	Q9NQ86-4;Q9NQ86	E3 ubiquitin-protein ligase TRIM36	TRIM36	sp|Q9NQ86-4|TRI36_HUMAN Isoform 4 of E3 ubiquitin-protein ligase TRIM36 OS=Homo sapiens OX=9606 GN=TRIM36;sp|Q9NQ86|TRI36_HUMAN E3 ubiquitin-protein ligase TRIM36 OS=Homo sapiens OX=9606 GN=TRIM36 PE=1 SV=2	4.59716	0.884009	3.71601	0.854063	19.833	19.7101	19.8269	18.898	18.9106	18.9093	19.0255	18.9338	18.8485	6	6	10.2	81.569	716	7.71	0	24.719	514360000	4	23258;23402;26383;41290;49576;74092	23645;23789;26814;41971;50387;75329	51507;51815;57567;57568;92157;110410;163542	13550;13551;13552		6	2	21;24;278			716;728
Q15555-4;Q15555-5;Q15555-3;Q15555;Q15555-2	Q15555-4;Q15555-5;Q15555-3;Q15555;Q15555-2	Microtubule-associated protein RP/EB family member 2	MAPRE2	sp|Q15555-4|MARE2_HUMAN Isoform 4 of Microtubule-associated protein RP/EB family member 2 OS=Homo sapiens OX=9606 GN=MAPRE2;sp|Q15555-5|MARE2_HUMAN Isoform 5 of Microtubule-associated protein RP/EB family member 2 OS=Homo sapiens OX=9606 GN=MAPRE2;sp|Q1555	3.72826	0.875669	4.16342	0.834562	24.9953	24.9478	24.9036	24.107	24.157	23.9558	24.1766	24.037	24.1295	8	7	33.6	30.691	274	10.8	0	31.424	5645600000	9	7675;21961;25462;27715;31052;47197;71828;75158	7791;22327;25885;28168;31565;47961;73027;76408	17537;17538;48781;48782;55783;60275;60276;68188;105402;158638;165623;165624	7160		7	5	226			274;284;315;327;259
Q9BZQ8	Q9BZQ8	Protein Niban	FAM129A	sp|Q9BZQ8|NIBAN_HUMAN Protein Niban OS=Homo sapiens OX=9606 GN=FAM129A PE=1 SV=1	4.3375	0.701139	5.64575	0.964119	24.4888	24.4377	24.439	23.8201	23.722	23.72	23.5207	23.4906	23.4618	11	11	16.4	103.13	928	9.88	0	85.218	7724600000	16	16421;21124;24398;27343;30319;32749;38075;40559;40953;58165;86399	16695;21479;24808;27790;30819;33290;38709;41233;41630;59194;87860	36499;46932;46933;46934;46935;53719;53720;59566;66448;71969;71970;84146;90298;91298;130847;191450;191451	12721;12722		11	1	194;891			928
Q92611	Q92611	ER degradation-enhancing alpha-mannosidase-like protein 1	EDEM1	sp|Q92611|EDEM1_HUMAN ER degradation-enhancing alpha-mannosidase-like protein 1 OS=Homo sapiens OX=9606 GN=EDEM1 PE=1 SV=1	2.40485	0.609545	3.31781	1.05471	19.7952	19.7416	19.7353	19.1671	18.9655	19.3109	18.8197	18.5047	18.7836	2	2	4.4	73.767	657	8.5	0	7.9542	143040000	2	20733;73781	21081;75011	46086;162986			2	1				657
P08133;P08133-2	P08133;P08133-2	Annexin A6	ANXA6	sp|P08133|ANXA6_HUMAN Annexin A6 OS=Homo sapiens OX=9606 GN=ANXA6 PE=1 SV=3;sp|P08133-2|ANXA6_HUMAN Isoform 2 of Annexin A6 OS=Homo sapiens OX=9606 GN=ANXA6	4.01301	0.88844	3.23261	0.755081	28.3706	28.2839	28.2563	27.5039	27.3843	27.3572	27.4756	27.6846	27.4854	36	35	55.6	75.872	673	12	0	285.3	69673000000	75	4485;5086;5136;11167;11233;14130;14349;18117;18802;18803;19879;29775;31415;32640;34596;36279;36964;41785;51204;56315;57398;58144;58145;59308;61815;63868;70531;70532;70565;70582;72622;72823;75826;81566;89506;90437	5165;5214;11351;11420;14369;14592;18425;19125;19126;20221;30266;30267;31936;33178;35173;36884;36885;37575;42476;52041;57209;58367;59173;59174;60359;62908;64976;71709;71710;71744;71760;73834;74036;77079;82929;91015;91965	11743;11744;11745;11851;24825;24826;24827;24828;24829;25036;25037;25038;25039;25040;31654;31655;32196;40490;40491;41983;41984;41985;44347;44348;44349;44350;44351;44352;44353;44354;44355;44356;65244;65245;65246;68996;71771;71772;71773;76269;76270;76271;79936;79937;79938;79939;81361;81362;93461;93462;93463;93464;93465;93466;114582;126366;129085;129086;129087;130807;130808;130809;133354;133355;13335…	2362;2363;2364		36	2	59;552;669		33;286	673;641
Q6UXH1-4;Q6UXH1;Q6UXH1-6;Q6UXH1-5;Q6UXH1-3;Q6UXH1-2	Q6UXH1-4;Q6UXH1;Q6UXH1-6;Q6UXH1-5;Q6UXH1-3;Q6UXH1-2	Cysteine-rich with EGF-like domain protein 2	CRELD2	sp|Q6UXH1-4|CREL2_HUMAN Isoform 4 of Cysteine-rich with EGF-like domain protein 2 OS=Homo sapiens OX=9606 GN=CRELD2;sp|Q6UXH1|CREL2_HUMAN Cysteine-rich with EGF-like domain protein 2 OS=Homo sapiens OX=9606 GN=CRELD2 PE=1 SV=1;sp|Q6UXH1-6|CREL2_HUMAN Isofo	2.57312	0.544154	3.07552	1.0844	24.3568	24.2795	24.1399	23.8145	23.6405	23.6886	23.367	23.0186	23.1373	9	9	31.1	35.288	325	11.7	0	47.139	21829000000	6	21672;29880;46034;58563;64089;70918;77337;83096;90481	22035;30374;30375;46783;59601;65199;65200;72104;78616;84487;92009	48180;48181;48182;48183;48184;48185;65489;65490;65491;65492;102927;102928;102929;131704;131705;142981;142982;142983;156721;156722;170262;170263;183464;183465;200791;200792	8601	881;882;883;884;885;886;887;888;889	9	6	166	31;120;127;128;137;140;206;260;266		325;353;373;402;284;321
P13667	P13667	Protein disulfide-isomerase A4	PDIA4	sp|P13667|PDIA4_HUMAN Protein disulfide-isomerase A4 OS=Homo sapiens OX=9606 GN=PDIA4 PE=1 SV=2	3.79327	0.596135	4.23373	1.03207	31.6478	31.5991	31.6805	31.113	30.9884	31.0375	30.5081	30.6849	30.6382	64	63	74.6	72.932	645	13.6	0	323.31	678900000000	414	1081;12636;12795;13790;14201;14320;14321;17053;20208;20960;20961;24012;27480;28058;28419;28420;28421;28422;28551;28552;29063;29147;32738;32739;34944;35685;36046;39430;39727;45130;45131;45142;45417;47308;47309;51427;57192;59971;62538;63917;64954;64955;67163;67809;67810;68862;73974;73975;74507;78318;80676;80677;83232;83233;83234;83904;83905;87809;87853;90021;90022;90719;91053;91054	1091;12846;13007;14025;14442;14563;14564;17340;20553;21312;21313;24419;27929;28517;28886;28887;28888;28889;29023;29024;29545;29630;33279;33280;35528;36282;36650;40079;40392;45875;45876;45887;46163;48075;48076;52267;58110;58111;61040;63633;65025;66079;66080;68314;68963;68964;70022;75209;75210;75748;79619;82025;82026;84636;84637;84638;85323;85324;89292;89337;89338;91537;91538;92248;92249;92585;92586	2559;2560;28177;28178;28179;28180;28181;28182;28183;28184;28185;28186;28187;28188;28189;28190;28191;28192;28193;28194;28195;28196;28197;28198;28199;28550;28551;28552;28553;28554;28555;28556;28557;30927;30928;30929;30930;30931;30932;30933;30934;30935;30936;30937;30938;31847;31848;31849;31850;31851;31852;32109;32110;32111;32112;32113;32114;32115;32116;32117;32118;32119;32120;32121;32122;32123;32124…	2695;2696		64	1	555;558		279;358;488;583	645
Q13426;Q13426-3;Q13426-2	Q13426;Q13426-3;Q13426-2	DNA repair protein XRCC4	XRCC4	sp|Q13426|XRCC4_HUMAN DNA repair protein XRCC4 OS=Homo sapiens OX=9606 GN=XRCC4 PE=1 SV=2;sp|Q13426-3|XRCC4_HUMAN Isoform 3 of DNA repair protein XRCC4 OS=Homo sapiens OX=9606 GN=XRCC4;sp|Q13426-2|XRCC4_HUMAN Isoform 2 of DNA repair protein XRCC4 OS=Homo s	3.05642	0.69951	1.66559	0.925549	21.8329	21.791	21.9161	21.0391	21.2766	21.1258	21.2898	20.4436	21.03	6	5	18.8	38.286	336	9.5	0	122.12	2726100000	6	11892;17380;18189;24370;25670;92172	12093;17675;18497;24780;26095;93722	26531;26532;38620;40616;40617;53673;56158;204561	6339		6	3	93			336;310;334
Q8TD30;Q8TD30-2	Q8TD30;Q8TD30-2	Alanine aminotransferase 2	GPT2	sp|Q8TD30|ALAT2_HUMAN Alanine aminotransferase 2 OS=Homo sapiens OX=9606 GN=GPT2 PE=1 SV=1;sp|Q8TD30-2|ALAT2_HUMAN Isoform 2 of Alanine aminotransferase 2 OS=Homo sapiens OX=9606 GN=GPT2	4.21936	0.55249	4.43256	1.04732	24.7291	24.692	24.7876	24.1899	24.2048	24.1565	23.7708	23.6777	23.6183	9	8	23.5	57.903	523	13.4	0	58.254	8234400000	8	3363;8621;12545;12916;13235;22508;49664;51812;85622	3410;8748;12754;13132;13460;22883;50475;52657;87073	7633;7634;19699;27924;28915;28916;29649;49884;110663;115997;115998;189514;189515;189516;189517;189518	3201;10363;10364;10365		9	2	259;265;311;477			523;423
Q16720-4;Q16720;Q16720-8;Q16720-7;Q16720-6;Q16720-3;Q16720-5;Q16720-2	Q16720-4;Q16720;Q16720-8;Q16720-7;Q16720-6;Q16720-3;Q16720-5;Q16720-2	Plasma membrane calcium-transporting ATPase 3	ATP2B3	sp|Q16720-4|AT2B3_HUMAN Isoform ZB of Plasma membrane calcium-transporting ATPase 3 OS=Homo sapiens OX=9606 GN=ATP2B3;sp|Q16720|AT2B3_HUMAN Plasma membrane calcium-transporting ATPase 3 OS=Homo sapiens OX=9606 GN=ATP2B3 PE=1 SV=3;sp|Q16720-8|AT2B3_HUMAN Is	4.13497	1.03729	2.65297	0.535149	22.1604	22.2457	22.3535	21.268	21.1935	21.1862	21.6624	21.8232	21.6685	13	1	9	132.72	1206	13.5	0.008377	1.2157	2189900000	1	15003;18405;31612;32586;35796;42872;47598;57555;58345;61570;67240;75208;76273	15261;18715;32137;33124;36395;43584;48373;58570;59378;62662;68391;76458;77533	33640;41116;41117;41118;69506;69507;71672;71673;78992;78993;78994;95925;106513;106514;106515;129509;131255;138363;138364;149265;149266;165707;167881			1	8				1206;1220;1115;1129;1154;1159;1168;1173
Q00534	Q00534	Cyclin-dependent kinase 6	CDK6	sp|Q00534|CDK6_HUMAN Cyclin-dependent kinase 6 OS=Homo sapiens OX=9606 GN=CDK6 PE=1 SV=1	2.86312	0.680763	3.27352	0.884346	23.1307	22.9802	22.8444	22.3375	22.2597	22.3159	22.0688	22.0774	22.1561	5	4	19	36.938	326	11.2	0	6.3244	1031600000	3	1794;14407;30972;36487;46884	1821;14650;31484;37094;47644	4264;32337;67991;80336;104648;104649;104650;104651;104652	5523		4	1	15			326
O14684	O14684	Prostaglandin E synthase	PTGES	sp|O14684|PTGES_HUMAN Prostaglandin E synthase OS=Homo sapiens OX=9606 GN=PTGES PE=1 SV=2	2.60119	0.715067	2.9199	0.830205	21.516	21.4786	21.7889	20.824	20.8559	20.9583	20.7286	20.8148	20.7494	1	1	6.6	17.102	152	10	0.0029031	1.833	383270000	1	2877	2917	6550			1	1				152
Q9P0V9-3;Q9P0V9;Q9P0V9-2	Q9P0V9-3;Q9P0V9;Q9P0V9-2	Septin-10	SEPT10	sp|Q9P0V9-3|SEP10_HUMAN Isoform 3 of Septin-10 OS=Homo sapiens OX=9606 GN=SEPT10;sp|Q9P0V9|SEP10_HUMAN Septin-10 OS=Homo sapiens OX=9606 GN=SEPT10 PE=1 SV=2;sp|Q9P0V9-2|SEP10_HUMAN Isoform 2 of Septin-10 OS=Homo sapiens OX=9606 GN=SEPT10	3.09904	0.782741	2.9275	0.758308	20.0278	20.3073	20.1145	19.3513	19.4119	19.3382	19.4112	19.4498	19.3137	5	3	13.7	50.065	431	13.8	0	5.7545	230470000	5	6969;25374;51787;67387;86660	7088;25797;52632;68541;88133	16027;55607;115954;115955;149585;149586;192081;192082	10784		3	3	270			431;454;503
P56937-3;P56937-2;P56937	P56937-3;P56937-2;P56937	3-keto-steroid reductase	HSD17B7	sp|P56937-3|DHB7_HUMAN Isoform 3 of 3-keto-steroid reductase OS=Homo sapiens OX=9606 GN=HSD17B7;sp|P56937-2|DHB7_HUMAN Isoform 2 of 3-keto-steroid reductase OS=Homo sapiens OX=9606 GN=HSD17B7;sp|P56937|DHB7_HUMAN 3-keto-steroid reductase OS=Homo sapiens OX	2.96879	0.695786	2.88044	0.825851	25.1965	25.1666	25.2521	24.6211	24.5487	24.3581	24.2489	24.5758	24.3131	6	6	22.5	34.475	306	11.9	0	39.014	4474200000	5	23057;34213;51496;51852;73497;77578	23440;34783;52338;52697;74723;78863	51060;75388;75389;115261;116096;162395;162396;170818	5019;5020;5021		6	3	32;35;158			306;333;341
P46939;P46939-2;P46939-4;P46939-3;P11532-10;P11532-9;P11532-8;P11532-7;P11532-5;P11532-6	P46939;P46939-2	Utrophin	UTRN	sp|P46939|UTRO_HUMAN Utrophin OS=Homo sapiens OX=9606 GN=UTRN PE=1 SV=2;sp|P46939-2|UTRO_HUMAN Isoform 2 of Utrophin OS=Homo sapiens OX=9606 GN=UTRN	3.67338	0.770467	2.97438	0.744499	25.6764	25.6595	25.6263	24.7713	24.9136	24.966	25.0401	24.7458	24.9428	34	32	10.7	394.46	3433	9.38	0	93.828	6822700000	37	2914;6970;7002;17064;18649;18688;19946;21983;23831;26789;39715;41070;42281;48640;49395;50004;51799;51814;56988;61346;63586;64859;65862;69847;73525;75878;75929;76988;78056;81034;82502;84378;90345;91598	2955;7089;7121;17351;18966;19006;20288;22349;24222;27222;40379;41747;42984;49439;50203;50817;52644;52659;57894;62432;64691;65983;67003;71020;74751;77131;77183;78259;79348;82387;83879;85808;91871;93139	6635;16028;16101;37909;41693;41754;44489;44490;48840;52721;58314;88164;91550;91551;94622;94623;108652;110012;111520;115972;116000;128136;128137;137792;142039;142040;144675;146615;154633;162447;166988;167069;167070;169465;171798;178685;181950;181951;186376;186377;200490;203274	4106;4107		34	10	277;2185			3433;3438;1347;624;507;525;604;617;622;635
Q92974-3;Q92974-2;Q92974	Q92974-3;Q92974-2;Q92974	Rho guanine nucleotide exchange factor 2	ARHGEF2	sp|Q92974-3|ARHG2_HUMAN Isoform 3 of Rho guanine nucleotide exchange factor 2 OS=Homo sapiens OX=9606 GN=ARHGEF2;sp|Q92974-2|ARHG2_HUMAN Isoform 2 of Rho guanine nucleotide exchange factor 2 OS=Homo sapiens OX=9606 GN=ARHGEF2;sp|Q92974|ARHG2_HUMAN Rho guan	2.71901	0.488149	4.07241	1.02588	24.2288	24.0401	24.2171	23.7252	23.6284	23.668	23.1037	23.1581	23.1466	12	12	12.4	108.24	958	10.2	0	25.565	2170100000	11	1807;5637;14510;23433;27075;54013;63298;63679;64324;73994;78418;82458	1835;5723;14754;23821;27517;54883;64402;64784;65440;75230;79722;83834	4284;13100;32542;51872;59059;59060;121073;141542;142198;143482;163389;172575;181844	10966;10967		12	3	314;687			958;985;986
P04181;P04181-2	P04181;P04181-2	Ornithine aminotransferase, mitochondrial;Ornithine aminotransferase, hepatic form;Ornithine aminotransferase, renal form	OAT	sp|P04181|OAT_HUMAN Ornithine aminotransferase, mitochondrial OS=Homo sapiens OX=9606 GN=OAT PE=1 SV=1;sp|P04181-2|OAT_HUMAN Isoform 2 of Ornithine aminotransferase, mitochondrial OS=Homo sapiens OX=9606 GN=OAT	4.60468	0.831666	4.18181	0.68165	26.6223	26.5345	26.6391	25.7967	25.773	25.7313	25.8725	25.9448	25.9337	9	9	21.4	48.534	439	14.8	0	26.035	24881000000	20	3200;14943;25882;28072;34176;34687;38843;55864;82153	3244;15201;26307;28531;34746;35265;39486;56750;83523	7293;7294;33455;56563;56564;56565;61075;61076;61077;61078;75322;76493;76494;76495;76496;86006;125361;125362;125363;181099;181100			9	2				439;301
Q5VTQ0-2;Q5VTQ0-4;Q5VTQ0;Q5VTQ0-3;Q5VTQ0-5;Q5VTQ0-6;Q5VTQ0-7	Q5VTQ0-2;Q5VTQ0-4;Q5VTQ0;Q5VTQ0-3;Q5VTQ0-5;Q5VTQ0-6	Tetratricopeptide repeat protein 39B	TTC39B	sp|Q5VTQ0-2|TT39B_HUMAN Isoform 2 of Tetratricopeptide repeat protein 39B OS=Homo sapiens OX=9606 GN=TTC39B;sp|Q5VTQ0-4|TT39B_HUMAN Isoform 4 of Tetratricopeptide repeat protein 39B OS=Homo sapiens OX=9606 GN=TTC39B;sp|Q5VTQ0|TT39B_HUMAN Tetratricopeptide	2.71754	0.404753	4.24208	1.10771	21.7816	21.8678	21.9524	21.473	21.5015	21.413	20.7873	20.6855	20.8058	7	7	13.8	66.765	585	12.1	0	9.7329	1034500000	6	11270;14669;17584;31650;35123;71501;92105	11457;14916;17882;32175;35714;72698;93653	25102;32872;39176;69563;69564;77595;157993;204390	8013;8014		7	7	42;106			585;680;682;669;517;613;199
O95136	O95136	Sphingosine 1-phosphate receptor 2	S1PR2	sp|O95136|S1PR2_HUMAN Sphingosine 1-phosphate receptor 2 OS=Homo sapiens OX=9606 GN=S1PR2 PE=1 SV=2	1.87438	0.598176	2.26167	0.911031	17.3087	17.3545	17.6634	16.9378	16.6702	16.9241	16.7458	16.3153	16.5324	1	1	3.1	38.867	353	4	0.00050106	2.35	26465000	1	26563	26995	57898			1	1				353
P08243-2;P08243;P08243-3	P08243-2;P08243;P08243-3	Asparagine synthetase [glutamine-hydrolyzing]	ASNS	sp|P08243-2|ASNS_HUMAN Isoform 2 of Asparagine synthetase [glutamine-hydrolyzing] OS=Homo sapiens OX=9606 GN=ASNS;sp|P08243|ASNS_HUMAN Asparagine synthetase [glutamine-hydrolyzing] OS=Homo sapiens OX=9606 GN=ASNS PE=1 SV=4;sp|P08243-3|ASNS_HUMAN Isoform 3	2.34008	0.389322	3.76682	1.1122	27.7874	27.6607	27.8015	27.4562	27.2822	27.3431	26.5187	26.7567	26.6375	20	20	39.3	62.168	540	14.3	0	99.234	51824000000	55	2178;6384;16779;17134;18004;22149;23941;26449;28610;29971;40679;41700;47610;49709;81439;82984;83370;84080;86912;89542	2209;6497;17059;17425;18311;22519;24333;26880;29084;30467;41353;42390;48385;50520;82797;84373;84779;85501;88390;91051	5087;5088;5089;5090;14783;37282;38094;38095;38096;38097;40200;40201;40202;40203;49192;52914;52915;57698;57699;57700;57701;57702;57703;62420;65711;65712;65713;65714;65715;90583;90584;90585;90586;90587;90588;90589;90590;90591;90592;90593;90594;93212;93213;93214;93215;93216;93217;106538;110778;110779;110780;110781;179458;179459;183139;184100;185628;185629;185630;192775;192776;198827	2383;2384;2385		20	3	22;23;234			540;561;478
P35638;P35638-2	P35638;P35638-2	DNA damage-inducible transcript 3 protein	DDIT3	sp|P35638|DDIT3_HUMAN DNA damage-inducible transcript 3 protein OS=Homo sapiens OX=9606 GN=DDIT3 PE=1 SV=1;sp|P35638-2|DDIT3_HUMAN Isoform 2 of DNA damage-inducible transcript 3 protein OS=Homo sapiens OX=9606 GN=DDIT3	2.10541	0.461293	2.25931	1.02453	20.1541	20.0718	20.2934	19.7348	19.5851	19.8155	19.4111	18.813	19.2217	1	1	5.9	19.175	169	6	0.00062516	2.3276	130200000	1	82919	84306	183006			1	2				169;192
Q9UBS4	Q9UBS4	DnaJ homolog subfamily B member 11	DNAJB11	sp|Q9UBS4|DJB11_HUMAN DnaJ homolog subfamily B member 11 OS=Homo sapiens OX=9606 GN=DNAJB11 PE=1 SV=1	3.14164	0.595133	4.14136	0.873849	28.5804	28.4676	28.6305	28.0428	27.9479	27.9025	27.6624	27.6714	27.7232	19	19	45	40.513	358	11.5	0	68.666	92006000000	50	12990;13862;25213;30094;30095;32537;41503;45046;46236;47246;47247;56497;60114;64281;67327;69451;79545;81707;89190	13208;14097;25632;30591;30592;33075;42188;45790;46987;48011;48012;57392;61185;65396;68478;70614;80867;83071;90694	29059;31062;55281;55282;55283;65984;65985;65986;65987;65988;65989;65990;65991;65992;65993;65994;71545;71546;71547;92680;92681;100863;100864;100865;100866;103317;103318;105527;105528;105529;105530;105531;105532;126857;135268;135269;135270;143377;143378;149451;149452;153844;175402;175403;175404;175405;180005;180006;198157			19	1			220	358
Q14534	Q14534	Squalene monooxygenase	SQLE	sp|Q14534|ERG1_HUMAN Squalene monooxygenase OS=Homo sapiens OX=9606 GN=SQLE PE=1 SV=3	4.96582	0.684793	5.25054	0.778502	23.1315	23.0766	23.1505	22.4477	22.4455	22.4109	22.3448	22.356	22.3224	7	7	15.2	63.922	574	11.6	0	17.628	3066100000	9	5243;24559;34030;43759;70891;73965;73966	5321;24971;34594;44489;72077;75200;75201	12112;12113;54083;74929;74930;74931;98090;156668;163335;163336			7	1				574
O94851-2;O94851-5;O94851-6;O94851-4;O94851-3;O94851	O94851-2;O94851-5;O94851-6;O94851-4;O94851-3;O94851	Protein-methionine sulfoxide oxidase MICAL2	MICAL2	sp|O94851-2|MICA2_HUMAN Isoform 2 of [F-actin]-monooxygenase MICAL2 OS=Homo sapiens OX=9606 GN=MICAL2;sp|O94851-5|MICA2_HUMAN Isoform 5 of [F-actin]-monooxygenase MICAL2 OS=Homo sapiens OX=9606 GN=MICAL2;sp|O94851-6|MICA2_HUMAN Isoform 6 of [F-actin]-monoo	2.76814	0.565415	3.32779	0.893094	18.5267	18.5645	18.7173	18.0381	17.9537	18.1204	17.7608	17.7827	17.5858	3	2	4.2	89.889	784	11	0	4.2033	192060000	1	33112;61085;72798	33659;62166;74011	72882;137213;160853	1680		2	6	532			784;934;955;976;1103;1124
P37268;P37268-4;P37268-3;P37268-2;P37268-5	P37268;P37268-4;P37268-3;P37268-2;P37268-5	Squalene synthase	FDFT1	sp|P37268|FDFT_HUMAN Squalene synthase OS=Homo sapiens OX=9606 GN=FDFT1 PE=1 SV=1;sp|P37268-4|FDFT_HUMAN Isoform 4 of Squalene synthase OS=Homo sapiens OX=9606 GN=FDFT1;sp|P37268-3|FDFT_HUMAN Isoform 3 of Squalene synthase OS=Homo sapiens OX=9606 GN=FDFT1;	3.60714	0.720617	3.31526	0.734329	25.8752	25.725	25.8777	25.1011	25.057	25.1579	25.148	24.9932	25.1337	11	11	29	48.115	417	10.4	0	36.424	15665000000	25	10129;17515;20963;39152;42374;49769;64514;67091;80793;91253;91721	10290;17811;21315;39799;43078;50580;65634;68242;82144;92786;93264	22849;39017;39018;39019;39020;39021;39022;39023;46584;86762;94826;94827;110923;110924;143926;143927;148969;148970;148971;148972;148973;178195;202514;203565	3772;3773;3774		11	5	6;147;374			417;306;332;353;374
Q96AC1-2;Q96AC1;Q96AC1-3	Q96AC1-2;Q96AC1;Q96AC1-3	Fermitin family homolog 2	FERMT2	sp|Q96AC1-2|FERM2_HUMAN Isoform 2 of Fermitin family homolog 2 OS=Homo sapiens OX=9606 GN=FERMT2;sp|Q96AC1|FERM2_HUMAN Fermitin family homolog 2 OS=Homo sapiens OX=9606 GN=FERMT2 PE=1 SV=1;sp|Q96AC1-3|FERM2_HUMAN Isoform 3 of Fermitin family homolog 2 OS=H	2.66388	0.854373	2.00901	0.593043	21.7093	21.6525	21.578	20.7175	20.6401	21.019	21.2767	20.8554	21.0284	3	3	8.1	72.397	633	10.3	0	6.6704	500380000	3	20110;24068;47949	20454;24476;48732	44822;53158;107188			3	3				633;680;687
P11021;REV__Q9NXD2-2;REV__Q9NXD2	P11021	78 kDa glucose-regulated protein	HSPA5	sp|P11021|BIP_HUMAN Endoplasmic reticulum chaperone BiP OS=Homo sapiens OX=9606 GN=HSPA5 PE=1 SV=2	3.59077	0.634031	2.95776	0.813235	31.9782	31.8386	31.8446	31.3026	31.2282	31.2285	30.9649	31.2425	31.0143	62	60	72.5	72.332	654	13.9	0	323.31	778790000000	468	4454;5531;8554;11198;14952;19335;20731;22970;26297;26298;27983;28520;29606;29607;37273;39964;40236;40424;41250;41253;42820;42821;43484;43485;43540;44788;45371;46265;46329;46411;50914;50915;50916;55306;56971;56972;57354;57541;58351;58352;58862;60428;60466;60467;61210;61211;61212;62546;69943;74392;78289;79347;82328;85721;85722;86514;88020;88021;88194;89125;89126;89127	4519;4520;5614;8681;11383;11384;15210;19669;21079;23353;26728;26729;28442;28990;28991;30091;30092;37891;40633;40907;41097;41930;41933;43532;43533;44210;44211;44267;45529;46117;47017;47082;47164;51745;51746;51747;56184;56185;57877;57878;58307;58553;59384;59385;59905;61501;61539;61540;62295;62296;62297;63641;71116;75632;79588;79589;80667;83701;87173;87174;87978;87979;89505;89506;89683;90629;90630;9…	10271;10272;10273;10274;12763;12764;12765;12766;12767;12768;12769;12770;12771;12772;12773;12774;12775;19557;24914;24915;24916;24917;24918;33469;33470;33471;33472;33473;33474;33475;33476;33477;33478;33479;43146;43147;46083;46084;50892;50893;50894;50895;50896;50897;50898;50899;50900;50901;50902;57404;57405;57406;57407;57408;57409;60852;60853;62185;62186;62187;62188;62189;64848;64849;64850;64851;648…	2544		62	3	41		148;196;263;332;594	654;451;777
O15240;REV__P24557-2;REV__P24557;REV__P24557-3	O15240	Neurosecretory protein VGF;Neuroendocrine regulatory peptide-1;Neuroendocrine regulatory peptide-2;Antimicrobial peptide VGF[554-577]	VGF	sp|O15240|VGF_HUMAN Neurosecretory protein VGF OS=Homo sapiens OX=9606 GN=VGF PE=1 SV=2	3.02521	0.548099	3.23081	0.877817	28.2627	28.3793	28.2711	27.6726	27.75	27.8463	27.509	27.2656	27.5051	39	38	58.7	67.257	615	7.82	0	323.31	116310000000	186	783;4547;4548;6274;6588;6589;7793;9322;12252;12685;19637;19638;24803;25647;25648;28841;34792;46900;52504;52505;57765;60696;61859;62569;62649;65468;65469;65979;67484;68430;68807;74010;74269;78874;79838;79839;84604;84605;86681	793;4610;4611;6385;6706;6707;7909;9453;12455;12895;19977;19978;25215;26072;26073;29321;35374;47660;53350;53351;58786;61772;62952;63664;63744;66603;66604;67120;68638;69586;69968;75247;75507;80186;81166;81167;86039;86040;88154	1947;1948;10501;10502;10503;10504;10505;14538;14539;15242;15243;15244;15245;15246;15247;15248;15249;15250;15251;17766;21292;21293;21294;27351;27352;28302;43821;43822;43823;43824;43825;43826;43827;43828;43829;43830;43831;54479;54480;54481;56115;56116;56117;56118;56119;56120;62959;62960;76740;76741;104681;117690;117691;117692;117693;117694;117695;117696;117697;117698;117699;117700;130011;130012;136…			39	4				615;466;533;579
O95833	O95833	Chloride intracellular channel protein 3	CLIC3	sp|O95833|CLIC3_HUMAN Chloride intracellular channel protein 3 OS=Homo sapiens OX=9606 GN=CLIC3 PE=1 SV=2	2.07261	0.495612	2.79213	0.88483	24.7398	24.9143	24.7858	24.4635	24.3311	24.1585	23.7896	24.1324	23.8634	9	9	48.7	26.648	236	11.9	0	68.599	8650600000	12	6258;7201;12454;25997;37258;55808;60299;62887;68859	6369;7320;12662;26426;37875;56694;61371;63983;70019	14503;14504;16524;16525;27763;27764;56795;56796;82143;125169;125170;125171;135658;135659;140671;152565;152566	2075;2076;2077		9	1	22;25;174			236
P35613-2;P35613;P35613-3;P35613-4	P35613-2;P35613;P35613-3;P35613-4	Basigin	BSG	sp|P35613-2|BASI_HUMAN Isoform 2 of Basigin OS=Homo sapiens OX=9606 GN=BSG;sp|P35613|BASI_HUMAN Basigin OS=Homo sapiens OX=9606 GN=BSG PE=1 SV=2;sp|P35613-3|BASI_HUMAN Isoform 3 of Basigin OS=Homo sapiens OX=9606 GN=BSG;sp|P35613-4|BASI_HUMAN Isoform 4 of	2.24594	0.873429	1.76854	0.487849	26.6849	26.7182	26.341	25.5833	25.6182	25.9222	26.1359	26.0381	26.1065	10	10	36.8	29.221	269	11.8	0	78.106	37706000000	29	18797;28795;33673;36124;43391;45880;68095;70605;70813;74978	19119;29274;34230;36729;44114;46627;69249;71784;71996;76223	41973;41974;62846;62847;62848;62849;62850;74072;74073;79666;97133;97134;102600;102601;102602;102603;150963;150964;150965;150966;156121;156517;156518;165299;165300;165301			10	4				269;385;176;205
P08195-2;P08195-3;P08195;P08195-4	P08195-2;P08195-3;P08195;P08195-4	4F2 cell-surface antigen heavy chain	SLC3A2	sp|P08195-2|4F2_HUMAN Isoform 2 of 4F2 cell-surface antigen heavy chain OS=Homo sapiens OX=9606 GN=SLC3A2;sp|P08195-3|4F2_HUMAN Isoform 3 of 4F2 cell-surface antigen heavy chain OS=Homo sapiens OX=9606 GN=SLC3A2;sp|P08195|4F2_HUMAN 4F2 cell-surface antigen	3.5229	0.462379	3.68645	0.897303	27.4935	27.3906	27.4197	27.017	26.9318	26.9679	26.4551	26.6593	26.4975	24	24	47.4	57.944	529	13.7	0	163.11	72131000000	74	1706;1707;11242;11929;14475;18933;19911;27088;32665;34947;35905;39171;40698;41498;48434;49167;51371;52723;60437;74238;82626;85216;89336;89897	1730;1731;11429;12130;14719;19258;20253;27530;33204;35531;36505;39818;41372;42183;49227;49972;52209;53569;61510;75475;84007;86662;90844;91411	4077;4078;4079;4080;4081;4082;25055;26674;26675;26676;32488;42279;42280;44413;44414;44415;44416;59078;59079;71818;77171;77172;77173;77174;77175;79201;79202;79203;86807;86808;90636;90637;90638;90639;90640;92671;108202;108203;108204;108205;108206;109597;109598;109599;114951;118182;118183;118184;118185;118186;118187;118188;118189;135936;135937;163822;182257;182258;182259;182260;182261;188524;188525;…	2369		24	4	330			529;568;630;661
Q01813;Q01813-2	Q01813;Q01813-2	ATP-dependent 6-phosphofructokinase, platelet type	PFKP	sp|Q01813|PFKAP_HUMAN ATP-dependent 6-phosphofructokinase, platelet type OS=Homo sapiens OX=9606 GN=PFKP PE=1 SV=2;sp|Q01813-2|PFKAP_HUMAN Isoform 2 of ATP-dependent 6-phosphofructokinase, platelet type OS=Homo sapiens OX=9606 GN=PFKP	4.32214	0.948774	1.70683	0.404772	24.5263	24.596	24.5584	23.7037	23.5747	23.5561	24.0947	24.3609	24.0109	23	20	34.1	85.595	784	13.4	0	202.78	9436300000	28	211;4159;7803;14641;22051;23915;27675;29443;30733;33633;34120;44894;47151;53018;53309;58432;61360;61361;66384;66699;70931;84687;91145	212;4215;4216;7919;14888;22420;24307;28128;29927;31240;34190;34689;45635;47914;53875;54174;59467;62446;62447;67529;67848;72117;86123;92677	476;9544;9545;9546;9547;17780;17781;32818;32819;48986;48987;52867;52868;60205;60206;64472;67389;67390;73984;75163;75164;100515;105268;118856;119557;131451;131452;131453;131454;137813;137814;137815;137816;137817;137818;147573;148181;148182;156745;156746;187168;187169;187170;202295	5617;5618;5619;5620		20	2	112;123;641;718		39	784;776
Q96EN8	Q96EN8	Molybdenum cofactor sulfurase	MOCOS	sp|Q96EN8|MOCOS_HUMAN Molybdenum cofactor sulfurase OS=Homo sapiens OX=9606 GN=MOCOS PE=1 SV=2	2.6771	0.715104	1.76559	0.635874	21.6958	21.6244	21.7613	21.1647	20.886	20.8855	20.8705	21.37	20.9334	9	8	9.7	98.119	888	9.4	0	14.225	715910000	7	825;3204;24417;38149;47627;66599;73233;87956;91546	836;3249;24827;38786;48402;67747;74449;89441;93086	2039;7310;53748;53749;84356;106571;147972;161815;195077;203172;203173	11270		8	1	686			888
O94808	O94808	Glutamine--fructose-6-phosphate aminotransferase [isomerizing] 2	GFPT2	sp|O94808|GFPT2_HUMAN Glutamine--fructose-6-phosphate aminotransferase [isomerizing] 2 OS=Homo sapiens OX=9606 GN=GFPT2 PE=1 SV=3	4.494	0.54001	4.32071	0.808331	21.7821	21.7063	21.7503	21.2336	21.1872	21.1979	20.9921	20.8668	20.9548	9	4	12.3	76.93	682	7.25	0	9.1436	5587600000	4	4693;26349;27311;36414;37507;61134;67991;69436;85142	4765;26780;27756;37021;38130;62216;69145;70599;86584	10821;57496;57497;57498;57499;59512;80194;80195;80196;80197;80198;80199;82847;137322;137323;150746;150747;150748;153815;188276	1654		4	1	461			682
Q9BS26	Q9BS26	Endoplasmic reticulum resident protein 44	ERP44	sp|Q9BS26|ERP44_HUMAN Endoplasmic reticulum resident protein 44 OS=Homo sapiens OX=9606 GN=ERP44 PE=1 SV=1	2.59734	0.502323	3.23458	0.843065	28.1419	28.0968	28.297	27.763	27.6322	27.6336	27.2902	27.4538	27.2625	17	17	41.4	46.971	406	13.1	0	109.95	76566000000	36	4565;13992;15933;19303;19836;36792;38732;43148;47327;59077;64043;66055;70064;70065;80262;82859;83244	4628;14228;16203;19637;20178;37401;37402;39375;43863;48094;60123;65153;67196;71241;71242;81604;81605;84246;84648;84649	10534;10535;31351;31352;35557;35558;35559;43088;43089;44279;44280;44281;80993;80994;80995;80996;85774;85775;85776;85777;96570;96571;96572;105759;105760;132833;132834;132835;132836;142897;142898;142899;142900;146980;155035;155036;155037;177083;177084;177085;177086;177087;177088;182841;183839;183840;183841;183842;183843	12254;12255;12256	1047;1048;1049;1050	17	1	92;301;318	92;189;301;318		406
P54753;P54762;P54762-5	P54753	Ephrin type-B receptor 3	EPHB3	sp|P54753|EPHB3_HUMAN Ephrin type-B receptor 3 OS=Homo sapiens OX=9606 GN=EPHB3 PE=1 SV=2	1.7779	0.424304	3.54841	0.899239	22.7544	22.6974	22.8234	22.3062	22.5209	22.1752	21.7559	21.982	21.8396	14	8	17	110.33	998	9.31	0	27.982	2787800000	8	1806;9539;21910;29417;40154;40931;59131;61771;81836;83596;87577;89166;89800;92022	1834;9681;22276;29901;40825;41608;60177;62864;83200;85010;89059;90670;91312;93568	4283;21688;48657;64417;64418;64419;64420;64421;89295;89296;91257;91258;132980;132981;132982;132983;132984;132985;138734;180265;184598;184599;194236;198102;198103;199326;204202	3410;4878;4879	670;671	8	3	632;648;772	336;392		998;984;545
Q3T906-2;Q3T906	Q3T906-2;Q3T906	N-acetylglucosamine-1-phosphotransferase subunits alpha/beta;N-acetylglucosamine-1-phosphotransferase subunit alpha;N-acetylglucosamine-1-phosphotransferase subunit beta	GNPTAB	sp|Q3T906-2|GNPTA_HUMAN Isoform 2 of N-acetylglucosamine-1-phosphotransferase subunits alpha/beta OS=Homo sapiens OX=9606 GN=GNPTAB;sp|Q3T906|GNPTA_HUMAN N-acetylglucosamine-1-phosphotransferase subunits alpha/beta OS=Homo sapiens OX=9606 GN=GNPTAB PE=1 SV	2.95818	0.759426	1.79289	0.56381	19.1871	19.4632	19.3451	18.6	18.6276	18.4895	18.9581	18.5578	18.7881	2	2	3.9	55.982	490	6	0.0045417	1.6217	306140000	2	16908;28467	17193;28935	37567;62073			2	2				490;1256
P26038	P26038	Moesin	MSN	sp|P26038|MOES_HUMAN Moesin OS=Homo sapiens OX=9606 GN=MSN PE=1 SV=3	3.30355	0.707108	2.25984	0.608538	22.5504	22.6253	22.6642	22.0091	21.8019	21.9076	22.1734	21.8078	22.033	17	6	22.5	67.819	577	5.75	0	9.2523	1319900000	8	6099;6870;15834;25597;25723;30863;30864;40741;44319;44980;49581;59195;59196;64983;80698;81499;88404	6210;6989;16104;26022;26148;31373;31374;41416;45057;45723;50392;60244;60245;66108;82047;82859;89896;89897	14120;14121;14122;14123;14124;14125;15877;35352;35353;56028;56265;56266;67685;67686;67687;67688;67689;67690;67691;67692;67693;67694;90734;90735;90736;90737;90738;99388;99389;99390;99391;99392;99393;99394;100707;100708;110421;110422;110423;110424;110425;110426;110427;110428;133128;133129;133130;133131;133132;133133;144906;144907;144908;177988;179572;196222;196223;196224;196225;196226			6	1			12	577
Q9UPW6-2;Q9UPW6	Q9UPW6-2;Q9UPW6	DNA-binding protein SATB2	SATB2	sp|Q9UPW6-2|SATB2_HUMAN Isoform 2 of DNA-binding protein SATB2 OS=Homo sapiens OX=9606 GN=SATB2;sp|Q9UPW6|SATB2_HUMAN DNA-binding protein SATB2 OS=Homo sapiens OX=9606 GN=SATB2 PE=1 SV=2	2.70443	0.581877	3.11855	0.726604	21.0243	20.8996	21.1125	20.5079	20.331	20.4519	20.3586	20.1934	20.3047	4	4	7.5	69.136	615	8.6	0	31.135	190160000	6	8746;17023;24305;66263	8874;17310;24715;67406	20053;20054;37829;53569;147343			4	2				615;733
A1A5D9;A1A5D9-2	A1A5D9;A1A5D9-2	Bicaudal D-related protein 2	CCDC64B	sp|A1A5D9|BICL2_HUMAN BICD family-like cargo adapter 2 OS=Homo sapiens OX=9606 GN=BICDL2 PE=1 SV=2;sp|A1A5D9-2|BICL2_HUMAN Isoform 2 of BICD family-like cargo adapter 2 OS=Homo sapiens OX=9606 GN=BICDL2	2.28519	0.4024	2.36288	0.89777	21.591	21.57	21.7955	21.2677	21.2329	21.2487	20.8342	20.4885	20.9405	5	4	9.3	56.833	508	6	0	9.1519	450210000	5	8583;23686;27123;70746;87632	8710;24077;27565;71929;89114	19621;19622;52431;59160;156404;194341			4	2				508;301
Q9Y6M7-9;Q9Y6M7-6;Q9Y6M7-13;Q9Y6M7-12;Q9Y6M7-8;Q9Y6M7-7;Q9Y6M7-11;Q9Y6M7-14;Q9Y6M7-10;Q9Y6M7-4;Q9Y6M7-2;Q9Y6M7;Q9Y6M7-3;Q9Y6M7-5	Q9Y6M7-9;Q9Y6M7-6;Q9Y6M7-13;Q9Y6M7-12;Q9Y6M7-8;Q9Y6M7-7;Q9Y6M7-11;Q9Y6M7-14;Q9Y6M7-10;Q9Y6M7-4;Q9Y6M7-2;Q9Y6M7;Q9Y6M7-3	Sodium bicarbonate cotransporter 3	SLC4A7	sp|Q9Y6M7-9|S4A7_HUMAN Isoform 9 of Sodium bicarbonate cotransporter 3 OS=Homo sapiens OX=9606 GN=SLC4A7;sp|Q9Y6M7-6|S4A7_HUMAN Isoform 6 of Sodium bicarbonate cotransporter 3 OS=Homo sapiens OX=9606 GN=SLC4A7;sp|Q9Y6M7-13|S4A7_HUMAN Isoform 13 of Sodium b	3.8134	0.42648	3.26368	0.872868	21.4908	21.5762	21.5262	21.0759	21.1002	21.1377	20.7801	20.4997	20.6948	4	4	4.5	123.41	1095	7	0	13.347	451530000	5	28489;35300;47302;92132	28957;35894;48069;93680	62112;62113;78018;78019;105659;204479			4	14				1095;1131;1135;1206;1246;1259;463;467;574;1000;1090;1214;1018;800
P55145	P55145	Mesencephalic astrocyte-derived neurotrophic factor	MANF	sp|P55145|MANF_HUMAN Mesencephalic astrocyte-derived neurotrophic factor OS=Homo sapiens OX=9606 GN=MANF PE=1 SV=3	1.97876	0.592489	3.34849	0.701976	28.3405	28.2699	28.1525	27.6168	27.483	27.8858	27.6266	27.5176	27.5129	13	13	47.3	20.7	182	13.2	0	77.795	106720000000	44	15740;16289;17257;41256;41257;41566;42188;44574;45288;45294;47856;62132;64429	16010;16562;17549;41936;41937;42254;42255;42887;42888;45314;46033;46039;46040;48638;63225;65548	35144;35145;35146;35147;36265;36266;36267;36268;36269;36270;38347;38348;38349;38350;38351;38352;38353;38354;38355;38356;38357;38358;92085;92086;92087;92088;92089;92090;92856;92857;92858;92859;92860;92861;94421;94422;94423;99866;101366;101367;101368;101381;101382;107021;107022;107023;107024;139340;143676;143677;143678;143679;143680;143681	4927	682;683;684	13	1	151	75;117;151	168	182
Q7L0J3-2;Q7L0J3	Q7L0J3-2;Q7L0J3	Synaptic vesicle glycoprotein 2A	SV2A	sp|Q7L0J3-2|SV2A_HUMAN Isoform 2 of Synaptic vesicle glycoprotein 2A OS=Homo sapiens OX=9606 GN=SV2A;sp|Q7L0J3|SV2A_HUMAN Synaptic vesicle glycoprotein 2A OS=Homo sapiens OX=9606 GN=SV2A PE=1 SV=1	3.00005	0.720579	3.55459	0.572844	23.5622	23.693	23.699	22.8581	22.8619	23.0723	23.082	23.0472	23.1065	8	8	11.7	76.618	682	9.2	0	48.428	2997400000	11	18674;20045;28491;29171;33466;33560;84482;87188	18992;20388;28959;29654;34022;34116;85912;88668	41733;44681;44682;62119;62120;63832;73617;73819;186659;193422	8835		8	2	159			682;742
Q96KC8	Q96KC8	DnaJ homolog subfamily C member 1	DNAJC1	sp|Q96KC8|DNJC1_HUMAN DnaJ homolog subfamily C member 1 OS=Homo sapiens OX=9606 GN=DNAJC1 PE=1 SV=1	2.49405	0.610883	3.06918	0.6764	26.2966	26.2574	26.092	25.4687	25.6231	25.7215	25.621	25.4839	25.5119	14	14	26.4	63.882	554	7.64	0	167.13	14355000000	38	12271;18779;18780;22427;51759;51849;52758;55120;59256;62883;65391;75983;76436;90171	12474;19100;19101;22802;52603;52694;53605;55997;60306;63979;66520;77237;77697;91692	27392;27393;41911;41912;41913;41914;41915;41916;41917;41918;41919;41920;41921;41922;49738;115895;115896;115897;116085;118276;123630;133268;133269;140665;140666;140667;145747;167194;168243;200147;200148;200149;200150			14	1				554
P11166;Q8TDB8-4;Q8TDB8-2;Q8TDB8;Q8TDB8-5	P11166	Solute carrier family 2, facilitated glucose transporter member 1	SLC2A1	sp|P11166|GTR1_HUMAN Solute carrier family 2, facilitated glucose transporter member 1 OS=Homo sapiens OX=9606 GN=SLC2A1 PE=1 SV=2	1.88351	0.484893	3.03914	0.781547	23.2081	23.1687	23.3455	22.9301	22.582	22.7555	22.4904	22.5629	22.3243	6	5	10	54.083	492	15.2	0	8.8386	1900700000	6	29549;46620;64135;64136;78306;80334	30033;47375;65248;65249;79607;81680	64728;64729;64730;64731;104032;143097;143098;172330;177261			6	5				492;411;497;520;535
P55263;P55263-3;P55263-2;P55263-4	P55263;P55263-3;P55263-2;P55263-4	Adenosine kinase	ADK	sp|P55263|ADK_HUMAN Adenosine kinase OS=Homo sapiens OX=9606 GN=ADK PE=1 SV=2;sp|P55263-3|ADK_HUMAN Isoform 3 of Adenosine kinase OS=Homo sapiens OX=9606 GN=ADK;sp|P55263-2|ADK_HUMAN Isoform 2 of Adenosine kinase OS=Homo sapiens OX=9606 GN=ADK;sp|P55263-4|	3.13916	0.844277	2.02475	0.40249	26.1513	26.0978	25.877	25.174	25.1563	25.263	25.6747	25.6327	25.6112	13	13	40.3	40.545	362	16.7	0	148.31	14966000000	23	72;1057;3495;22061;23116;38363;40615;43778;72830;72831;78541;83702;91876	71;1067;3541;22430;23501;39002;41289;44509;74044;74045;79848;85117;93420	199;200;2510;2511;2512;2513;2514;2515;2516;2517;2518;2519;2520;7948;7949;7950;7951;49011;49012;49013;51188;51189;84907;90425;90426;90427;90428;90429;98131;98132;98133;98134;160971;160972;160973;160974;160975;172925;172926;172927;184833;203903;203904	4950;4951;4952;4953		13	4	106;160;336;353			362;305;345;327
Q9UPQ0-10;Q9UPQ0-2;Q9UPQ0-4;Q9UPQ0;Q9UPQ0-9;Q9UPQ0-8;Q9UPQ0-6;Q9UPQ0-5;Q9UPQ0-3;Q9UPQ0-7	Q9UPQ0-10;Q9UPQ0-2;Q9UPQ0-4;Q9UPQ0;Q9UPQ0-9;Q9UPQ0-8;Q9UPQ0-6;Q9UPQ0-5;Q9UPQ0-3	LIM and calponin homology domains-containing protein 1	LIMCH1	sp|Q9UPQ0-10|LIMC1_HUMAN Isoform 10 of LIM and calponin homology domains-containing protein 1 OS=Homo sapiens OX=9606 GN=LIMCH1;sp|Q9UPQ0-2|LIMC1_HUMAN Isoform 2 of LIM and calponin homology domains-containing protein 1 OS=Homo sapiens OX=9606 GN=LIMCH1;sp	2.77491	0.516839	4.38319	0.726109	26.263	26.2359	26.1618	25.6434	25.6398	25.8269	25.5319	25.4559	25.4946	32	32	32.8	118.95	1056	8.84	0	96.976	18818000000	40	11886;16099;16486;16487;18729;19523;23241;25700;26068;27055;30667;31014;35106;36127;36360;39862;47831;51528;58158;63304;69574;71124;72137;73608;73823;74259;76411;76569;78103;78104;81121;89730	12087;16369;16761;16762;19049;19862;23628;26125;26497;27497;31173;31527;35696;36732;36967;40529;48611;52370;59187;64408;70738;72313;73341;74836;75053;75497;77672;77835;79399;79400;82476;91241	26515;26516;35860;35861;36681;36682;36683;41815;43539;43540;51466;51467;56217;56218;56219;56914;56915;59013;59014;67238;68091;77560;79669;80099;88544;106949;115333;130837;141549;154082;154083;157150;159277;162632;163079;163859;163860;168196;168542;171895;171896;171897;178870;199195	15003;15004;15005;15006;15007		32	10	182;577;862;986;989			1056;1057;1069;1083;890;897;902;910;1467;138
Q9H9S4	Q9H9S4	Calcium-binding protein 39-like	CAB39L	sp|Q9H9S4|CB39L_HUMAN Calcium-binding protein 39-like OS=Homo sapiens OX=9606 GN=CAB39L PE=1 SV=3	3.19481	0.774538	3.25482	0.467022	22.9888	22.8951	22.8633	22.1723	22.0063	22.245	22.4938	22.3992	22.4532	5	4	13.4	39.087	337	9	0	4.5974	923820000	5	7227;41231;52517;77416;90974	7346;41911;53363;78697;92506	16577;91968;117726;170443;170444;201935			4	1				337
P30038;P30038-2;P30038-3	P30038;P30038-2;P30038-3	Delta-1-pyrroline-5-carboxylate dehydrogenase, mitochondrial	ALDH4A1	sp|P30038|AL4A1_HUMAN Delta-1-pyrroline-5-carboxylate dehydrogenase, mitochondrial OS=Homo sapiens OX=9606 GN=ALDH4A1 PE=1 SV=3;sp|P30038-2|AL4A1_HUMAN Isoform 2 of Delta-1-pyrroline-5-carboxylate dehydrogenase, mitochondrial OS=Homo sapiens OX=9606 GN=ALD	3.41612	0.454271	4.26806	0.775375	24.7464	24.6708	24.799	24.3052	24.2987	24.2494	23.9698	23.9244	23.9959	12	12	22.7	61.719	563	12.2	0	49.946	12507000000	15	4045;9541;10551;17314;51800;66946;69107;69170;75201;75690;82855;89834	4097;9683;10721;17609;52645;68095;70269;70333;76451;76941;84242;91346	9209;21690;21691;23571;38486;115973;148658;153142;153143;153271;153272;165694;166589;166590;182832;182833;199378	3442;3443;3444;3445		12	3	348;351;421;432			563;503;512
Q9UKR5;REV__A6NIV6	Q9UKR5	Probable ergosterol biosynthetic protein 28	C14orf1	sp|Q9UKR5|ERG28_HUMAN Probable ergosterol biosynthetic protein 28 OS=Homo sapiens OX=9606 GN=ERG28 PE=1 SV=1	2.29928	0.60128	1.86763	0.597382	25.7017	25.9099	25.9442	25.3838	25.2487	25.1195	25.0896	25.4878	25.1863	4	4	27.1	15.864	140	17.2	0	8.6736	8957000000	11	13318;29591;57112;91162	13545;30076;58019;92694	29823;29824;64824;64825;64826;64827;128465;128466;128467;128468;128469;202324			4	2				140;560
Q15084-3;Q15084;Q15084-4;Q15084-5;Q15084-2	Q15084-3;Q15084;Q15084-4;Q15084-5;Q15084-2	Protein disulfide-isomerase A6	PDIA6	sp|Q15084-3|PDIA6_HUMAN Isoform 3 of Protein disulfide-isomerase A6 OS=Homo sapiens OX=9606 GN=PDIA6;sp|Q15084|PDIA6_HUMAN Protein disulfide-isomerase A6 OS=Homo sapiens OX=9606 GN=PDIA6 PE=1 SV=1;sp|Q15084-4|PDIA6_HUMAN Isoform 4 of Protein disulfide-isom	2.76716	0.520178	3.55147	0.671553	30.6586	30.5632	30.6866	30.1634	29.9993	30.1852	29.8823	30.02	29.9916	31	31	58.1	47.837	437	11.3	0	223.78	347000000000	228	1034;1035;4725;12845;12846;17011;23726;32751;33044;33045;36197;36542;38261;40568;44180;44593;46854;55891;59469;59470;59471;60591;60973;69968;70155;71456;71457;78567;84550;84551;85486	1043;1044;4797;13059;13060;17297;24117;33292;33589;33590;36802;37149;38900;41242;44916;45333;47610;56777;60524;60525;60526;61666;62052;71142;71331;72653;72654;79874;85983;85984;86935	2466;2467;2468;2469;10898;28700;28701;28702;28703;28704;28705;28706;28707;28708;28709;28710;28711;28712;28713;28714;28715;28716;28717;28718;28719;28720;28721;28722;28723;28724;28725;28726;28727;28728;28729;28730;28731;28732;28733;28734;28735;28736;28737;28738;28739;28740;28741;28742;28743;28744;28745;28746;28747;28748;28749;28750;28751;28752;28753;28754;28755;28756;28757;28758;28759;28760;28761;2…			31	5				437;440;445;488;492
Q9BVA6	Q9BVA6	Adenosine monophosphate-protein transferase FICD	FICD	sp|Q9BVA6|FICD_HUMAN Protein adenylyltransferase FICD OS=Homo sapiens OX=9606 GN=FICD PE=1 SV=2	2.33646	0.472239	2.53034	0.710615	20.6508	20.6874	20.81	20.1509	20.2068	20.3738	20.1869	19.8469	19.9826	2	2	5	51.777	458	10	0	3.6889	261750000	2	79782;85932	81109;87388	175998;190258			2	1				458
Q86YB8;Q86YB8-2	Q86YB8	ERO1-like protein beta	ERO1LB	sp|Q86YB8|ERO1B_HUMAN ERO1-like protein beta OS=Homo sapiens OX=9606 GN=ERO1B PE=1 SV=2	3.31139	0.442197	5.19273	0.740477	22.3117	22.3131	22.2564	21.7977	21.8311	21.9258	21.5729	21.5241	21.5627	8	7	21.4	53.543	467	13.8	0	30.171	1436000000	8	11539;13248;54491;63641;72279;73702;76516;79699	11737;13474;55365;64746;73487;74931;77778;81024	25769;25770;29684;122201;122202;142136;159698;159699;162809;168441;168442;168443;168444;175788	9417	912;913	7	2	165	95;100		467;144
H7BZ55	H7BZ55	Putative ciliary rootlet coiled-coil protein-like 3 protein		sp|H7BZ55|CRCC2_HUMAN Putative ciliary rootlet coiled-coil protein 2 OS=Homo sapiens OX=9606 GN=CROCC2 PE=5 SV=3	4.44459	0.566116	3.38096	0.604544	23.2654	23.2681	23.2768	22.7585	22.6871	22.6664	22.7725	22.6399	22.5843	4	3	1.9	185.87	1655	6	0	4.1881	1408500000	4	14040;31316;48445;54060	14278;31837;49238;54930	31461;68810;68811;68812;108233;108234;108235;108236;121147;121148			3	1				1655
Q16850;Q16850-2	Q16850;Q16850-2	Lanosterol 14-alpha demethylase	CYP51A1	sp|Q16850|CP51A_HUMAN Lanosterol 14-alpha demethylase OS=Homo sapiens OX=9606 GN=CYP51A1 PE=1 SV=3;sp|Q16850-2|CP51A_HUMAN Isoform 2 of Lanosterol 14-alpha demethylase OS=Homo sapiens OX=9606 GN=CYP51A1	3.68529	0.609205	4.00053	0.554219	26.9132	26.8474	26.8997	26.3569	26.2648	26.2109	26.3081	26.3912	26.2984	17	17	40.4	56.805	503	13.7	0	84.169	35877000000	38	9988;14537;16433;27765;28155;37025;48049;56042;58217;73890;73989;78488;80520;81868;81869;90766;91276	10146;14783;16707;28219;28615;37638;48834;56933;59249;75121;75225;79794;81868;83232;83233;92296;92810	22537;22538;22539;32611;32612;36530;60391;60392;61306;61307;61308;61309;81523;81524;81525;107405;107406;125803;125804;125805;130978;130979;130980;130981;130982;163197;163198;163199;163200;163379;163380;163381;163382;172761;172762;172763;172764;172765;177635;180363;180364;180365;201400;202576;202577	7343;7344;7345		17	2	345;402;449		100	503;404
Q9H2G4	Q9H2G4	Testis-specific Y-encoded-like protein 2	TSPYL2	sp|Q9H2G4|TSYL2_HUMAN Testis-specific Y-encoded-like protein 2 OS=Homo sapiens OX=9606 GN=TSPYL2 PE=1 SV=1	2.61638	0.448983	2.78496	0.709909	20.361	20.2407	20.4438	19.9135	19.9419	19.8433	19.7702	19.5177	19.6279	5	5	10.7	79.434	693	13.1	0	10.392	964950000	7	19444;37129;43132;61005;67520	19778;37743;43846;62084;68674	43362;81763;96535;96536;96537;96538;137047;149864;149865			5	1				693
O43847;O43847-2	O43847;O43847-2	Nardilysin	NRD1	sp|O43847|NRDC_HUMAN Nardilysin OS=Homo sapiens OX=9606 GN=NRDC PE=1 SV=3;sp|O43847-2|NRDC_HUMAN Isoform 2 of Nardilysin OS=Homo sapiens OX=9606 GN=NRDC	3.57619	0.475998	4.28178	0.6636	26.7432	26.7169	26.636	26.2604	26.2247	26.183	26.0174	26.0681	26.0198	32	32	29.5	131.7	1151	11.8	0	182.86	30881000000	59	2894;3164;5282;5935;18646;26553;27044;28797;29073;31899;36284;36357;38161;40103;40483;43831;47134;49887;49888;51288;56131;61156;61590;70024;75573;81989;82394;89883;90862;91451;91452;91484	2934;3207;5362;6045;18962;26984;27486;29276;29555;32430;36891;36964;38798;40773;41156;44564;47897;50700;50701;52125;57023;62240;62682;71200;76824;83354;83769;91397;92393;92990;92991;93023	6584;6585;6586;6587;7193;7194;7195;7196;12211;13827;41686;41687;41688;57873;57874;58965;58966;58967;62852;63596;63597;63598;63599;63600;63601;70097;70098;79949;80096;84380;84381;84382;89188;89189;90116;98282;98283;105209;105210;111234;111235;111236;111237;111238;111239;111240;114761;114762;114763;125972;137361;137362;138391;138392;154967;166336;180636;181688;181689;181690;199458;199459;199460;201…	1003;1004;1005;1006;1007;1008		32	2	60;62;269;674;690;1027			1151;1219
P13995;P13995-2	P13995;P13995-2	Bifunctional methylenetetrahydrofolate dehydrogenase/cyclohydrolase, mitochondrial;NAD-dependent methylenetetrahydrofolate dehydrogenase;Methenyltetrahydrofolate cyclohydrolase	MTHFD2	sp|P13995|MTDC_HUMAN Bifunctional methylenetetrahydrofolate dehydrogenase/cyclohydrolase, mitochondrial OS=Homo sapiens OX=9606 GN=MTHFD2 PE=1 SV=2;sp|P13995-2|MTDC_HUMAN Isoform 2 of Bifunctional methylenetetrahydrofolate dehydrogenase/cyclohydrolase, mit	2.44122	0.402907	4.03518	0.736429	25.47	25.5044	25.4242	25.1534	24.9453	25.0911	24.6714	24.8068	24.711	12	11	31.7	37.895	350	11.8	0	58.15	22808000000	18	16876;20981;23233;39658;39659;53083;56337;61563;63872;78643;78644;84922	17160;21333;23620;40318;40319;53941;57231;62655;64980;79951;79952;86360	37499;46615;46616;46617;51452;88067;88068;88069;119028;119029;119030;119031;119032;119033;126425;138350;138351;142532;142533;173163;173164;187754	2718		12	2	145			350;248
Q5T9A4;Q5T9A4-3	Q5T9A4;Q5T9A4-3	ATPase family AAA domain-containing protein 3B	ATAD3B	sp|Q5T9A4|ATD3B_HUMAN ATPase family AAA domain-containing protein 3B OS=Homo sapiens OX=9606 GN=ATAD3B PE=1 SV=1;sp|Q5T9A4-3|ATD3B_HUMAN Isoform 3 of ATPase family AAA domain-containing protein 3B OS=Homo sapiens OX=9606 GN=ATAD3B	2.64622	0.606073	2.50569	0.533	23.5998	23.3609	23.4657	22.9002	22.9423	22.7657	22.9703	22.8505	23.0067	30	2	34.1	72.572	648	12	0	6.0847	1261500000	2	2331;7935;13342;13958;21590;23013;24003;27731;32511;34552;38729;43614;43615;46117;47356;49518;50211;51342;51343;62242;63576;66202;66366;66910;76547;76967;79881;89769;90350;90351	2363;8054;13569;14193;21952;23396;24410;28184;33049;35129;39372;44342;44343;46867;48124;50328;51032;52179;52180;63338;64681;67345;67511;68059;77812;78236;81209;91281;91877;91878	5418;5419;18100;29877;31254;31255;47998;47999;50989;53047;60301;60302;71497;76164;76165;85769;97703;97704;97705;103116;105836;110299;112137;112138;112139;112140;112141;112142;114866;114867;114868;114869;114870;139539;142022;147241;147242;147543;148594;168505;169423;169424;169425;176233;199269;200501;200502			3	2				648;602
Q96JB3-2;Q96JB3	Q96JB3-2;Q96JB3	Hypermethylated in cancer 2 protein	HIC2	sp|Q96JB3-2|HIC2_HUMAN Isoform 2 of Hypermethylated in cancer 2 protein OS=Homo sapiens OX=9606 GN=HIC2;sp|Q96JB3|HIC2_HUMAN Hypermethylated in cancer 2 protein OS=Homo sapiens OX=9606 GN=HIC2 PE=1 SV=2	2.65611	0.535938	2.6824	0.600723	27.7951	27.6385	27.8852	27.2322	27.1941	27.2848	27.2183	27.0836	27.2148	1	1	1.7	64.227	597	17.6	0.00025618	2.7636	49682000000	20	65109	66235	145199;145200;145201;145202;145203;145204;145205;145206;145207			1	2				597;615
P14625;REV__Q8TCB0;REV__Q9Y6H5-5;REV__Q9Y6H5-2;REV__P05164-2;REV__P05164;REV__P05164-3;REV__Q9Y6H5-4;REV__Q9Y6H5;REV__Q9Y6H5-3	P14625	Endoplasmin	HSP90B1	sp|P14625|ENPL_HUMAN Endoplasmin OS=Homo sapiens OX=9606 GN=HSP90B1 PE=1 SV=1	2.95214	0.406164	3.48975	0.729939	32.5212	32.3867	32.3678	32.019	32.0104	32.0279	31.6134	31.7381	31.7345	79	61	72.6	92.468	803	10.5	0	323.31	921100000000	676	1497;5116;6529;6530;6531;9106;9251;13695;13696;17950;19479;19608;19609;20028;20177;20393;20394;20395;20712;20758;21571;21572;23311;23312;26186;26187;26591;27053;27054;28008;28303;28304;30203;30237;34510;34511;36926;37372;37522;38660;39254;39255;41427;44038;44615;45185;45186;46275;46402;46412;46732;47172;50488;50489;50963;51131;55096;55693;59535;59608;62114;67850;70225;71723;71773;72088;77417;7741…	1519;5195;6645;6646;6647;9235;9381;13928;13929;18256;19816;19947;19948;20371;20522;20738;20739;20740;21059;21060;21106;21933;21934;23698;23699;26615;26616;27023;27495;27496;28467;28767;28768;30701;30737;35086;35087;37537;37992;38145;39302;39901;39902;42112;44773;44774;45355;45930;45931;47027;47155;47165;47488;47935;51313;51314;51795;51966;55972;56577;56578;60591;60667;63207;69004;71401;72922;7297…	3548;3549;3550;3551;3552;3553;3554;11817;15128;15129;15130;15131;15132;15133;15134;15135;15136;20847;20848;20849;21139;30726;30727;30728;30729;30730;30731;30732;30733;30734;30735;30736;30737;30738;30739;30740;30741;40078;40079;40080;40081;40082;40083;40084;40085;40086;40087;43428;43429;43430;43431;43432;43433;43434;43435;43436;43437;43438;43439;43440;43441;43442;43443;43444;43445;43446;43447;4344…	2741;2742		79	10	576;645		293;425;426;541;622;658	803;444;553;603;650;745;777;859;919;1016
P07237;Q13087-2;Q13087	P07237	Protein disulfide-isomerase	P4HB	sp|P07237|PDIA1_HUMAN Protein disulfide-isomerase OS=Homo sapiens OX=9606 GN=P4HB PE=1 SV=3	2.85094	0.38842	3.44287	0.747565	31.3276	31.2641	31.1855	30.8614	30.8286	30.9219	30.4449	30.6152	30.4744	44	43	74.4	57.116	508	12.9	0	300.37	539690000000	224	1469;2340;4610;13194;13245;16937;17778;19509;24230;27881;28751;28752;37616;38666;40503;41637;41696;43408;44679;44912;46312;47177;50062;51173;51235;57221;58542;58543;58722;58723;59935;63984;64816;73485;76391;76797;78699;78867;79442;82025;83237;85009;91039;91678	1491;2372;4676;13418;13471;17222;18080;19847;19848;24640;28339;29230;29231;38240;39308;41176;42327;42386;44131;44132;45420;45653;47065;47940;50879;52009;52010;52072;58148;58149;59579;59580;59762;59763;61004;65093;65939;74711;77652;78065;80007;80179;80764;83391;84641;86448;92571;93221	3490;5436;5437;5438;5439;10641;10642;10643;10644;29544;29545;29546;29547;29548;29549;29672;29673;29674;29675;29676;29677;29678;29679;29680;37634;37635;37636;37637;37638;37639;37640;39633;39634;39635;39636;39637;39638;39639;39640;39641;43512;43513;53434;53435;53436;53437;53438;53439;53440;53441;53442;60633;62718;62719;62720;62721;62722;62723;83161;83162;83163;85607;85608;85609;85610;85611;85612;85…	2307;2308	382;383	44	3	312;343	312;343	324;425	508;522;525
P29373	P29373	Cellular retinoic acid-binding protein 2	CRABP2	sp|P29373|RABP2_HUMAN Cellular retinoic acid-binding protein 2 OS=Homo sapiens OX=9606 GN=CRABP2 PE=1 SV=2	2.27828	0.531478	2.42735	0.601292	25.8538	25.8601	25.5839	25.1878	25.2944	25.2211	25.1821	25.2224	25.0894	10	9	60.1	15.693	138	10	0	45.092	10003000000	13	23830;39547;39548;45234;63595;70667;81522;84608;84609;89440	24221;40198;40199;45979;64700;71849;82882;86043;86044;90948	52718;52719;52720;87807;87808;87809;87810;101277;142053;142054;142055;156245;156246;179606;186945;186946;186947;186948;186949;186950;198646	3419;3420		10	1	82;131		124	138
P13674-3;P13674-2;P13674	P13674-3;P13674-2;P13674	Prolyl 4-hydroxylase subunit alpha-1	P4HA1	sp|P13674-3|P4HA1_HUMAN Isoform 3 of Prolyl 4-hydroxylase subunit alpha-1 OS=Homo sapiens OX=9606 GN=P4HA1;sp|P13674-2|P4HA1_HUMAN Isoform 2 of Prolyl 4-hydroxylase subunit alpha-1 OS=Homo sapiens OX=9606 GN=P4HA1;sp|P13674|P4HA1_HUMAN Prolyl 4-hydroxylase	1.52152	0.582799	1.39715	0.538924	26.2238	26.4357	25.8351	25.6159	25.5802	25.5501	25.5983	25.7001	25.5794	14	14	31	58.957	516	8.67	0	43.308	12482000000	24	2155;14818;15176;29041;35128;37022;51850;53919;63474;67342;68372;69437;71081;87979	2185;15067;15437;29523;35719;37635;52695;54788;64578;68494;69528;70600;72269;89464	5042;5043;5044;33209;33989;63516;77603;81520;116086;116087;120903;141822;141823;149478;151536;153816;153817;153818;153819;153820;153821;153822;153823;157051;157052;157053;195141	2697;2698		14	3	167;510			516;534;534
Q96E22	Q96E22	Dehydrodolichyl diphosphate syntase complex subunit NUS1	NUS1	sp|Q96E22|NGBR_HUMAN Dehydrodolichyl diphosphate synthase complex subunit NUS1 OS=Homo sapiens OX=9606 GN=NUS1 PE=1 SV=1	2.45407	0.405595	2.96042	0.711663	21.2731	21.2811	21.4721	20.9482	20.917	20.9443	20.5323	20.6398	20.7192	2	2	9.2	33.224	293	17.2	0	8.2895	838650000	6	934;66192	945;67335	2264;2265;2266;2267;2268;2269;2270;2271;147223;147224;147225	11233		2	1	164			293
O94855;O94855-2	O94855;O94855-2	Protein transport protein Sec24D	SEC24D	sp|O94855|SC24D_HUMAN Protein transport protein Sec24D OS=Homo sapiens OX=9606 GN=SEC24D PE=1 SV=2;sp|O94855-2|SC24D_HUMAN Isoform 2 of Protein transport protein Sec24D OS=Homo sapiens OX=9606 GN=SEC24D	2.09901	0.44323	1.38286	0.673958	24.6873	24.7257	24.6682	24.0734	24.3354	24.3428	24.255	23.5663	24.2381	15	15	17.2	113.01	1032	12.1	0	63.567	5841300000	16	226;20340;21869;33559;41019;41703;45458;48114;48245;56513;57959;62914;69638;84650;85936	227;20685;22235;34115;41696;42393;46204;48900;49033;57408;58985;64010;70807;86086;87392	503;504;45244;45245;48574;73817;73818;91444;93223;101696;101697;107547;107796;107797;126933;130398;130399;130400;140743;154219;154220;187055;190268	1685;1686;1687;1688;1689		15	2	573;769;780;853;1028			1032;1033
Q9ULR5	Q9ULR5	Polyadenylate-binding protein-interacting protein 2B	PAIP2B	sp|Q9ULR5|PAI2B_HUMAN Polyadenylate-binding protein-interacting protein 2B OS=Homo sapiens OX=9606 GN=PAIP2B PE=1 SV=2	2.14589	0.507747	2.58411	0.609398	20.5599	20.6492	20.8207	20.2159	20.2498	20.0409	20.1646	20.002	20.0351	1	1	11.4	14.237	123	4	0	6.8227	1744800000	5	66995	68144	148741;148742;148743;148744;148745			1	1				123
A2VDF0-2;A2VDF0	A2VDF0-2;A2VDF0	Fucose mutarotase	FUOM	sp|A2VDF0-2|FUCM_HUMAN Isoform 2 of Fucose mutarotase OS=Homo sapiens OX=9606 GN=FUOM;sp|A2VDF0|FUCM_HUMAN Fucose mutarotase OS=Homo sapiens OX=9606 GN=FUOM PE=1 SV=2	3.25653	0.507521	3.74433	0.606895	20.4697	20.5011	20.5947	20.0448	20.0515	19.9467	19.9532	19.9248	19.8669	2	2	23.1	14.604	134	16.8	0	9.098	619200000	6	34817;37251	35399;37868	76783;76784;82121;82122;82123;82124			2	2				134;154
B2RBV5	B2RBV5		LOC93622	sp|B2RBV5|MRUPP_HUMAN Putative MORF4 family-associated protein 1-like protein UPP OS=Homo sapiens OX=9606 PE=1 SV=1	2.71079	0.448273	2.38805	0.664357	22.1499	22.2631	22.304	21.8386	21.8257	21.708	21.7778	21.4497	21.4965	4	4	28.6	13.369	119	6.17	0	6.5534	1961000000	5	20275;43726;47647;70868	20620;44455;48423;72054	45140;98014;106627;156624;156625;156626	162		4	1	89			119
Q9BUK6-7;Q9BUK6-3;Q9BUK6-2;Q9BUK6;Q9BUK6-5;Q9BUK6-4;Q9BUK6-6	Q9BUK6-7;Q9BUK6-3;Q9BUK6-2;Q9BUK6;Q9BUK6-5	Protein misato homolog 1	MSTO1	sp|Q9BUK6-7|MSTO1_HUMAN Isoform 7 of Protein misato homolog 1 OS=Homo sapiens OX=9606 GN=MSTO1;sp|Q9BUK6-3|MSTO1_HUMAN Isoform 3 of Protein misato homolog 1 OS=Homo sapiens OX=9606 GN=MSTO1;sp|Q9BUK6-2|MSTO1_HUMAN Isoform 2 of Protein misato homolog 1 OS=H	1.64795	0.455869	2.36663	0.656107	22.1289	21.8729	22.1877	21.7694	21.5314	21.5211	21.2937	21.4476	21.4799	3	3	4.6	56.902	524	8.67	0	4.1954	433420000	2	9756;19883;91628	9906;20225;93170	22121;44363;203337	12395		3	7	376			524;558;569;570;391;99;182
Q92994;Q92994-5;Q92994-7;Q92994-8;Q92994-3;Q92994-9;Q92994-2;Q92994-6;Q92994-4	Q92994;Q92994-5;Q92994-7;Q92994-8;Q92994-3;Q92994-9	Transcription factor IIIB 90 kDa subunit	BRF1	sp|Q92994|TF3B_HUMAN Transcription factor IIIB 90 kDa subunit OS=Homo sapiens OX=9606 GN=BRF1 PE=1 SV=1;sp|Q92994-5|TF3B_HUMAN Isoform 5 of Transcription factor IIIB 90 kDa subunit OS=Homo sapiens OX=9606 GN=BRF1;sp|Q92994-7|TF3B_HUMAN Isoform 7 of Transcr	1.98201	0.407791	2.09879	0.703005	27.5335	27.2857	27.526	26.9768	27.0382	27.1068	26.5204	26.7982	26.9176	14	14	30.6	73.839	677	13.2	0	105.23	17460000000	12	13112;18691;18801;23376;24007;24630;31788;33438;39856;54634;68631;78397;80576;83130	13334;19009;19124;23763;24414;25042;32316;33994;40523;55507;69791;79701;81924;84526	29335;29336;41757;41982;51754;53054;54189;69889;73564;73565;73566;73567;88535;122528;152114;152115;172538;177763;177764;183537	10975;10976;10977;10978;10979;10980		14	9	9;229;256;289;360;430			677;650;562;584;473;439;134;208;242
P54646	P54646	5-AMP-activated protein kinase catalytic subunit alpha-2	PRKAA2	sp|P54646|AAPK2_HUMAN 5-AMP-activated protein kinase catalytic subunit alpha-2 OS=Homo sapiens OX=9606 GN=PRKAA2 PE=1 SV=2	3.04831	0.691366	1.98373	0.400171	20.5004	20.5456	20.7163	19.9659	19.9014	19.8208	20.2073	20.0777	20.2767	3	2	6.3	62.319	552	6.5	0.0002573	2.8477	131260000	2	71691;71949;80980	72890;73151;82333	158338;158888;178578;178579	4874		2	1	174			552
P24298	P24298	Alanine aminotransferase 1	GPT	sp|P24298|ALAT1_HUMAN Alanine aminotransferase 1 OS=Homo sapiens OX=9606 GN=GPT PE=1 SV=3	3.26147	0.527818	2.88217	0.56236	22.1392	22.2245	22.3165	21.7028	21.7164	21.6775	21.7485	21.5825	21.662	8	7	26	54.636	496	13.9	0	46.014	1177600000	4	4671;4885;9144;47789;51812;52745;63040;67084	4742;4962;9273;48568;52657;53592;64139;68234	10778;11233;20922;106875;115997;115998;118245;141021;148958	3199;3200;3201;3202		7	1	89;238;349;450			496
Q04656-5;Q04656;Q04656-2;Q04656-3	Q04656-5;Q04656;Q04656-2;Q04656-3	Copper-transporting ATPase 1	ATP7A	sp|Q04656-5|ATP7A_HUMAN Isoform 5 of Copper-transporting ATPase 1 OS=Homo sapiens OX=9606 GN=ATP7A;sp|Q04656|ATP7A_HUMAN Copper-transporting ATPase 1 OS=Homo sapiens OX=9606 GN=ATP7A PE=1 SV=4;sp|Q04656-2|ATP7A_HUMAN Isoform 1 of Copper-transporting ATPase	3.37617	0.47641	2.59088	0.613221	22.6763	22.7357	22.8191	22.2787	22.2367	22.2865	22.0141	22.0901	22.2873	5	5	4.3	154.35	1422	10.8	0	22.574	1087700000	7	23893;56242;74843;81861;91371	24285;57136;76086;83225;92908	52831;52832;126241;164999;180348;202809			5	4				1422;1500;1514;1581
Q02252-2;Q02252	Q02252-2;Q02252	Methylmalonate-semialdehyde dehydrogenase [acylating], mitochondrial	ALDH6A1	sp|Q02252-2|MMSA_HUMAN Isoform 2 of Methylmalonate-semialdehyde dehydrogenase [acylating], mitochondrial OS=Homo sapiens OX=9606 GN=ALDH6A1;sp|Q02252|MMSA_HUMAN Methylmalonate-semialdehyde dehydrogenase [acylating], mitochondrial OS=Homo sapiens OX=9606 GN	2.08948	0.427953	2.88324	0.657145	25.824	25.8256	26.0245	25.5606	25.4664	25.3632	25.1409	25.2979	25.2638	12	12	25.1	56.227	522	13.9	0	43.79	9906100000	16	3075;4317;21006;32233;51174;64165;79238;79372;83179;86543;89529;89622	3116;4378;21359;32765;52011;65279;80556;80693;84576;88014;91038;91131	7013;7014;9955;46662;70780;114507;143159;143160;174718;175035;175036;183654;183655;191815;191816;198805;198976	5652		12	2	355			522;535
Q9Y2H6-2;Q9Y2H6	Q9Y2H6-2;Q9Y2H6	Fibronectin type-III domain-containing protein 3A	FNDC3A	sp|Q9Y2H6-2|FND3A_HUMAN Isoform 2 of Fibronectin type-III domain-containing protein 3A OS=Homo sapiens OX=9606 GN=FNDC3A;sp|Q9Y2H6|FND3A_HUMAN Fibronectin type-III domain-containing protein 3A OS=Homo sapiens OX=9606 GN=FNDC3A PE=1 SV=4	3.13435	0.432498	3.79876	0.633495	24.2489	24.1908	24.1193	23.7143	23.7412	23.8061	23.5875	23.501	23.57	19	19	22.1	125.82	1142	10.9	0	81.014	5224600000	17	2915;9567;16756;21701;27618;33636;33637;34865;35785;36861;42772;53104;66516;69503;73593;78105;85067;90212;91943	2956;9710;17036;22065;28070;34193;34194;35447;36383;37472;43484;53962;67664;70667;74821;79401;86508;91736;93487	6636;6637;21758;37250;48228;48229;60118;73988;73989;73990;73991;73992;76927;78968;81154;81155;95728;95729;119086;147837;153937;153938;162600;162601;171898;188097;200223;200224;200225;200226;204054	15136;15137;15138;15139;15140;15141;15142;15143;15144;15145;15146		19	2	313;504;569;576;664;694;706;713;718;771;1056			1142;1198
O60488-2;O60488	O60488-2;O60488	Long-chain-fatty-acid--CoA ligase 4	ACSL4	sp|O60488-2|ACSL4_HUMAN Isoform Short of Long-chain-fatty-acid--CoA ligase 4 OS=Homo sapiens OX=9606 GN=ACSL4;sp|O60488|ACSL4_HUMAN Long-chain-fatty-acid--CoA ligase 4 OS=Homo sapiens OX=9606 GN=ACSL4 PE=1 SV=2	1.84116	0.380276	2.29315	0.682449	18.2936	18.0272	18.2332	17.8725	17.7217	17.819	17.5756	17.3189	17.6122	3	1	6.3	74.435	670	3.5	0	5.6703	49441000	2	53797;55181;76880	54665;56058;78148	120691;120692;120693;123753;123754;169180;169181			1	2				670;711
P37287-3;P37287;P37287-2	P37287-3;P37287;P37287-2	Phosphatidylinositol N-acetylglucosaminyltransferase subunit A	PIGA	sp|P37287-3|PIGA_HUMAN Isoform 3 of Phosphatidylinositol N-acetylglucosaminyltransferase subunit A OS=Homo sapiens OX=9606 GN=PIGA;sp|P37287|PIGA_HUMAN Phosphatidylinositol N-acetylglucosaminyltransferase subunit A OS=Homo sapiens OX=9606 GN=PIGA PE=1 SV=1	2.6388	0.431645	2.4307	0.62347	21.4409	21.4424	21.5486	21.1421	21.0275	20.9673	21.0105	20.6786	20.8724	3	3	10.4	28.034	250	9	0	3.6699	348330000	2	33270;41228;72522	33820;41908;73731	73229;91960;91961;160235;160236;160237	3775		3	3	122			250;484;315
P11498;P11498-2	P11498;P11498-2	Pyruvate carboxylase, mitochondrial	PC	sp|P11498|PYC_HUMAN Pyruvate carboxylase, mitochondrial OS=Homo sapiens OX=9606 GN=PC PE=1 SV=2;sp|P11498-2|PYC_HUMAN Isoform 2 of Pyruvate carboxylase, mitochondrial OS=Homo sapiens OX=9606 GN=PC	2.40819	0.507456	3.21046	0.533672	25.0296	24.9676	25.1336	24.6513	24.411	24.5462	24.5176	24.5495	24.4627	20	19	20.5	129.63	1178	12.6	0	48.62	9075100000	22	1532;1565;1961;4640;9337;11595;12700;21376;28180;31512;34347;49674;61978;67031;67055;81362;84308;88392;88613;88689	1555;1587;1987;4706;9468;11793;12910;21736;28640;32036;34917;50485;63071;68180;68205;82720;85735;89884;90110;90187	3627;3716;4601;4602;10709;10710;21318;25852;28337;28338;47573;61341;61342;69286;75680;110692;139096;139097;139098;148816;148817;148818;148861;179322;186166;196202;196687;196890	2578;2579		20	2	265;663			1178;529
Q8TDR0-2;Q8TDR0	Q8TDR0-2;Q8TDR0	TRAF3-interacting protein 1	TRAF3IP1	sp|Q8TDR0-2|MIPT3_HUMAN Isoform 2 of TRAF3-interacting protein 1 OS=Homo sapiens OX=9606 GN=TRAF3IP1;sp|Q8TDR0|MIPT3_HUMAN TRAF3-interacting protein 1 OS=Homo sapiens OX=9606 GN=TRAF3IP1 PE=1 SV=1	3.03391	0.656457	2.11901	0.37849	22.9247	22.8543	22.6985	22.1101	22.1724	22.2256	22.4995	22.3777	22.4649	7	7	10.1	71.528	625	7.3	0	19.319	1040900000	9	2413;2748;15733;20114;21631;61027;64323	2446;2785;16003;20458;21994;62108;65439	5593;5594;6288;35130;44826;48087;137085;137086;143480;143481			7	2				625;691
P23381;P23381-2	P23381;P23381-2	Tryptophan--tRNA ligase, cytoplasmic;T1-TrpRS;T2-TrpRS	WARS	sp|P23381|SYWC_HUMAN Tryptophan--tRNA ligase, cytoplasmic OS=Homo sapiens OX=9606 GN=WARS PE=1 SV=2;sp|P23381-2|SYWC_HUMAN Isoform 2 of Tryptophan--tRNA ligase, cytoplasmic OS=Homo sapiens OX=9606 GN=WARS	2.70107	0.5396	2.42612	0.491895	28.2568	28.1782	28.0082	27.619	27.5761	27.6293	27.5993	27.7194	27.6488	24	24	61.1	53.165	471	14.3	0	308.58	64210000000	66	96;1489;3613;5091;8043;12186;13472;14750;14867;15837;16586;27500;33893;33895;39151;40940;43083;44888;45920;54927;57466;61806;62232;77524	96;1511;3662;5170;8163;12388;13701;14998;15121;15122;16107;16863;27949;34453;34455;39798;41617;43797;45629;46669;55803;58462;62899;63328;78806	257;258;3520;8253;8254;8255;11752;18384;18385;18386;18387;18388;18389;18390;18391;18392;27202;27203;30156;30157;30158;30159;33049;33050;33051;33052;33315;33316;35361;36894;36895;36896;36897;36898;36899;36900;59883;59884;59885;59886;74569;74570;74571;74572;74573;74578;74579;86761;91274;91275;96387;96388;96389;96390;96391;96392;96393;96394;100508;102688;102689;102690;102691;102692;123143;123144;129…	3164;3165;3166;3167;3168		24	2	62;225;274;305;309		143	471;430
P48201	P48201	ATP synthase F(0) complex subunit C3, mitochondrial	ATP5G3	sp|P48201|AT5G3_HUMAN ATP synthase F(0) complex subunit C3, mitochondrial OS=Homo sapiens OX=9606 GN=ATP5MC3 PE=2 SV=1	4.2663	0.392482	3.88156	0.634673	19.8015	19.7699	19.7282	19.3673	19.3732	19.3817	19.1713	19.0553	19.169	3	2	17.6	14.693	142	13.3	0	20.427	70145000	3	13395;83076;83077	13623;84466;84467	30003;30004;30005;30006;30007;183419;183420;183421;183422			3	1				142
Q13162	Q13162	Peroxiredoxin-4	PRDX4	sp|Q13162|PRDX4_HUMAN Peroxiredoxin-4 OS=Homo sapiens OX=9606 GN=PRDX4 PE=1 SV=1	4.36329	0.539694	4.47762	0.4398	25.612	25.5948	25.6568	25.1138	25.0891	25.0417	25.1763	25.2022	25.1657	14	10	54.6	30.54	271	14.8	0	58.555	16467000000	27	17496;19616;34517;34518;38145;38147;42465;43146;56581;61845;64140;64641;76058;87958	17792;19955;19956;35093;35094;38780;38783;38784;43172;43861;57476;62938;65253;65764;77313;89443	38970;38971;38972;43768;43769;43770;76033;76034;76035;76036;76037;76038;76039;76040;76041;76042;76043;76044;76045;76046;76047;76048;76049;76050;76051;76052;76053;76054;76055;76056;76057;76058;84331;84332;84351;84352;84353;95039;95040;95041;95042;95043;96566;96567;96568;127124;127125;127126;127127;127128;127129;127130;138873;138874;143105;143106;144219;144220;144221;144222;167327;167328;167329;167…	6253;6254	786;787	10	1	51;245	51;245		271
Q04941	Q04941	Proteolipid protein 2	PLP2	sp|Q04941|PLP2_HUMAN Proteolipid protein 2 OS=Homo sapiens OX=9606 GN=PLP2 PE=1 SV=1	1.36794	0.415576	1.95132	0.557536	18.2717	18.4347	18.5035	17.7628	18.0091	18.1912	17.9426	17.6369	17.9578	1	1	8.6	16.691	152	6	0.0034797	1.698	402510000	1	38982	39626	86345			1	1				152
Q15738	Q15738	Sterol-4-alpha-carboxylate 3-dehydrogenase, decarboxylating	NSDHL	sp|Q15738|NSDHL_HUMAN Sterol-4-alpha-carboxylate 3-dehydrogenase, decarboxylating OS=Homo sapiens OX=9606 GN=NSDHL PE=1 SV=2	2.68859	0.421426	3.22362	0.544244	25.8739	25.7025	25.7419	25.3484	25.402	25.3037	25.2142	25.2048	25.2666	10	10	25.7	41.9	373	14.6	0	38.811	15901000000	12	15321;28735;37489;42050;58597;61356;78880;82165;86540;86745	15582;29213;38112;42743;59635;62442;80192;83535;88011;88221	34251;34252;62667;82812;82813;94101;94102;94103;131806;131807;137804;173700;181128;181129;191810;192378	7196;7197		10	1	86;132			373
Q6P1M9	Q6P1M9	Armadillo repeat-containing X-linked protein 5	ARMCX5	sp|Q6P1M9|ARMX5_HUMAN Armadillo repeat-containing X-linked protein 5 OS=Homo sapiens OX=9606 GN=ARMCX5 PE=1 SV=1	3.72631	0.551869	2.86283	0.413264	21.7513	21.6808	21.6719	21.1995	21.0865	21.1625	21.3782	21.2565	21.2296	5	5	11.8	62.345	558	11.2	0	14.422	613360000	5	1990;33962;52005;53883;80628	2017;34524;52850;54752;81976	4678;4679;74742;116459;120846;177872	8404		5	1	403			558
P36405	P36405	ADP-ribosylation factor-like protein 3	ARL3	sp|P36405|ARL3_HUMAN ADP-ribosylation factor-like protein 3 OS=Homo sapiens OX=9606 GN=ARL3 PE=1 SV=2	2.85854	0.524399	2.15576	0.41107	23.9927	24.0266	24.0235	23.6201	23.4357	23.4137	23.5123	23.7624	23.5348	9	9	59.9	20.455	182	15.8	0	56.68	8108900000	15	34708;42947;53254;54738;63287;64823;67818;69358;76373	35286;43659;54114;55611;64389;65946;68972;70521;77634	76544;76545;76546;96101;119407;122761;122762;122763;122764;122765;122766;122767;141510;144597;144598;150364;150365;150366;153690;168118;168119;168120;168121;168122	3724		9	1	118			182
Q9NX95-4;Q9NX95-3;Q9NX95;Q9NX95-2;Q9NX95-5	Q9NX95-4;Q9NX95-3;Q9NX95;Q9NX95-2;Q9NX95-5	Syntabulin	SYBU	sp|Q9NX95-4|SYBU_HUMAN Isoform 4 of Syntabulin OS=Homo sapiens OX=9606 GN=SYBU;sp|Q9NX95-3|SYBU_HUMAN Isoform 3 of Syntabulin OS=Homo sapiens OX=9606 GN=SYBU;sp|Q9NX95|SYBU_HUMAN Syntabulin OS=Homo sapiens OX=9606 GN=SYBU PE=1 SV=2;sp|Q9NX95-2|SYBU_HUMAN I	2.34912	0.445417	2.53375	0.474064	23.1019	23.0838	22.8866	22.5096	22.6178	22.6087	22.5985	22.5318	22.5199	7	6	13.2	72.097	660	9.73	0	33.08	1081000000	4	12223;22839;25759;48096;80529;83705;87822	12425;23219;26184;48882;81877;85120;89305	27269;27270;50616;56352;56353;107507;177659;184837;184838;194808;194809	13998;13999;14000;14001		7	5	101;386;391;579			660;662;663;595;544
Q92604	Q92604	Acyl-CoA:lysophosphatidylglycerol acyltransferase 1	LPGAT1	sp|Q92604|LGAT1_HUMAN Acyl-CoA:lysophosphatidylglycerol acyltransferase 1 OS=Homo sapiens OX=9606 GN=LPGAT1 PE=1 SV=1	2.54389	0.473641	2.38027	0.4457	23.3319	23.1124	23.3156	22.7459	22.7924	22.8007	22.764	22.8009	22.858	8	8	21.9	43.089	370	17.1	0	51.27	4035400000	19	2586;15639;17132;26760;41235;45788;58875;59992	2621;15908;17423;27193;41915;46535;59918;61063	5966;5967;34920;38085;38086;58258;91984;91985;91986;91987;91988;91989;91990;102398;102399;102400;102401;132393;134984;134985;134986			8	1				370
Q8NEY1-2;Q8NEY1-3;Q8NEY1;Q8NEY1-7;Q8NEY1-4;Q8NEY1-6;Q8NEY1-5	Q8NEY1-2;Q8NEY1-3;Q8NEY1;Q8NEY1-7;Q8NEY1-4;Q8NEY1-6;Q8NEY1-5	Neuron navigator 1	NAV1	sp|Q8NEY1-2|NAV1_HUMAN Isoform 2 of Neuron navigator 1 OS=Homo sapiens OX=9606 GN=NAV1;sp|Q8NEY1-3|NAV1_HUMAN Isoform 3 of Neuron navigator 1 OS=Homo sapiens OX=9606 GN=NAV1;sp|Q8NEY1|NAV1_HUMAN Neuron navigator 1 OS=Homo sapiens OX=9606 GN=NAV1 PE=1 SV=2;	4.48797	0.512005	3.77778	0.382832	25.8016	25.8263	25.7495	25.2675	25.2734	25.3005	25.4182	25.4331	25.3776	41	41	26.6	201.51	1869	11.2	0	168.12	15892000000	51	3692;6119;6120;14631;15809;16623;23088;25562;33535;35826;37235;38393;38394;47047;48522;49099;53795;53928;53929;56300;56301;60332;60675;65947;69490;69804;71190;71696;72471;73284;74974;75293;76369;80427;80428;80504;81154;81657;82162;82998;91685	3742;6230;6231;14878;16079;16900;23472;25986;34091;36425;37852;39032;39033;47808;49316;49903;54663;54797;54798;57194;57195;61404;61751;67088;70653;70977;72379;72895;73678;74501;76219;76543;77630;81773;81774;81852;82510;83022;83532;84387;93228	8419;14153;14154;14155;32793;35274;35275;36958;36959;51130;51131;55953;55954;73765;79039;82090;84952;84953;84954;104993;108415;108416;109484;120688;120922;120923;120924;120925;126341;126342;135719;136388;136389;146773;146774;153915;153916;154548;154549;157263;158344;160112;161931;165269;165270;165271;165836;165837;168112;177463;177464;177465;177609;178960;179889;181123;181124;183174;203499;203500	10142;10143;10144		41	7	337;508;1438		1113	1869;1874;1877;1809;1817;1190;1483
P61916;P61916-2	P61916;P61916-2	Epididymal secretory protein E1	NPC2	sp|P61916|NPC2_HUMAN NPC intracellular cholesterol transporter 2 OS=Homo sapiens OX=9606 GN=NPC2 PE=1 SV=1;sp|P61916-2|NPC2_HUMAN Isoform 2 of NPC intracellular cholesterol transporter 2 OS=Homo sapiens OX=9606 GN=NPC2	2.78756	0.460673	2.48433	0.428777	25.2938	25.3243	25.3775	24.9793	24.8403	24.794	24.8338	25.0304	24.8451	8	8	56.3	16.57	151	14.2	0	29.365	5259200000	7	9078;11533;13944;27362;56742;70919;71472;82471	9206;11731;14179;27809;27810;57643;72105;72669;83847	20775;25758;25759;25760;25761;31225;31226;59599;59600;59601;59602;59603;127581;127582;156723;157935;157936;157937;157938;181874	5160	705;706;707;708;709	8	2	47	27;42;47;93;99	79	151;125
Q15800;Q15800-2	Q15800;Q15800-2	Methylsterol monooxygenase 1	MSMO1	sp|Q15800|MSMO1_HUMAN Methylsterol monooxygenase 1 OS=Homo sapiens OX=9606 GN=MSMO1 PE=1 SV=1;sp|Q15800-2|MSMO1_HUMAN Isoform 2 of Methylsterol monooxygenase 1 OS=Homo sapiens OX=9606 GN=MSMO1	2.85001	0.439733	2.96336	0.447069	23.8096	23.8176	23.6959	23.2698	23.3271	23.407	23.3294	23.2645	23.388	3	3	10.9	35.215	293	13.5	0	5.3556	3547800000	4	13905;40513;89910	14140;41187;91424	31150;31151;90180;199498			3	2				293;162
P29350;P29350-3;P29350-4;P29350-2	P29350;P29350-3;P29350-4;P29350-2	Tyrosine-protein phosphatase non-receptor type 6	PTPN6	sp|P29350|PTN6_HUMAN Tyrosine-protein phosphatase non-receptor type 6 OS=Homo sapiens OX=9606 GN=PTPN6 PE=1 SV=1;sp|P29350-3|PTN6_HUMAN Isoform 2 of Tyrosine-protein phosphatase non-receptor type 6 OS=Homo sapiens OX=9606 GN=PTPN6;sp|P29350-4|PTN6_HUMAN Is	2.86325	0.409182	2.63709	0.470036	25.4858	25.5558	25.3981	25.1191	25.0472	25.046	25.0164	25.0939	24.9193	19	19	36.3	67.56	595	11.4	0	49.813	20154000000	25	3412;9259;13138;14681;16227;34373;37138;42780;45555;46144;48940;59121;60407;60452;63819;79856;86539;91544;92099	3458;9389;13360;14928;16500;34945;37752;43492;46302;46895;49742;60167;61480;61525;64927;81184;88010;93084;93647	7767;7768;21158;29400;32895;32896;36140;36141;75740;75741;75742;81782;95746;95747;101933;103169;103170;103171;109206;109207;132965;135863;135956;135957;142446;176153;176154;176155;191809;203166;204366	3413;3414;3415		19	4	102;382;480			595;597;624;556
Q9UBM7	Q9UBM7	7-dehydrocholesterol reductase	DHCR7	sp|Q9UBM7|DHCR7_HUMAN 7-dehydrocholesterol reductase OS=Homo sapiens OX=9606 GN=DHCR7 PE=1 SV=1	3.0532	0.438987	3.72134	0.436878	24.9364	24.9588	24.9781	24.6023	24.4364	24.5177	24.5565	24.5466	24.4596	11	11	22.5	54.489	475	15.4	0	41.447	12480000000	11	10152;29612;37530;52792;54774;72555;74496;77154;82857;85100;91986	10315;30097;38153;53639;55648;73765;75737;78426;84244;86541;93530	22891;22892;64860;64861;64862;82911;82912;82913;118380;122844;160311;164350;169800;169801;182835;188182;188183;188184;204135	14365;14366		11	1	368;380			475
Q6BCY4-2;Q6BCY4	Q6BCY4-2;Q6BCY4	NADH-cytochrome b5 reductase 2	CYB5R2	sp|Q6BCY4-2|NB5R2_HUMAN Isoform 2 of NADH-cytochrome b5 reductase 2 OS=Homo sapiens OX=9606 GN=CYB5R2;sp|Q6BCY4|NB5R2_HUMAN NADH-cytochrome b5 reductase 2 OS=Homo sapiens OX=9606 GN=CYB5R2 PE=1 SV=1	2.26948	0.4338	2.08707	0.441252	19.9691	20.054	19.9413	19.5748	19.4216	19.6665	19.4686	19.4574	19.7145	3	3	12.2	27.043	237	6.67	0	3.7819	158020000	4	9356;22968;24631	9487;23351;25043	21357;50889;54190			3	2				237;276
Q9P0B6	Q9P0B6	Coiled-coil domain-containing protein 167	CCDC167	sp|Q9P0B6|CC167_HUMAN Coiled-coil domain-containing protein 167 OS=Homo sapiens OX=9606 GN=CCDC167 PE=1 SV=2	2.67325	0.408471	2.2855	0.465525	23.5863	23.542	23.4456	23.0611	23.0927	23.1946	23.1849	22.9321	23.0603	3	3	30.9	11.459	97	8.2	0	12.416	5101700000	6	14148;23757;24222	14387;24148;24632	31708;52581;53418;53419;53420			3	1				97
Q13322-2;Q13322-4;Q13322;Q13322-3	Q13322-2;Q13322-4;Q13322;Q13322-3	Growth factor receptor-bound protein 10	GRB10	sp|Q13322-2|GRB10_HUMAN Isoform 1 of Growth factor receptor-bound protein 10 OS=Homo sapiens OX=9606 GN=GRB10;sp|Q13322-4|GRB10_HUMAN Isoform 4 of Growth factor receptor-bound protein 10 OS=Homo sapiens OX=9606 GN=GRB10;sp|Q13322|GRB10_HUMAN Growth factor	2.22886	0.481235	1.38535	0.39101	17.3652	17.2564	17.5256	16.822	16.9049	16.9766	17.198	16.847	16.9293	2	2	4.6	62.026	548	9	0	8.7288	58476000	2	74517;84459	75758;85889	164382;186594			2	4				548;588;594;536
Q9P2X0;Q9P2X0-2	Q9P2X0;Q9P2X0-2	Dolichol-phosphate mannosyltransferase subunit 3	DPM3	sp|Q9P2X0|DPM3_HUMAN Dolichol-phosphate mannosyltransferase subunit 3 OS=Homo sapiens OX=9606 GN=DPM3 PE=1 SV=2;sp|Q9P2X0-2|DPM3_HUMAN Isoform 2 of Dolichol-phosphate mannosyltransferase subunit 3 OS=Homo sapiens OX=9606 GN=DPM3	1.41056	0.401002	1.77215	0.459958	21.4895	21.5774	21.8624	21.1203	21.2438	21.3621	21.2382	21.1783	21.1329	2	2	23.9	10.094	92	7.67	0	5.6699	8614800000	3	23656;82993	24046;84382	52371;52372;52373;183163;183164;183165	14302		2	2	67			92;122
Q6ZMP0-4;Q6ZMP0	Q6ZMP0-4;Q6ZMP0	Thrombospondin type-1 domain-containing protein 4	THSD4	sp|Q6ZMP0-4|THSD4_HUMAN Isoform 4 of Thrombospondin type-1 domain-containing protein 4 OS=Homo sapiens OX=9606 GN=THSD4;sp|Q6ZMP0|THSD4_HUMAN Thrombospondin type-1 domain-containing protein 4 OS=Homo sapiens OX=9606 GN=THSD4 PE=2 SV=2	1.65572	0.428561	1.50998	0.415299	20.0235	19.8669	19.6832	19.3347	19.399	19.5542	19.5562	19.2867	19.4847	1	1	1.2	73.408	658	3	0.0087118	1.2074	50586000	1	74263	75501	163865			1	2				658;1018
Q8WU67	Q8WU67	Phospholipase ABHD3	ABHD3	sp|Q8WU67|ABHD3_HUMAN Phospholipase ABHD3 OS=Homo sapiens OX=9606 GN=ABHD3 PE=1 SV=2	1.6166	0.418069	1.76975	0.404284	21.3549	21.6225	21.5935	21.0078	21.0392	21.2697	21.2349	21.0554	21.0676	1	1	2.7	46.008	409	13	0.0075961	1.2735	443080000	1	37008	37620	81472			1	1				409
O95747;REV__Q8IUL8	O95747	Serine/threonine-protein kinase OSR1	OXSR1	sp|O95747|OXSR1_HUMAN Serine/threonine-protein kinase OSR1 OS=Homo sapiens OX=9606 GN=OXSR1 PE=1 SV=1	3.96521	0.435325	2.66821	0.378021	26.616	26.5596	26.6277	26.1455	26.2044	26.1474	26.149	26.2035	26.3167	17	16	31.1	58.022	527	14.4	0	60.145	40213000000	39	6412;14799;16458;27255;28542;42449;43716;47456;50924;59272;68655;68956;70351;71747;77088;77089;86939	6526;15048;16732;27699;29014;43156;44445;48226;51755;60322;69815;70116;71527;72946;78360;78361;88417	14847;33142;33143;33144;33145;36631;36632;36633;36634;36635;36636;59417;59418;62232;95001;95002;95003;95004;97994;97995;106038;106039;106040;106041;113885;113886;113887;113888;133296;152172;152173;152174;152740;152741;152742;152743;155615;158453;158454;169685;169686;192846;192847			17	2				527;1156
Q99447;Q99447-3;Q99447-4;Q99447-2	Q99447;Q99447-3;Q99447-4;Q99447-2	Ethanolamine-phosphate cytidylyltransferase	PCYT2	sp|Q99447|PCY2_HUMAN Ethanolamine-phosphate cytidylyltransferase OS=Homo sapiens OX=9606 GN=PCYT2 PE=1 SV=1;sp|Q99447-3|PCY2_HUMAN Isoform 3 of Ethanolamine-phosphate cytidylyltransferase OS=Homo sapiens OX=9606 GN=PCYT2;sp|Q99447-4|PCY2_HUMAN Isoform 4 of	2.60157	0.394374	2.74974	0.415608	25.1668	25.1427	25.0143	24.7002	24.6622	24.7782	24.7424	24.6379	24.6966	11	11	29.8	43.835	389	11.1	0	41.888	9233800000	15	13073;16775;22711;31177;38369;60308;64434;65863;77981;79931;83488	13294;17055;23089;31693;39008;61380;65553;67004;79271;81260;84899	29270;29271;37277;50284;68502;68503;84914;135669;135670;143702;143703;146616;171661;176348;184350	11948;11949		11	4	278;306			389;407;357;311
Q16626	Q16626	Male-enhanced antigen 1	MEA1	sp|Q16626|MEA1_HUMAN Male-enhanced antigen 1 OS=Homo sapiens OX=9606 GN=MEA1 PE=1 SV=2	3.02156	0.392433	2.02802	0.415552	23.9298	24.0141	23.915	23.5205	23.6254	23.5357	23.6591	23.3787	23.5745	2	2	10.8	19.904	185	11	0	5.886	2409700000	3	22256;62965	22629;64063	49379;49380;140852			2	1				185
P18847-4;P18847-2;P18847-5;P18847-3;P18847	P18847-4;P18847-2;P18847-5;P18847-3;P18847	Cyclic AMP-dependent transcription factor ATF-3	ATF3	sp|P18847-4|ATF3_HUMAN Isoform 4 of Cyclic AMP-dependent transcription factor ATF-3 OS=Homo sapiens OX=9606 GN=ATF3;sp|P18847-2|ATF3_HUMAN Isoform 2 of Cyclic AMP-dependent transcription factor ATF-3 OS=Homo sapiens OX=9606 GN=ATF3;sp|P18847-5|ATF3_HUMAN I	1.72634	0.403158	1.52128	0.399579	19.9264	19.7621	20.0112	19.4142	19.4273	19.6488	19.5683	19.3094	19.6234	2	2	10.4	12.261	106	3	0	5.0288	91224000	4	2782;2783	2819;2820	6357;6358			2	5				106;118;124;135;181
Q9Y6H1;Q5T1J5	Q9Y6H1;Q5T1J5	Coiled-coil-helix-coiled-coil-helix domain-containing protein 2;Putative coiled-coil-helix-coiled-coil-helix domain-containing protein CHCHD2P9, mitochondrial	CHCHD2;CHCHD2P9	sp|Q9Y6H1|CHCH2_HUMAN Coiled-coil-helix-coiled-coil-helix domain-containing protein 2 OS=Homo sapiens OX=9606 GN=CHCHD2 PE=1 SV=1;sp|Q5T1J5|CHCH9_HUMAN Putative coiled-coil-helix-coiled-coil-helix domain-containing protein CHCHD2P9, mitochondrial OS=Homo s	1.66006	0.421658	1.58105	0.379544	21.5777	21.6575	21.9276	21.2293	21.3878	21.2807	21.388	21.283	21.3532	4	4	33.8	15.512	151	15.3	0	81.817	1417500000	8	839;47706;61843;63969	851;48484;62936;65077;65078	2063;2064;106726;106727;106728;106729;106730;106731;138866;138867;138868;138869;138870;138871;142742;142743;142744;142745;142746;142747;142748	15674	1185;1186	4	2	124	124;134		151;151
Q9UP38;O75084	Q9UP38;O75084	Frizzled-1;Frizzled-7	FZD1;FZD7	sp|Q9UP38|FZD1_HUMAN Frizzled-1 OS=Homo sapiens OX=9606 GN=FZD1 PE=1 SV=2;sp|O75084|FZD7_HUMAN Frizzled-7 OS=Homo sapiens OX=9606 GN=FZD7 PE=1 SV=2	2.11165	0.406885	2.01149	0.37803	21.8203	21.8236	22.0256	21.5251	21.3907	21.533	21.5315	21.4258	21.578	2	2	2.2	71.158	647	10	0.0089296	1.1807	345770000	2	27980;81845	28439;83209	60847;180287			2	2				647;574
Q68D06;Q68D06-2;Q6IEE8-2	Q68D06;Q68D06-2	Schlafen family member 13	SLFN13	sp|Q68D06|SLN13_HUMAN Schlafen family member 13 OS=Homo sapiens OX=9606 GN=SLFN13 PE=1 SV=1;sp|Q68D06-2|SLN13_HUMAN Isoform 2 of Schlafen family member 13 OS=Homo sapiens OX=9606 GN=SLFN13	6.07535	-2.05557	6.03084	-1.56652	18.4879	18.446	18.5233	20.4755	20.5753	20.5732	20.0249	20.095	20.0369	8	3	10.1	102.04	897	14	0	8.8744	120140000	2	23164;24896;25395;42114;61318;72288;76857;91418	23550;25311;25312;25818;42809;62404;73496;78125;92957	51268;54666;54667;54668;55653;94243;137690;137691;159727;159728;159729;159730;159731;169134;169135;202922	8161;8162;8163;8164	866	3	3	487;622;631;884	487		897;579;617
P07384	P07384	Calpain-1 catalytic subunit	CAPN1	sp|P07384|CAN1_HUMAN Calpain-1 catalytic subunit OS=Homo sapiens OX=9606 GN=CAPN1 PE=1 SV=1	4.83668	-0.504386	5.85392	-0.635479	24.7469	24.7889	24.7864	25.3077	25.2627	25.265	25.403	25.4128	25.4129	22	22	36.6	81.889	714	8.4	0	246.01	15677000000	59	6364;11977;12518;14325;21045;33086;35978;42928;44338;48019;48992;53556;53557;60306;61688;62404;68657;69227;70399;70736;86633;91188	6477;12179;12727;14568;21399;33633;36582;43640;45077;48804;49794;54422;54423;61378;62780;63500;69817;70391;71576;71919;88106;92720	14742;14743;26771;26772;26773;27877;32141;46733;72819;79392;96061;96062;99429;99430;107324;107325;107326;107327;107328;107329;107330;107331;107332;107333;107334;107335;107336;107337;107338;107339;107340;107341;107342;107343;107344;107345;109294;109295;120177;120178;120179;135667;138572;139811;152176;152177;152178;152179;153395;153396;153397;153398;155732;155733;156388;192016;202380;202381	2311;2312;2313		22	1	11;351;590			714
Q9UBP0-3;Q9UBP0;Q9UBP0-4;Q9UBP0-2	Q9UBP0-3;Q9UBP0;Q9UBP0-4;Q9UBP0-2	Spastin	SPAST	sp|Q9UBP0-3|SPAST_HUMAN Isoform 3 of Spastin OS=Homo sapiens OX=9606 GN=SPAST;sp|Q9UBP0|SPAST_HUMAN Spastin OS=Homo sapiens OX=9606 GN=SPAST PE=1 SV=1;sp|Q9UBP0-4|SPAST_HUMAN Isoform 4 of Spastin OS=Homo sapiens OX=9606 GN=SPAST;sp|Q9UBP0-2|SPAST_HUMAN Iso	6.38108	-1.54558	4.92624	-0.684172	24.5371	24.5081	24.4602	26.0253	26.0622	26.0547	25.162	25.1916	25.2044	19	18	40.2	58.009	530	11.7	0	102.1	10471000000	24	4948;11024;12529;15803;23327;28279;33830;33864;34680;45082;54760;62839;64265;67723;74589;74919;77929;80142;89267	5027;11204;12738;16073;23714;28742;34389;34423;35258;45827;55634;63935;65380;68878;75830;76163;79216;81482;90773	11396;11397;24427;24428;27894;35266;51667;61577;61578;74427;74513;74514;76473;76474;100929;122806;140588;143353;143354;150208;164497;165160;171545;171546;176836;198345;198346	14367;14368		19	4	85;134			530;616;498;584
P45877	P45877	Peptidyl-prolyl cis-trans isomerase C	PPIC	sp|P45877|PPIC_HUMAN Peptidyl-prolyl cis-trans isomerase C OS=Homo sapiens OX=9606 GN=PPIC PE=1 SV=1	6.03177	-1.31966	4.87816	-1.15799	22.7677	22.7827	22.7847	24.1491	24.0688	24.0762	23.8484	23.9697	23.991	3	2	12.7	22.763	212	18.4	0	5.1522	3981400000	6	39158;43779;81951	39805;44510;83315	86769;86770;86771;86772;98135;98136;98137;98138;98139;180547;180548;180549			2	1				212
Q5VZ89-3;Q5VZ89;Q5VZ89-7;Q5VZ89-5	Q5VZ89-3;Q5VZ89;Q5VZ89-7;Q5VZ89-5	DENN domain-containing protein 4C	DENND4C	sp|Q5VZ89-3|DEN4C_HUMAN Isoform 3 of DENN domain-containing protein 4C OS=Homo sapiens OX=9606 GN=DENND4C;sp|Q5VZ89|DEN4C_HUMAN DENN domain-containing protein 4C OS=Homo sapiens OX=9606 GN=DENND4C PE=1 SV=3;sp|Q5VZ89-7|DEN4C_HUMAN Isoform 2 of DENN domain-	4.20188	-0.87302	4.85002	-0.782359	24.0368	24.0448	23.9631	24.8301	24.8625	24.9711	24.7813	24.83	24.7804	29	28	18.7	205.43	1845	12.8	0	165.69	8884200000	34	5417;9441;11630;12243;13913;16564;19327;29146;38665;41818;42035;48218;49793;50861;51048;62609;68551;69714;73495;75088;75163;75894;76317;77534;77695;80312;81464;83349;91545	5499;9576;11829;12446;14148;16841;19661;29629;39307;42509;42728;49005;50604;51692;51882;63704;69710;70886;74721;76335;76413;77147;77578;78818;78980;81657;82823;84757;93085	12522;12523;21512;25915;27316;27317;31165;36849;36850;43126;43127;43128;63781;85605;85606;93542;94057;94058;107732;110973;110974;110975;113723;113724;114196;140165;151947;151948;151949;154360;162393;165506;165507;165632;167029;168001;170722;170723;171062;171063;177213;179495;184051;203167;203168;203169;203170;203171	8075;8076;8077;8078;8079;8080;8081;8082		29	4	115;126;632;648;822;1045;1086;1211			1845;1909;1958;1623
P50895	P50895	Basal cell adhesion molecule	BCAM	sp|P50895|BCAM_HUMAN Basal cell adhesion molecule OS=Homo sapiens OX=9606 GN=BCAM PE=1 SV=2	5.34398	-1.57971	4.77644	-0.914618	25.1614	25.2646	25.241	26.7448	26.797	26.8645	26.1068	26.1273	26.1768	16	16	30.6	67.404	628	12.4	0	74.216	20977000000	27	3210;12940;18429;21043;21076;32028;33583;35912;53233;55497;56419;58823;64313;76899;83073;83759	3255;13156;18739;21397;21430;32559;34140;36512;54093;56377;57314;59865;65429;78168;84463;85175	7322;7323;28958;28959;41167;41168;41169;41170;41171;41172;41173;46728;46729;46730;46794;46795;46796;70379;70380;73870;73871;79214;119350;124459;124460;126641;126642;126643;126644;132290;143461;143462;169214;169215;183415;183416;184949;184950;184951	4544	649;650;651	16	1	628	337;473;522		628
Q15149;Q15149-7;Q15149-9;Q15149-5;Q15149-4;Q15149-6	Q15149;Q15149-7;Q15149-9;Q15149-5;Q15149-4;Q15149-6	Plectin	PLEC	sp|Q15149|PLEC_HUMAN Plectin OS=Homo sapiens OX=9606 GN=PLEC PE=1 SV=3;sp|Q15149-7|PLEC_HUMAN Isoform 7 of Plectin OS=Homo sapiens OX=9606 GN=PLEC;sp|Q15149-9|PLEC_HUMAN Isoform 9 of Plectin OS=Homo sapiens OX=9606 GN=PLEC;sp|Q15149-5|PLEC_HUMAN Isoform 5	3.68538	-2.23179	4.75197	-2.12496	19.8923	19.8452	20.0388	21.8829	22.1435	22.4452	22.1188	21.9177	22.1147	273	3	55.2	531.78	4684	11.2	0	323.31	906750000	6	316;317;608;638;1957;1974;2129;2130;2149;2179;2229;2452;2519;2635;2746;2833;2834;2889;3599;3829;3873;4568;5349;5350;5464;6446;6475;6476;6477;6484;6487;6488;6503;6755;6786;6895;6983;7029;7185;8252;8329;9024;9099;9334;10020;10541;10828;10829;10830;11238;11748;12921;14668;15421;15422;16275;16576;16805;16806;17186;17461;17632;17724;17888;17922;17936;17937;18095;18347;19397;19709;21334;21594;22424;226…	320;321;614;645;1983;2000;2159;2160;2179;2210;2261;2485;2553;2554;2670;2783;2872;2873;2929;3646;3879;3923;4631;5431;5432;5547;6561;6590;6591;6592;6599;6602;6603;6618;6874;6905;7014;7102;7148;7304;8375;8453;9153;9228;9465;10179;10711;11005;11006;11007;11425;11947;13137;14915;15683;15684;16548;16853;17085;17086;17478;17757;17931;18024;18192;18227;18242;18243;18403;18657;19731;20049;21690;21957;2279…	798;799;800;801;1489;1490;1582;4595;4596;4629;4630;4980;4981;4982;4983;5021;5022;5023;5024;5091;5092;5093;5186;5187;5667;5815;5816;5817;5818;5819;5820;5821;5822;5823;5824;6061;6062;6281;6282;6283;6284;6285;6286;6455;6456;6457;6458;6459;6460;6461;6576;6577;6578;8223;8224;8225;8702;8703;8704;8784;8785;8786;10538;12377;12378;12379;12636;14917;14918;14919;14920;15005;15006;15007;15008;15009;15031;150…	7026;7027;7028;7029;7030;7031;7032;7033;7034;7035;7036;7037;7038;7039;7040;7041;7042;7043;7044;7045;7046		273	6	530;545;950;965;992;1136;1405;3008;3017;3110;3295;3299;3336;3493;3667;4071;4245;4254;4454;4494;4574		540;1901;2515;2613;4166	4684;4515;4533;4547;4547;4551
O94811	O94811	Tubulin polymerization-promoting protein	TPPP	sp|O94811|TPPP_HUMAN Tubulin polymerization-promoting protein OS=Homo sapiens OX=9606 GN=TPPP PE=1 SV=1	2.92864	-0.711372	4.74696	-0.736084	21.7686	21.7587	21.8415	22.6148	22.5468	22.3413	22.5448	22.5387	22.4936	5	5	32.4	23.693	219	9.2	0	70.218	2151800000	4	11586;55067;74827;79227;83491	11784;55943;76070;80545;84902	25842;123489;164974;174631;184358	1655		5	1	83			219
Q13308-3;Q13308-4;Q13308-2;Q13308;Q13308-6;Q13308-5	Q13308-3;Q13308-4;Q13308-2;Q13308;Q13308-6;Q13308-5	Inactive tyrosine-protein kinase 7	PTK7	sp|Q13308-3|PTK7_HUMAN Isoform 3 of Inactive tyrosine-protein kinase 7 OS=Homo sapiens OX=9606 GN=PTK7;sp|Q13308-4|PTK7_HUMAN Isoform 4 of Inactive tyrosine-protein kinase 7 OS=Homo sapiens OX=9606 GN=PTK7;sp|Q13308-2|PTK7_HUMAN Isoform 2 of Inactive tyros	3.80058	-0.463961	4.69321	-0.63999	21.7029	21.6315	21.6263	22.125	22.075	22.1525	22.2739	22.291	22.3157	7	7	7.6	103.58	940	12.5	0	9.8561	703240000	9	6677;11945;53607;70457;74710;84484;89531	6796;12147;54473;71634;75952;85914;91040	15434;15435;26717;26718;120299;155843;164762;164763;164764;186661;198807			7	6				940;1014;1030;1070;1078;816
P04920-2;P04920-3;P04920	P04920-2;P04920-3;P04920	Anion exchange protein 2	SLC4A2	sp|P04920-2|B3A2_HUMAN Isoform B1 of Anion exchange protein 2 OS=Homo sapiens OX=9606 GN=SLC4A2;sp|P04920-3|B3A2_HUMAN Isoform 3 of Anion exchange protein 2 OS=Homo sapiens OX=9606 GN=SLC4A2;sp|P04920|B3A2_HUMAN Anion exchange protein 2 OS=Homo sapiens OX=	4.71799	-0.725574	4.667	-0.749636	25.4279	25.4664	25.5302	26.2124	26.1864	26.2024	26.2246	26.201	26.2478	25	23	23.8	135.6	1227	9.96	0	323.31	17920000000	44	5592;5593;6832;8415;10072;12673;18546;23547;28474;28490;28512;31583;33255;36567;37465;38915;49394;52405;55475;68458;68832;72478;72914;76644;78734	5676;5677;6952;8539;10230;12883;18858;23936;28942;28958;28981;32109;33805;37175;38088;39559;50202;53251;56355;69614;69992;73685;74129;77910;80042	12935;12936;12937;15788;19249;22719;22720;22721;22722;22723;28276;41433;41434;41435;52149;52150;62084;62114;62115;62116;62117;62118;62157;62158;69430;69431;69432;69433;73197;80484;80485;82754;86161;110011;117487;117488;117489;124399;124400;151692;151693;152523;152524;160124;160125;161168;168711;173383;173384;173385	2239		25	3	1201			1227;1232;1241
P13797;P13797-3;P13797-2	P13797;P13797-3;P13797-2	Plastin-3	PLS3	sp|P13797|PLST_HUMAN Plastin-3 OS=Homo sapiens OX=9606 GN=PLS3 PE=1 SV=4;sp|P13797-3|PLST_HUMAN Isoform 3 of Plastin-3 OS=Homo sapiens OX=9606 GN=PLS3;sp|P13797-2|PLST_HUMAN Isoform 2 of Plastin-3 OS=Homo sapiens OX=9606 GN=PLS3	5.71455	-3.09573	4.64783	-2.51491	23.1833	23.381	23.3987	26.418	26.371	26.4612	25.7536	26.0097	25.7444	26	20	44.9	70.81	630	13.1	0	105.42	17572000000	31	4900;5825;8665;9247;12224;12225;12858;21235;39844;41502;42251;43074;52870;53042;55174;58182;64051;71550;71551;75885;79877;83472;86673;89096;89993;92048	4977;5932;8793;9377;12426;12427;13072;13073;21591;40511;42187;42954;43788;53724;53900;56051;59211;65161;72748;72749;77138;81205;84882;88146;90599;91508;93594	11278;11279;11280;11281;13555;13556;19894;19895;19896;21130;21131;21132;21133;21134;21135;27271;27272;27273;28794;28795;28796;28797;47196;47197;47198;88503;92679;94565;94566;96365;118553;118928;118929;118930;118931;118932;118933;118934;118935;118936;123740;130873;142910;142911;142912;158098;158099;158100;167007;176226;176227;184314;192115;197931;197932;199692;199693;199694;204251;204252	2702;2703;2704;2705		26	3	33;104;143;167		265	630;585;617
P09327;P09327-2;O75366-2;O75366	P09327	Villin-1	VIL1	sp|P09327|VILI_HUMAN Villin-1 OS=Homo sapiens OX=9606 GN=VIL1 PE=1 SV=4	5.96489	-1.15108	4.5159	-0.478729	25.2524	25.3083	25.2843	26.4626	26.4332	26.4024	25.7544	25.736	25.7908	21	21	28.7	92.694	827	11.7	0	77.696	46701000000	36	179;1181;2939;5868;15198;17399;27417;31846;32278;36346;37747;39083;40292;44310;49532;49762;67385;78927;80174;82487;91400	182;1194;2981;5976;15459;17694;27865;32376;32810;36953;38371;39730;40963;45048;50342;50573;68539;80239;81516;83863;92937	418;2887;2888;2889;6678;6679;13668;13669;13670;34035;34036;38657;38658;59707;59708;69992;69993;70915;70916;80077;80078;83438;83439;86588;86589;89645;89646;99374;110327;110911;110912;149580;149581;149582;149583;173801;176904;181916;181917;181918;202868	2423;2424		21	4	562;624			827;421;812;819
Q96BF6	Q96BF6	Nucleus accumbens-associated protein 2	NACC2	sp|Q96BF6|NACC2_HUMAN Nucleus accumbens-associated protein 2 OS=Homo sapiens OX=9606 GN=NACC2 PE=1 SV=1	3.25666	-0.700088	4.45084	-0.500186	20.1731	20.1468	20.1063	20.8003	20.7529	20.9733	20.6176	20.6703	20.6387	4	3	9.7	62.836	587	12	0.00025863	2.9598	491870000	3	7354;14777;57079;61082	7472;15026;57986;62163	16852;33106;128375;137210	11123		3	1	393			587
P29320;P29320-2;Q06187;Q06187-2;P29322	P29320	Ephrin type-A receptor 3	EPHA3	sp|P29320|EPHA3_HUMAN Ephrin type-A receptor 3 OS=Homo sapiens OX=9606 GN=EPHA3 PE=1 SV=2	5.04779	-1.63415	4.40669	-1.47609	23.1626	23.3465	23.3138	24.9232	24.9069	24.8952	24.6984	24.8484	24.7044	18	14	21	110.13	983	12.7	0	33.626	5409100000	16	4936;8477;11565;22296;22815;28627;39957;41372;59117;62333;63781;63910;76807;84895;85715;87577;88647;89833	5015;8601;11763;22669;23195;29103;40625;40626;42056;60163;63429;64889;65018;78075;86333;87167;89059;90144;91345	11377;19387;25810;25811;49479;50557;50558;62454;62455;62456;88766;88767;92409;132954;139706;142391;142622;169046;187694;189737;189738;189739;189740;194236;196772;196773;196774;199377	3411;3412	565;566	16	5	636;760	106;116	155	983;539;659;693;1005
Q7LG56;Q7LG56-6;Q7LG56-2;Q7LG56-3;Q7LG56-5;Q7LG56-4	Q7LG56;Q7LG56-6;Q7LG56-2	Ribonucleoside-diphosphate reductase subunit M2 B	RRM2B	sp|Q7LG56|RIR2B_HUMAN Ribonucleoside-diphosphate reductase subunit M2 B OS=Homo sapiens OX=9606 GN=RRM2B PE=1 SV=1;sp|Q7LG56-6|RIR2B_HUMAN Isoform 6 of Ribonucleoside-diphosphate reductase subunit M2 B OS=Homo sapiens OX=9606 GN=RRM2B;sp|Q7LG56-2|RIR2B_HUM	4.39033	-0.846196	4.34494	-0.723207	25.5407	25.6216	25.4957	26.4352	26.4049	26.3566	26.2948	26.2687	26.2642	13	12	37.9	40.736	351	10.1	0	57.301	25874000000	37	14573;22087;30504;30859;32133;52757;62901;67353;73469;75297;75298;84440;87664	14819;22456;31009;31369;32665;53604;63997;68505;74694;76547;76548;85870;89146	32678;32679;49062;49063;66877;66878;67674;70599;70600;70601;70602;70603;70604;70605;70606;118270;118271;118272;118273;118274;118275;140704;149501;162342;165841;165842;165843;165844;186540;194399			12	6			312	351;423;299;139;43;66
Q6KC79-2;Q6KC79;Q6KC79-3	Q6KC79-2;Q6KC79	Nipped-B-like protein	NIPBL	sp|Q6KC79-2|NIPBL_HUMAN Isoform 2 of Nipped-B-like protein OS=Homo sapiens OX=9606 GN=NIPBL;sp|Q6KC79|NIPBL_HUMAN Nipped-B-like protein OS=Homo sapiens OX=9606 GN=NIPBL PE=1 SV=2	4.46372	-0.589928	4.33795	-0.612075	25.1352	25.1087	25.0473	25.7124	25.6728	25.6758	25.7037	25.7448	25.679	41	41	18.3	304.34	2697	11.2	0	184.98	11375000000	48	1414;1792;3937;5161;9132;10223;12119;13361;13783;16221;16222;16736;17745;31450;36274;36470;38031;38820;38877;39292;40822;41875;55045;55403;59746;63113;64708;64724;65514;65794;67195;69817;72753;72923;74014;77100;83589;84212;85870;86561;90385	1435;1819;3988;5239;9261;10386;12321;13588;14018;16494;16495;17015;18046;31973;36879;37077;38663;39463;39520;39939;41497;42568;55921;56283;60808;64214;65831;65847;66651;66935;68346;70990;73966;74138;75251;78372;85003;85636;87325;88033;91912	3374;4262;8955;11902;11903;20902;23001;27059;29909;30918;36125;36126;36127;36128;36129;37203;39558;69087;69088;79926;80297;80298;80299;84069;85955;85956;86079;87085;90984;93688;93689;123443;123444;123445;124225;134427;134428;134429;141171;141172;144376;144404;146009;146504;146505;149180;154580;160767;161179;163423;169705;169706;169707;169708;169709;184577;184578;184579;184580;185943;190108;191856…	8299;8300;8301;8302;8303;8304;8305;8306;8307;8308		41	3	52;56;279;304;573;1795;1876;1940;1971;2151			2697;2804;1101
Q92485-2;Q92485;REV__Q6UUV9-3;REV__Q6UUV9;REV__Q6UUV9-2	Q92485-2;Q92485	Acid sphingomyelinase-like phosphodiesterase 3b	SMPDL3B	sp|Q92485-2|ASM3B_HUMAN Isoform 2 of Acid sphingomyelinase-like phosphodiesterase 3b OS=Homo sapiens OX=9606 GN=SMPDL3B;sp|Q92485|ASM3B_HUMAN Acid sphingomyelinase-like phosphodiesterase 3b OS=Homo sapiens OX=9606 GN=SMPDL3B PE=1 SV=2	3.85647	-0.60089	4.30007	-0.603163	23.8552	23.7912	23.7529	24.4314	24.4291	24.3415	24.4089	24.422	24.3779	5	5	17.2	41.689	373	11.6	0	29.075	3356800000	6	8123;21968;31351;50005;81627	8244;22334;31872;50818;82992	18582;48791;48792;68874;111521;111522;179824	10715		5	5	177			373;455;593;634;650
P51687	P51687	Sulfite oxidase, mitochondrial	SUOX	sp|P51687|SUOX_HUMAN Sulfite oxidase, mitochondrial OS=Homo sapiens OX=9606 GN=SUOX PE=1 SV=2	3.06859	-0.404847	4.21982	-0.825869	24.3538	24.2856	24.2132	24.6775	24.6621	24.7275	25.1561	25.0821	25.0919	10	10	23.9	60.282	545	11.4	0	57.692	8897400000	15	6445;8474;12864;23337;23480;40726;48064;82904;86762;88989	6560;8598;13079;23724;23868;41401;48849;84291;88238;90491	14916;19376;19377;28809;28810;28811;28812;51681;51682;51683;51684;51978;90706;107434;182979;182980;192425;197671	4627		10	1	508			545
Q8WXF0	Q8WXF0	Serine/arginine-rich splicing factor 12	SRSF12	sp|Q8WXF0|SRS12_HUMAN Serine/arginine-rich splicing factor 12 OS=Homo sapiens OX=9606 GN=SRSF12 PE=2 SV=1	4.09144	-1.17159	4.19397	-1.03802	21.6522	21.7736	21.8511	22.9699	22.9751	22.8468	22.7718	22.8217	22.7975	6	3	19.2	30.512	261	17.3	0	4.9473	868940000	6	32865;37654;64452;64453;66881;92073	33409;38278;65571;65572;68030;93621	72226;72227;83252;143749;143750;143751;143752;143753;143754;143755;143756;143757;148527;204314;204315;204316;204317;204318			3	1				261
Q8IWA5;Q8IWA5-2;Q8IWA5-3	Q8IWA5;Q8IWA5-2;Q8IWA5-3	Choline transporter-like protein 2	SLC44A2	sp|Q8IWA5|CTL2_HUMAN Choline transporter-like protein 2 OS=Homo sapiens OX=9606 GN=SLC44A2 PE=1 SV=3;sp|Q8IWA5-2|CTL2_HUMAN Isoform 2 of Choline transporter-like protein 2 OS=Homo sapiens OX=9606 GN=SLC44A2;sp|Q8IWA5-3|CTL2_HUMAN Isoform 3 of Choline trans	4.25144	-0.988813	4.11899	-1.0363	23.0213	23.0707	23.1287	24.1461	23.9904	24.0506	24.0021	24.1602	24.1673	10	9	16.4	80.123	706	14.6	0	31.278	4233400000	7	5891;31969;32338;37005;40459;58388;63924;85412;89178;91331	6000;32500;32871;37617;41132;59423;65032;86860;90682;92865	13712;70240;71062;71063;81459;81460;81461;90071;90072;90073;90074;131357;142668;142669;188988;198133;198134;202719;202720		916;917;918	9	3		139;158;401		706;711;704
P16402;REV__P16402	P16402	Histone H1.3	HIST1H1D	sp|P16402|H13_HUMAN Histone H1.3 OS=Homo sapiens OX=9606 GN=HIST1H1D PE=1 SV=2	4.05343	-2.02055	4.02693	-1.24441	22.6996	22.9276	22.7438	24.986	24.8233	24.6233	24.0203	24.1039	23.9799	27	6	60.6	22.35	221	14	0	4.7109	8425900000	7	965;3211;3271;4532;4533;7339;7340;7341;8365;36739;36740;36741;36825;36826;41473;44296;44364;44365;45854;46473;50243;50244;70829;71755;71756;73365;73366	975;3256;3317;4595;4596;7457;7458;7459;8489;37348;37349;37350;37435;37436;42158;45033;45103;45104;46601;47228;51064;51065;72014;72954;72955;74582;74583	2345;7324;7463;7464;7465;10415;10416;10417;10418;10419;10420;10421;10422;10423;10424;10425;10426;10427;10428;10429;10430;10431;10432;10433;10434;10435;10436;10437;10438;16799;16800;16801;16802;16803;16804;16805;16806;16807;16808;16809;16810;16811;16812;16813;16814;16815;16816;16817;16818;16819;19124;19125;19126;19127;19128;80820;80821;80822;80823;80824;80825;80826;80827;80828;80829;80830;80831;80…			6	2				221;221
Q8TAB3-3;Q8TAB3-2;Q8TAB3	Q8TAB3-3;Q8TAB3-2;Q8TAB3	Protocadherin-19	PCDH19	sp|Q8TAB3-3|PCD19_HUMAN Isoform 3 of Protocadherin-19 OS=Homo sapiens OX=9606 GN=PCDH19;sp|Q8TAB3-2|PCD19_HUMAN Isoform 2 of Protocadherin-19 OS=Homo sapiens OX=9606 GN=PCDH19;sp|Q8TAB3|PCD19_HUMAN Protocadherin-19 OS=Homo sapiens OX=9606 GN=PCDH19 PE=1 SV	6.13776	-1.56519	3.94779	-0.450502	16.8254	16.7872	16.848	18.3453	18.3851	18.4258	17.2227	17.2928	17.2967	1	1	1.8	121.01	1100	18	0	15.008	51087000	1	75101	76348	165526			1	3				1100;1101;1148
O75781-2;O75781	O75781-2;O75781	Paralemmin-1	PALM	sp|O75781-2|PALM_HUMAN Isoform 2 of Paralemmin-1 OS=Homo sapiens OX=9606 GN=PALM;sp|O75781|PALM_HUMAN Paralemmin-1 OS=Homo sapiens OX=9606 GN=PALM PE=1 SV=2	4.01799	-0.754886	3.90421	-1.23118	22.9975	23.049	23.0696	23.8463	23.8261	23.7083	24.4199	24.1421	24.2476	10	10	34.7	37.157	343	7.69	0	84.74	8112200000	13	1562;6072;21988;23998;24490;31695;51770;57292;62675;89609	1584;6183;22354;24405;24901;32220;52615;58233;63770;91118	3711;3712;14073;48851;53041;53915;53916;53917;69669;115917;128878;140277;198945			10	2			1	343;387
Q96DG6	Q96DG6	Carboxymethylenebutenolidase homolog	CMBL	sp|Q96DG6|CMBL_HUMAN Carboxymethylenebutenolidase homolog OS=Homo sapiens OX=9606 GN=CMBL PE=1 SV=1	4.92183	-0.950882	3.84802	-0.775034	23.3332	23.3751	23.3116	24.2888	24.3449	24.239	24.052	24.2164	24.0766	7	7	26.1	28.048	245	13.2	0	17.258	2256400000	8	3823;5838;15954;17224;18822;22253;67618	3873;5946;16224;17516;19145;22626;68773	8689;8690;8691;8692;8693;13605;35593;38294;42014;42015;49375;150033	11202;11203;11204		7	1	8;10;222			245
O15394;O15394-2;Q9BXU1-3;Q9BXU1-2;Q9BXU1	O15394;O15394-2	Neural cell adhesion molecule 2	NCAM2	sp|O15394|NCAM2_HUMAN Neural cell adhesion molecule 2 OS=Homo sapiens OX=9606 GN=NCAM2 PE=1 SV=2;sp|O15394-2|NCAM2_HUMAN Isoform 2 of Neural cell adhesion molecule 2 OS=Homo sapiens OX=9606 GN=NCAM2	2.36951	-0.420326	3.84613	-0.936964	25.8729	26.0004	25.775	26.3408	26.2433	26.3252	26.8388	26.8082	26.8122	20	20	24.7	93.045	837	10.4	0	65.639	18919000000	23	7350;8482;18225;19551;26940;27590;35759;40237;41146;50847;54795;55800;59085;63172;64099;69844;84020;87810;88282;90161	7468;8607;18533;19890;27379;28041;36357;40908;41825;51677;55670;56686;60131;64274;65210;65211;71017;85440;89293;89774;91682	16848;19396;40688;40689;43610;58709;60070;78923;89538;89539;91761;113693;113694;122891;125152;125153;132875;141281;141282;143003;143004;154628;185513;185514;194785;194786;195948;195949;200133	736	246;247;248	20	5	136	136;281;380		837;424;996;996;1019
Q6NXT6;Q6NXT6-2	Q6NXT6;Q6NXT6-2	Transmembrane anterior posterior transformation protein 1 homolog	TAPT1	sp|Q6NXT6|TAPT1_HUMAN Transmembrane anterior posterior transformation protein 1 homolog OS=Homo sapiens OX=9606 GN=TAPT1 PE=1 SV=1;sp|Q6NXT6-2|TAPT1_HUMAN Isoform 2 of Transmembrane anterior posterior transformation protein 1 homolog OS=Homo sapiens OX=960	4.09413	-0.77589	3.84498	-0.548798	21.2442	21.1975	21.1299	22.0016	21.9986	21.8992	21.7148	21.7247	21.7786	9	9	23.1	64.259	567	8.73	0	94.137	1402400000	9	3793;10043;13714;14437;24174;24175;32329;57858;69710	3843;10201;13948;14680;24583;24584;32862;58882;70882	8612;8613;22658;30776;32404;53336;53337;71036;71037;130206;154354	8371;8372		9	2	455;487			567;562
O95490-2;O95490-5;O95490;O95490-7;O95490-6;O95490-3;O95490-4	O95490-2;O95490-5;O95490;O95490-7;O95490-6;O95490-3;O95490-4	Latrophilin-2	LPHN2	sp|O95490-2|AGRL2_HUMAN Isoform 2 of Adhesion G protein-coupled receptor L2 OS=Homo sapiens OX=9606 GN=ADGRL2;sp|O95490-5|AGRL2_HUMAN Isoform 5 of Adhesion G protein-coupled receptor L2 OS=Homo sapiens OX=9606 GN=ADGRL2;sp|O95490|AGRL2_HUMAN Adhesion G pro	3.06344	-0.582464	3.69428	-0.832016	19.2564	19.1599	19.356	19.8539	19.7785	19.8872	20.0536	20.066	20.1487	5	5	4.1	157.18	1403	10.2	0	7.5837	346340000	4	685;21020;35626;71343;76514	693;21373;36221;72539;77776	1676;46686;46687;78667;157641;168438	1948		5	7	1386			1403;1416;1459;1461;1474;1123;1177
Q9P2W3	Q9P2W3	Guanine nucleotide-binding protein G(I)/G(S)/G(O) subunit gamma-13	GNG13	sp|Q9P2W3|GBG13_HUMAN Guanine nucleotide-binding protein G(I)/G(S)/G(O) subunit gamma-13 OS=Homo sapiens OX=9606 GN=GNG13 PE=3 SV=1	2.71146	-0.615763	3.59308	-1.11407	22.4905	22.5938	22.3031	23.0868	23.0739	23.074	23.6409	23.5449	23.5438	4	3	41.8	7.9492	67	13	0.008276	1.2347	1708600000	4	27114;60016;79149;89532	27556;61087;80467;91041	59149;135031;174445;198808;198809			3	1				67
P57764	P57764	Gasdermin-D	GSDMD	sp|P57764|GSDMD_HUMAN Gasdermin-D OS=Homo sapiens OX=9606 GN=GSDMD PE=1 SV=1	4.03061	-1.13029	3.5666	-0.548551	24.7104	24.8329	24.8373	26.0233	25.926	25.8222	25.3178	25.3783	25.3302	10	10	22.7	52.8	484	9.39	0	70.154	14919000000	17	2799;10140;10881;13540;23030;27127;32127;78451;82231;86243	2837;10301;11058;13769;23413;27570;32659;79755;83604;87701	6388;6389;22864;24156;30332;30333;30334;30335;30336;30337;30338;51017;59169;70587;172648;181333;181334;191071	5043;5044		10	1	56;268			484
Q14185;Q6V702-3;Q6V702;Q6V702-1	Q14185	Dedicator of cytokinesis protein 1	DOCK1	sp|Q14185|DOCK1_HUMAN Dedicator of cytokinesis protein 1 OS=Homo sapiens OX=9606 GN=DOCK1 PE=1 SV=2	4.15628	-0.508417	3.52001	-0.518643	24.0819	24.0863	24.0222	24.5543	24.6147	24.5466	24.6025	24.6372	24.5066	19	18	10.8	215.34	1865	13.2	0	116.61	3865100000	22	12841;13214;20850;27942;30570;40441;41577;48102;48987;52358;62910;65534;67625;73661;74396;78592;79275;81750;82776	13055;13438;21198;28400;31075;41114;42266;48888;49789;53204;64006;66672;68780;74889;75636;79899;80595;83114;84161	28690;29599;46344;60750;60751;60752;60753;66997;90025;92885;107514;107515;109286;117389;140721;146046;150047;162732;164154;164155;173052;174821;180097;182630			19	4				1865;156;233;250
Q13228;Q13228-4;Q13228-2;Q13228-3	Q13228;Q13228-4;Q13228-2;Q13228-3	Selenium-binding protein 1	SELENBP1	sp|Q13228|SBP1_HUMAN Methanethiol oxidase OS=Homo sapiens OX=9606 GN=SELENBP1 PE=1 SV=2;sp|Q13228-4|SBP1_HUMAN Isoform 4 of Methanethiol oxidase OS=Homo sapiens OX=9606 GN=SELENBP1;sp|Q13228-2|SBP1_HUMAN Isoform 2 of Methanethiol oxidase OS=Homo sapiens OX	2.98657	-0.448333	3.4883	-0.731366	25.6291	25.7379	25.5641	26.1163	26.0906	26.0692	26.3516	26.4499	26.3237	20	20	50.6	52.39	472	14.5	0	91.067	35591000000	42	12963;20019;24646;29507;33309;33542;37956;44144;53110;55753;56466;58306;61059;61992;67322;74020;74483;79321;82713;91519	13180;20362;25058;29991;33859;34098;38585;44880;53968;56639;57361;59338;62140;63085;68473;75257;75724;80641;84094;93058	29004;44629;44630;54217;64616;64617;64618;73291;73292;73293;73777;73778;73779;83893;83894;99062;99063;119098;119099;119100;119101;125021;125022;125023;125024;125025;125026;126784;126785;126786;126787;126788;126789;126790;131167;137149;137150;137151;137152;139117;149442;149443;163431;164331;164332;174919;182461;203115	6272;6273;6274;6275		20	4	31;57;268;466		389	472;514;408;410
Q8NE01;Q8NE01-2;Q8NE01-3	Q8NE01;Q8NE01-2;Q8NE01-3	Metal transporter CNNM3	CNNM3	sp|Q8NE01|CNNM3_HUMAN Metal transporter CNNM3 OS=Homo sapiens OX=9606 GN=CNNM3 PE=1 SV=1;sp|Q8NE01-2|CNNM3_HUMAN Isoform 2 of Metal transporter CNNM3 OS=Homo sapiens OX=9606 GN=CNNM3;sp|Q8NE01-3|CNNM3_HUMAN Isoform 3 of Metal transporter CNNM3 OS=Homo sapi	3.54019	-0.506503	3.46114	-0.475599	22.5694	22.4518	22.4437	22.9968	22.9713	23.0163	22.9846	22.95	22.9571	13	12	20.2	76.118	707	11.4	0	22.156	1453700000	13	182;13999;19393;25854;33328;34804;42551;47898;70547;86047;87572;88218;89827	14235;19727;26279;33878;35386;43259;48680;71726;87503;89054;89709;91339	31364;43248;56513;73322;76762;95243;107088;156029;190568;194229;195734;195735;199368	10110		13	3	376			707;659;680
Q86V15;Q86V15-2	Q86V15;Q86V15-2	Zinc finger protein castor homolog 1	CASZ1	sp|Q86V15|CASZ1_HUMAN Zinc finger protein castor homolog 1 OS=Homo sapiens OX=9606 GN=CASZ1 PE=1 SV=4;sp|Q86V15-2|CASZ1_HUMAN Isoform 2 of Zinc finger protein castor homolog 1 OS=Homo sapiens OX=9606 GN=CASZ1	3.45085	-0.394168	3.45182	-0.429888	24.2946	24.2929	24.1963	24.6632	24.63	24.673	24.6599	24.7284	24.6851	25	25	17.7	190.07	1759	11.8	0	105.39	4603800000	22	1459;1969;2697;3382;7926;10722;12467;15914;16525;21024;24031;28357;46743;52892;58804;62960;68462;72584;74923;77652;78580;80275;83507;83508;90230	1482;1995;2734;3427;8044;10895;12675;16184;16800;21377;24439;28822;47499;53748;59845;64057;69619;73794;76167;78938;79887;81619;84918;84919;91754	3469;3470;4612;6180;7695;18082;18083;23869;27788;35527;36777;46694;53096;61755;104269;118591;132249;132250;140836;140837;151703;160377;165165;165166;170984;170985;173032;177117;184406;184407;184408;200272;200273	9283;9284;9285;9286;9287;9288;9289;9290;9291;9292		25	2	11;35;595;600;617;1019;1023;1203;1307;1443			1759;1166
Q9H204	Q9H204	Mediator of RNA polymerase II transcription subunit 28	MED28	sp|Q9H204|MED28_HUMAN Mediator of RNA polymerase II transcription subunit 28 OS=Homo sapiens OX=9606 GN=MED28 PE=1 SV=1	2.94753	-0.53647	3.4247	-0.575125	22.7515	22.7931	22.862	23.4433	23.2535	23.3192	23.4544	23.361	23.3165	3	3	16.3	19.52	178	12	0	3.3962	1267600000	2	19355;54262;78797	19689;55136;80108	43179;121730;173515	12939		3	1	80			178
P21266	P21266	Glutathione S-transferase Mu 3	GSTM3	sp|P21266|GSTM3_HUMAN Glutathione S-transferase Mu 3 OS=Homo sapiens OX=9606 GN=GSTM3 PE=1 SV=3	3.91788	-1.3042	3.41814	-0.776	22.2053	22.2554	22.0274	23.365	23.4846	23.5511	22.9158	22.9421	22.9582	8	8	43.6	26.559	225	12.6	0	25.332	1679200000	8	10077;30578;39248;48162;51421;52159;55728;91997	10235;31083;39895;48948;52261;53005;56614;93542	22729;22730;67010;86985;86986;107631;107632;115097;116837;116838;124964;204162;204163	3023;3024;3025		8	1	39;178;208			225
Q96C23	Q96C23	Aldose 1-epimerase	GALM	sp|Q96C23|GALM_HUMAN Aldose 1-epimerase OS=Homo sapiens OX=9606 GN=GALM PE=1 SV=1	2.43116	-0.420869	3.40872	-0.553281	21.1959	21.3468	21.2557	21.7894	21.6086	21.6629	21.8686	21.799	21.7907	4	4	12.3	37.765	342	14.2	0	6.9823	1945200000	5	8635;30185;84945;86322	8763;30682;86383;87780	19728;19729;66170;187798;187799;191253			4	1				342
P28161-2;P28161;Q03013-3;P09488-2;Q03013-2;Q03013;P09488;P46439	P28161-2;P28161;Q03013-3;P09488-2;Q03013-2;Q03013;P09488;P46439	Glutathione S-transferase Mu 2;Glutathione S-transferase Mu 4;Glutathione S-transferase Mu 1;Glutathione S-transferase Mu 5	GSTM2;GSTM4;GSTM1;GSTM5	sp|P28161-2|GSTM2_HUMAN Isoform 2 of Glutathione S-transferase Mu 2 OS=Homo sapiens OX=9606 GN=GSTM2;sp|P28161|GSTM2_HUMAN Glutathione S-transferase Mu 2 OS=Homo sapiens OX=9606 GN=GSTM2 PE=1 SV=2;sp|Q03013-3|GSTM4_HUMAN Isoform 3 of Glutathione S-transfer	2.0804	-0.618586	3.40113	-1.2585	18.7736	18.9667	18.5775	19.2712	19.4453	19.4571	20.0809	20.0068	20.0056	2	2	11.5	22.644	191	10	0	5.9777	280240000	1	47850;52172	48631;53018	106991;116859	3370		2	8	115			191;218;157;181;195;218;218;218
P28838-2;P28838	P28838-2;P28838	Cytosol aminopeptidase	LAP3	sp|P28838-2|AMPL_HUMAN Isoform 2 of Cytosol aminopeptidase OS=Homo sapiens OX=9606 GN=LAP3;sp|P28838|AMPL_HUMAN Cytosol aminopeptidase OS=Homo sapiens OX=9606 GN=LAP3 PE=1 SV=3	4.30517	-0.698191	3.39292	-0.609491	25.8681	25.8452	25.7895	26.5887	26.5196	26.489	26.4064	26.5445	26.3804	21	21	43.2	52.771	488	14.5	0	90.371	47416000000	49	499;500;1102;12422;18860;22430;26574;27990;34113;34946;36110;36416;37173;49527;56973;67241;67242;69190;78242;79187;79639	504;505;1112;12630;19183;22805;27006;28449;34682;35530;36715;37023;37787;50337;57879;68392;68393;70354;79541;80505;80962	1250;1251;1252;1253;1254;2592;2593;2594;27698;27699;42104;42105;49743;49744;49745;49746;57920;57921;60863;75133;75134;77162;77163;77164;77165;77166;77167;77168;77169;77170;79637;79638;79639;80202;80203;80204;81878;81879;81880;81881;110320;128102;149267;149268;149269;149270;153322;153323;153324;153325;153326;153327;153328;153329;153330;172170;172171;174545;174546;175648;175649;175650	3395;3396;3397		21	2	98;414;431			488;519
Q7L0Q8-2;Q7L0Q8	Q7L0Q8-2;Q7L0Q8	Rho-related GTP-binding protein RhoU	RHOU	sp|Q7L0Q8-2|RHOU_HUMAN Isoform 2 of Rho-related GTP-binding protein RhoU OS=Homo sapiens OX=9606 GN=RHOU;sp|Q7L0Q8|RHOU_HUMAN Rho-related GTP-binding protein RhoU OS=Homo sapiens OX=9606 GN=RHOU PE=1 SV=1	2.57077	-0.393171	3.37523	-0.596157	22.537	22.5009	22.3605	22.822	22.8494	22.9065	23.0387	23.0831	23.065	6	6	32.5	22.164	197	11.3	0	8.2162	1214700000	3	1027;6237;22602;47651;54200;85963	1036;6348;22979;48427;55071;87419	2450;14403;50049;106632;121461;121462;190343	8836;8837;8838		6	2	41;130;142			197;258
Q6UX71-2;Q6UX71;Q6UX71-3	Q6UX71-2;Q6UX71;Q6UX71-3	Plexin domain-containing protein 2	PLXDC2	sp|Q6UX71-2|PXDC2_HUMAN Isoform 2 of Plexin domain-containing protein 2 OS=Homo sapiens OX=9606 GN=PLXDC2;sp|Q6UX71|PXDC2_HUMAN Plexin domain-containing protein 2 OS=Homo sapiens OX=9606 GN=PLXDC2 PE=1 SV=1;sp|Q6UX71-3|PXDC2_HUMAN Isoform 3 of Plexin domai	1.37226	-0.394232	3.35229	-0.8961	17.7367	17.745	17.5404	17.8531	18.0993	18.2523	18.6574	18.4794	18.5736	3	3	6.9	53.911	480	5	0	6.2718	308310000	3	7766;14934;21173	7882;15192;21528	17696;33443;33444;47028	8598		3	3	480			480;529;151
Q96GE6;Q96GE6-2;Q96GE6-3;Q96GE6-4	Q96GE6;Q96GE6-2	Calmodulin-like protein 4	CALML4	sp|Q96GE6|CALL4_HUMAN Calmodulin-like protein 4 OS=Homo sapiens OX=9606 GN=CALML4 PE=2 SV=3;sp|Q96GE6-2|CALL4_HUMAN Isoform 2 of Calmodulin-like protein 4 OS=Homo sapiens OX=9606 GN=CALML4	4.8314	-1.61784	3.29467	-0.777608	19.8389	19.9039	20.0021	21.5524	21.4499	21.596	20.6656	20.6065	20.8056	3	3	16.8	21.883	196	9.25	0	4.4057	283070000	4	10127;17796;29687	10288;18099;30172	22847;39707;39708;65029	11350		3	4	82			196;120;81;149
Q9UKA9;Q9UKA9-2;Q9UKA9-4;Q9UKA9-3;Q9UKA9-5;Q9UKA9-6	Q9UKA9;Q9UKA9-2;Q9UKA9-4;Q9UKA9-3;Q9UKA9-5;Q9UKA9-6	Polypyrimidine tract-binding protein 2	PTBP2	sp|Q9UKA9|PTBP2_HUMAN Polypyrimidine tract-binding protein 2 OS=Homo sapiens OX=9606 GN=PTBP2 PE=1 SV=1;sp|Q9UKA9-2|PTBP2_HUMAN Isoform 2 of Polypyrimidine tract-binding protein 2 OS=Homo sapiens OX=9606 GN=PTBP2;sp|Q9UKA9-4|PTBP2_HUMAN Isoform 4 of Polypy	4.38959	-0.556974	3.07601	-0.499772	23.3386	23.3989	23.3692	23.96	23.9346	23.8831	23.8077	23.9735	23.8249	10	8	31.5	57.49	531	15.1	0	112.06	8969600000	17	6521;17599;21283;26752;29327;41355;47184;56506;60021;77586	6637;17897;21639;27185;29810;42038;47947;57401;61092;78871	15100;15101;15102;15103;15104;15105;39201;39202;39203;47333;47334;58244;58245;64203;92340;92341;92342;92343;92344;105355;126903;135042;135043;170827	14738;14739		8	6	247;248			531;532;536;537;356;361
Q8N0Z3	Q8N0Z3	Spindle and centriole-associated protein 1	SPICE1	sp|Q8N0Z3|SPICE_HUMAN Spindle and centriole-associated protein 1 OS=Homo sapiens OX=9606 GN=SPICE1 PE=1 SV=1	2.47083	-0.488292	3.06695	-0.551334	20.6423	20.7491	20.8017	21.223	21.3263	21.1087	21.3303	21.3135	21.2033	7	7	9.2	96.263	855	8.86	0	53.559	543020000	8	677;8169;20186;20527;63634;79777;80219	685;8291;20531;20872;64739;81104;81561	1662;18687;44958;45671;142122;175989;176984			7	1				855
Q9H9R9-2;Q9H9R9;Q9H9R9-3	Q9H9R9-2;Q9H9R9;Q9H9R9-3	Dysbindin domain-containing protein 1	DBNDD1	sp|Q9H9R9-2|DBND1_HUMAN Isoform 2 of Dysbindin domain-containing protein 1 OS=Homo sapiens OX=9606 GN=DBNDD1;sp|Q9H9R9|DBND1_HUMAN Dysbindin domain-containing protein 1 OS=Homo sapiens OX=9606 GN=DBNDD1 PE=1 SV=2;sp|Q9H9R9-3|DBND1_HUMAN Isoform 3 of Dysbin	2.23039	-0.475519	3.05825	-0.722378	21.8659	21.9825	22.1438	22.5236	22.3997	22.4954	22.7336	22.7048	22.7209	3	3	20.2	19.643	178	9.5	0	10.144	1317500000	5	2657;57157;63018	2693;58065;64117	6108;6109;128583;140971;140972;140973			3	3			23	178;158;278
Q8N3J6-4;Q8N3J6-5;Q8N3J6-2;Q8N3J6;Q8N3J6-3	Q8N3J6-4;Q8N3J6-5;Q8N3J6-2;Q8N3J6;Q8N3J6-3	Cell adhesion molecule 2	CADM2	sp|Q8N3J6-4|CADM2_HUMAN Isoform 5 of Cell adhesion molecule 2 OS=Homo sapiens OX=9606 GN=CADM2;sp|Q8N3J6-5|CADM2_HUMAN Isoform 6 of Cell adhesion molecule 2 OS=Homo sapiens OX=9606 GN=CADM2;sp|Q8N3J6-2|CADM2_HUMAN Isoform 2 of Cell adhesion molecule 2 OS=H	2.08512	-0.422836	3.04615	-0.631656	20.2191	20.2197	20.1173	20.5625	20.4985	20.7636	20.9372	20.7259	20.788	2	2	12.2	31.381	287	5	0	55.33	439480000	4	12895;31281	13111;31800	28867;68728;68729			2	5				287;327;404;435;437
Q96P48-3;Q96P48;Q96P48-2;Q96P48-4;Q96P48-1;Q96P48-7;Q96P48-5;Q96BY2;Q96PV4	Q96P48-3;Q96P48;Q96P48-2;Q96P48-4;Q96P48-1;Q96P48-7;Q96P48-5	Arf-GAP with Rho-GAP domain, ANK repeat and PH domain-containing protein 1	ARAP1	sp|Q96P48-3|ARAP1_HUMAN Isoform 3 of Arf-GAP with Rho-GAP domain, ANK repeat and PH domain-containing protein 1 OS=Homo sapiens OX=9606 GN=ARAP1;sp|Q96P48|ARAP1_HUMAN Arf-GAP with Rho-GAP domain, ANK repeat and PH domain-containing protein 1 OS=Homo sapien	2.67441	-0.392038	3.02531	-0.47268	23.5799	23.5539	23.7029	24.0647	23.9611	23.9871	24.0397	24.1376	24.0775	16	15	12	160.99	1439	14	0	59.904	2779500000	22	2676;8641;9047;10826;19426;20009;21147;41519;43933;48367;50444;51897;52794;55295;76008;90837	2712;8769;9175;11003;19760;20352;21502;42205;44667;49158;51268;52742;53641;56172;77262;92368	6140;6141;19737;20714;24065;43319;44614;46971;46972;92728;92729;92730;92731;92732;98557;108067;112740;112741;112742;112743;116207;116208;118382;118383;123976;123977;167236;167237;201549	11706;11707;11708		16	9	900;977;984			1439;1450;1199;1205;1210;1133;679;351;448
Q9Y5K6	Q9Y5K6	CD2-associated protein	CD2AP	sp|Q9Y5K6|CD2AP_HUMAN CD2-associated protein OS=Homo sapiens OX=9606 GN=CD2AP PE=1 SV=1	4.0584	-0.937782	3.022	-0.458951	27.5431	27.4816	27.3767	28.3456	28.4124	28.4567	27.9663	27.9095	27.9024	36	36	50.7	71.45	639	12.9	0	165.42	63987000000	81	6006;6071;11896;11897;16483;16484;19589;19590;21129;21560;26399;26400;28651;33914;34999;42214;42215;43303;44529;45891;48326;50227;51368;53963;60766;62387;68414;75001;76063;79556;80859;81343;84184;84185;85832;90609	6116;6182;12097;12098;16758;16759;19928;19929;21484;21922;26830;26831;29127;34475;35585;42916;42917;44023;45268;46639;49116;51048;52205;54833;61842;63483;69570;76246;77319;80878;82211;82701;85606;85607;87287;92138	13960;13961;13962;13963;14071;14072;26538;26539;26540;36677;36678;43715;43716;43717;46943;46944;47942;47943;47944;57599;57600;57601;57602;57603;57604;62495;62496;62497;74642;74643;77312;94481;94482;94483;96930;96931;96932;99792;102630;102631;102632;102633;107969;112170;112171;112172;112173;112174;114938;114939;120980;120981;136569;136570;139786;139787;151609;151610;165338;165339;167343;167344;175…	15526		36	1	540			639
Q99584	Q99584	Protein S100-A13	S100A13	sp|Q99584|S10AD_HUMAN Protein S100-A13 OS=Homo sapiens OX=9606 GN=S100A13 PE=1 SV=1	2.82881	-0.81929	2.99629	-0.692773	28.2895	28.2755	28.0439	28.9501	28.956	29.1607	28.9148	28.8716	28.9008	9	9	79.6	11.471	98	12.5	0	25.946	84183000000	37	376;16203;16993;23911;29817;44573;50919;72612;72613	380;16475;17279;24303;30310;45313;51750;73824;73825	951;952;953;954;36087;36088;36089;36090;37747;37748;37749;37750;37751;37752;52862;65352;99863;99864;99865;113874;113875;113876;113877;113878;160465;160466;160467;160468;160469;160470;160471;160472			9	1				98
Q8TD43;Q8TD43-3;Q8TD43-2	Q8TD43;Q8TD43-3;Q8TD43-2	Transient receptor potential cation channel subfamily M member 4	TRPM4	sp|Q8TD43|TRPM4_HUMAN Transient receptor potential cation channel subfamily M member 4 OS=Homo sapiens OX=9606 GN=TRPM4 PE=1 SV=1;sp|Q8TD43-3|TRPM4_HUMAN Isoform 3 of Transient receptor potential cation channel subfamily M member 4 OS=Homo sapiens OX=9606	4.48824	-0.789411	2.95068	-0.395908	24.6835	24.7169	24.7772	25.5662	25.5035	25.4762	25.056	25.1897	25.1197	20	20	19.6	134.3	1214	12.7	0	64.071	20316000000	26	919;1323;2943;15913;16615;25702;27428;32086;47376;49159;52082;55894;59592;74013;77355;77589;83401;85930;87292;88501	930;1342;2985;16183;16892;26127;27876;32618;48144;49964;52927;56781;60651;75250;78634;78874;84810;87386;88773;89994	2224;2225;2226;3201;3202;6708;6709;35526;36947;56222;56223;59730;70483;70484;105877;105878;109583;109584;109585;116650;125430;125431;134076;134077;163422;170290;170832;184146;190255;193628;196443	10367;10368;10369;10370;10371		20	3	20;35;37;385;1182		186	1214;1069;1040
Q01105-2	Q01105-2	Protein SET	SET	sp|Q01105-2|SET_HUMAN Isoform 2 of Protein SET OS=Homo sapiens OX=9606 GN=SET	1.58887	-0.414029	2.93254	-0.661297	23.6126	23.5706	23.4833	24.1824	23.7955	23.9307	24.151	24.3574	24.142	17	3	51.3	32.103	277	9.64	0	323.31	8314600000	34	20765;23503;23504;25274;25275;39805;44797;52956;54658;64334;65709;68852;70608;75263;75625;84244;91409	21113;23891;23892;25694;25695;40472;45538;53813;55531;65450;66850;70012;71787;76513;76876;85668;92948	46151;46152;46153;46154;46155;46156;46157;46158;52030;52031;52032;52033;52034;52035;52036;52037;52038;52039;52040;52041;52042;52043;52044;52045;52046;52047;52048;52049;52050;52051;52052;52053;55391;55392;55393;55394;55395;55396;55397;55398;55399;55400;55401;55402;55403;55404;55405;55406;88399;88400;88401;88402;88403;88404;88405;88406;88407;88408;88409;88410;88411;88412;88413;88414;88415;88416;884…			17	1				277
Q9UD71-2;Q9UD71	Q9UD71-2;Q9UD71	Protein phosphatase 1 regulatory subunit 1B	PPP1R1B	sp|Q9UD71-2|PPR1B_HUMAN Isoform 2 of Protein phosphatase 1 regulatory subunit 1B OS=Homo sapiens OX=9606 GN=PPP1R1B;sp|Q9UD71|PPR1B_HUMAN Protein phosphatase 1 regulatory subunit 1B OS=Homo sapiens OX=9606 GN=PPP1R1B PE=1 SV=2	2.30653	-0.892558	2.92332	-0.639615	21.3507	21.5243	21.5809	22.6381	22.3506	22.1449	22.1184	22.1893	22.0671	6	6	77.4	18.738	168	5.6	0	154.34	907790000	11	7320;12912;19531;39323;54861;81469	7438;13128;19870;39970;55737;82828	16754;28908;28909;28910;43559;87143;87144;123030;179500;179501	14423		6	2	119			168;204
Q9HBK9;Q9HBK9-2	Q9HBK9;Q9HBK9-2	Arsenite methyltransferase	AS3MT	sp|Q9HBK9|AS3MT_HUMAN Arsenite methyltransferase OS=Homo sapiens OX=9606 GN=AS3MT PE=1 SV=3;sp|Q9HBK9-2|AS3MT_HUMAN Isoform 2 of Arsenite methyltransferase OS=Homo sapiens OX=9606 GN=AS3MT	3.61216	-0.622066	2.91834	-0.383374	23.6622	23.6815	23.5353	24.217	24.2868	24.2414	24.0037	23.9977	24.0277	12	12	35.7	41.747	375	12.9	0	28.141	3523100000	12	10529;10887;11624;13498;17199;18243;28077;30945;35952;56695;66306;69100	10699;11064;11823;13727;17491;18551;28536;31457;36555;57591;67450;70262	23534;24164;25902;25903;25904;25905;30241;30242;38250;40739;40740;61093;67894;79296;127447;147438;153116	13404;13405;13406;13407;13408		12	2	32;85;360;368;369			375;279
O60291-4;O60291;O60291-3;O60291-2;Q96PX1-2;Q96PX1	O60291-4;O60291;O60291-3;O60291-2	E3 ubiquitin-protein ligase MGRN1	MGRN1	sp|O60291-4|MGRN1_HUMAN Isoform 4 of E3 ubiquitin-protein ligase MGRN1 OS=Homo sapiens OX=9606 GN=MGRN1;sp|O60291|MGRN1_HUMAN E3 ubiquitin-protein ligase MGRN1 OS=Homo sapiens OX=9606 GN=MGRN1 PE=1 SV=2;sp|O60291-3|MGRN1_HUMAN Isoform 3 of E3 ubiquitin-pro	2.70934	-0.43586	2.89738	-0.498179	21.7896	21.679	21.6014	22.0747	22.1459	22.1569	22.1316	22.2122	22.2208	8	8	24.2	58.304	530	9.3	0	125.64	1076500000	5	11696;16613;26161;35479;39362;39798;60018;88009	11895;16890;26590;36073;40010;40465;61089;89494	26075;36945;57074;78367;78368;87264;88390;135034;135035;195219	1071;1072;1073;1074		8	6	278;281;293;524			530;552;554;576;657;679
Q92466;Q92466-2;Q92466-5;Q92466-4	Q92466;Q92466-2;Q92466-5;Q92466-4	DNA damage-binding protein 2	DDB2	sp|Q92466|DDB2_HUMAN DNA damage-binding protein 2 OS=Homo sapiens OX=9606 GN=DDB2 PE=1 SV=1;sp|Q92466-2|DDB2_HUMAN Isoform D1 of DNA damage-binding protein 2 OS=Homo sapiens OX=9606 GN=DDB2;sp|Q92466-5|DDB2_HUMAN Isoform D4 of DNA damage-binding protein 2	4.17647	-0.868636	2.85804	-0.503496	19.8218	19.863	19.806	20.7922	20.6677	20.6368	20.2428	20.4507	20.3077	2	2	5.4	47.863	427	13	0	4.568	414330000	2	33910;79001	34471;80316	74636;174039;174040			2	4				427;238;244;363
Q9BY43;Q9BY43-2	Q9BY43;Q9BY43-2	Charged multivesicular body protein 4a	CHMP4A	sp|Q9BY43|CHM4A_HUMAN Charged multivesicular body protein 4a OS=Homo sapiens OX=9606 GN=CHMP4A PE=1 SV=3;sp|Q9BY43-2|CHM4A_HUMAN Isoform 2 of Charged multivesicular body protein 4a OS=Homo sapiens OX=9606 GN=CHMP4A	3.3717	-0.596446	2.84595	-0.499538	24.9632	24.9067	24.8842	25.4535	25.4757	25.6142	25.5299	25.329	25.3939	11	11	45.5	25.098	222	10.3	0	53.856	15781000000	25	693;18105;19775;22525;28633;35613;42802;46121;53675;63591;83294	701;18413;20116;22901;29109;36208;43514;46871;54541;64696;84701	1690;1691;40468;40469;44134;49905;62463;62464;62465;62466;78641;78642;95798;103124;120419;120420;142048;142049;183945;183946;183947;183948			11	2				222;265
Q8TF64	Q8TF64	PDZ domain-containing protein GIPC3	GIPC3	sp|Q8TF64|GIPC3_HUMAN PDZ domain-containing protein GIPC3 OS=Homo sapiens OX=9606 GN=GIPC3 PE=1 SV=1	1.99261	-0.40855	2.77786	-0.610614	19.7659	20.0136	19.8259	20.2051	20.3702	20.2557	20.4805	20.4231	20.5335	3	3	14.4	33.981	312	6.2	0	36.096	359610000	4	7114;71384;77117	7234;72581;78389	16366;157761;157762;157763;169739			3	1				312
Q9NZJ4;Q9NZJ4-2	Q9NZJ4;Q9NZJ4-2	Sacsin	SACS	sp|Q9NZJ4|SACS_HUMAN Sacsin OS=Homo sapiens OX=9606 GN=SACS PE=1 SV=2;sp|Q9NZJ4-2|SACS_HUMAN Isoform 2 of Sacsin OS=Homo sapiens OX=9606 GN=SACS	4.93115	-1.1219	2.75973	-0.470771	19.8768	19.7912	19.8053	20.9229	20.9053	21.0108	20.2032	20.2817	20.4007	7	7	1.9	521.12	4579	7.5	0	15.863	560890000	9	11814;23302;52638;55285;59104;70088;87630	12014;23689;53484;56162;60150;71264;89112	26355;51585;51586;118010;123955;132918;155080;155081;155082;194339			7	2				4579;3829
Q9ULI0-2;Q9ULI0	Q9ULI0-2;Q9ULI0	ATPase family AAA domain-containing protein 2B	ATAD2B	sp|Q9ULI0-2|ATD2B_HUMAN Isoform 2 of ATPase family AAA domain-containing protein 2B OS=Homo sapiens OX=9606 GN=ATAD2B;sp|Q9ULI0|ATD2B_HUMAN ATPase family AAA domain-containing protein 2B OS=Homo sapiens OX=9606 GN=ATAD2B PE=1 SV=3	2.89369	-0.468401	2.75086	-0.43915	23.1782	23.0115	23.0206	23.5495	23.5679	23.4982	23.555	23.5003	23.4724	22	17	17.6	164.33	1453	10.6	0	52.4	2974900000	13	944;2091;3473;4605;10852;13381;20608;22578;27974;31233;31812;32604;47698;48332;49429;51676;54740;57096;71094;73569;80337;81741	955;2120;3519;4669;11029;13609;20954;22954;28433;31751;32341;33142;48476;49122;50238;52520;55613;58003;72283;74797;81683;83105	2301;4899;4900;7906;7907;10611;24105;29983;45841;50001;60830;68621;69944;71704;106715;107983;110087;115677;122769;122770;128427;157087;162557;177264;180085	8543;8547;8548;14839;14840;14841;14842;14843;14844;14845;14846		17	2	53;437;458;475;605;609;816;1026;1070;1291;1425			1453;1458
O95302;O95302-3;O95302-2;Q75LS8	O95302;O95302-3;O95302-2	Peptidyl-prolyl cis-trans isomerase FKBP9	FKBP9	sp|O95302|FKBP9_HUMAN Peptidyl-prolyl cis-trans isomerase FKBP9 OS=Homo sapiens OX=9606 GN=FKBP9 PE=1 SV=2;sp|O95302-3|FKBP9_HUMAN Isoform 3 of Peptidyl-prolyl cis-trans isomerase FKBP9 OS=Homo sapiens OX=9606 GN=FKBP9;sp|O95302-2|FKBP9_HUMAN Isoform 2 of	3.45164	-0.863047	2.73344	-0.518299	23.6369	23.566	23.4122	24.3332	24.4657	24.4054	24.0092	24.0916	24.0692	6	5	8.8	63.083	570	11.5	0	6.3086	2444400000	4	16125;28399;30911;47312;51277;88824	16396;28865;31423;48079;52114;90324	35924;61854;61855;67816;105702;105703;114737;197266		306	5	4		47		570;623;338;142
P21926	P21926	CD9 antigen	CD9	sp|P21926|CD9_HUMAN CD9 antigen OS=Homo sapiens OX=9606 GN=CD9 PE=1 SV=4	2.50885	-0.565079	2.73122	-0.474735	26.2704	26.1069	26.1237	26.7253	26.6113	26.8596	26.5854	26.6234	26.7164	5	5	14.5	25.416	228	13.7	0	5.9881	20879000000	12	12322;17045;27412;44594;69686	12528;17332;27860;45334;70858	27502;37866;37867;37868;59698;59699;59700;99903;99904;99905;99906;99907;99908;154318;154319			5	1				228
Q9NS68-3;Q9NS68-2;Q9NS68	Q9NS68-3;Q9NS68-2;Q9NS68	Tumor necrosis factor receptor superfamily member 19	TNFRSF19	sp|Q9NS68-3|TNR19_HUMAN Isoform 3 of Tumor necrosis factor receptor superfamily member 19 OS=Homo sapiens OX=9606 GN=TNFRSF19;sp|Q9NS68-2|TNR19_HUMAN Isoform 2 of Tumor necrosis factor receptor superfamily member 19 OS=Homo sapiens OX=9606 GN=TNFRSF19;sp|Q	4.15402	-2.24562	2.71819	-0.848075	20.6643	21.0559	20.9067	23.1491	23.22	22.9947	21.6834	21.77	21.7177	3	3	13.7	30.542	285	12	0	22.766	318740000	2	16422;46026;74417	16696;46775;75657	36500;102908;164207	13709		3	3	113			285;417;423
O14786;O14786-3;O14786-2	O14786;O14786-3;O14786-2	Neuropilin-1	NRP1	sp|O14786|NRP1_HUMAN Neuropilin-1 OS=Homo sapiens OX=9606 GN=NRP1 PE=1 SV=3;sp|O14786-3|NRP1_HUMAN Isoform 3 of Neuropilin-1 OS=Homo sapiens OX=9606 GN=NRP1;sp|O14786-2|NRP1_HUMAN Isoform 2 of Neuropilin-1 OS=Homo sapiens OX=9606 GN=NRP1	4.03987	-0.597654	2.69277	-0.389263	21.894	21.8698	21.8838	22.4958	22.4099	22.5348	22.1921	22.3748	22.2485	6	6	10.2	103.13	923	13	0	35.659	1074200000	7	30971;33955;39457;59754;78702;90299	31483;34517;40107;60816;80010;91823	67990;74732;87513;134451;134452;173307;200396			6	3				923;609;644
P25445-6;P25445	P25445-6;P25445	Tumor necrosis factor receptor superfamily member 6	FAS	sp|P25445-6|TNR6_HUMAN Isoform 6 of Tumor necrosis factor receptor superfamily member 6 OS=Homo sapiens OX=9606 GN=FAS;sp|P25445|TNR6_HUMAN Tumor necrosis factor receptor superfamily member 6 OS=Homo sapiens OX=9606 GN=FAS PE=1 SV=1	2.11415	-0.414096	2.53341	-0.411765	20.5778	20.4871	20.5005	20.7937	20.9493	21.0646	20.8251	21.0179	20.9577	3	3	11.8	35.386	314	8.75	0	8.5895	706450000	3	5913;13716;39768	6022;13950;40434	13767;30778;30779;88287	3250		3	2	283			314;335
Q9BW30	Q9BW30	Tubulin polymerization-promoting protein family member 3	TPPP3	sp|Q9BW30|TPPP3_HUMAN Tubulin polymerization-promoting protein family member 3 OS=Homo sapiens OX=9606 GN=TPPP3 PE=1 SV=1	3.98083	-0.80269	2.50695	-0.469941	18.275	18.3387	18.3885	19.0585	19.1947	19.1571	18.6926	18.7983	18.9212	2	2	12.5	18.985	176	10.5	0.00013058	3.1478	176120000	2	4831;63255	4908;64357	11137;141459			2	1				176
Q9HAR2-3;Q9HAR2-2;Q9HAR2;Q9HAR2-4	Q9HAR2-3;Q9HAR2-2;Q9HAR2;Q9HAR2-4	Latrophilin-3	LPHN3	sp|Q9HAR2-3|AGRL3_HUMAN Isoform 3 of Adhesion G protein-coupled receptor L3 OS=Homo sapiens OX=9606 GN=ADGRL3;sp|Q9HAR2-2|AGRL3_HUMAN Isoform 2 of Adhesion G protein-coupled receptor L3 OS=Homo sapiens OX=9606 GN=ADGRL3;sp|Q9HAR2|AGRL3_HUMAN Adhesion G pro	3.27976	-0.74813	2.48766	-0.518232	20.2575	20.2394	20.3987	21.14	20.9544	21.0456	20.9464	20.7627	20.7412	3	3	4.2	79.336	707	6.67	0	8.6222	307490000	3	11717;14773;76510	11916;15022;77772	26134;33102;168427			3	4				707;1240;1447;1469
P42229-2;P42229	P42229-2;P42229	Signal transducer and activator of transcription 5A	STAT5A	sp|P42229-2|STA5A_HUMAN Isoform 2 of Signal transducer and activator of transcription 5A OS=Homo sapiens OX=9606 GN=STAT5A;sp|P42229|STA5A_HUMAN Signal transducer and activator of transcription 5A OS=Homo sapiens OX=9606 GN=STAT5A PE=1 SV=1	2.55942	-0.460076	2.48268	-0.632767	18.4667	18.3479	18.39	18.7406	18.9149	18.9292	19.2168	18.9866	18.8995	7	1	9.9	86.948	764	15	0	6.2254	117130000	1	2366;2822;6517;8068;18391;31318;38558	2398;2860;6632;8190;18701;31839;39199	5499;6428;15092;18454;41089;68816;85309			1	2				764;794
Q96NU1-1;Q96NU1-2;Q96NU1-6;Q96NU1-4;Q96NU1;Q96NU1-5	Q96NU1-1;Q96NU1-2;Q96NU1-6;Q96NU1-4;Q96NU1;Q96NU1-5	Sterile alpha motif domain-containing protein 11	SAMD11	sp|Q96NU1-1|SAM11_HUMAN Isoform 1 of Sterile alpha motif domain-containing protein 11 OS=Homo sapiens OX=9606 GN=SAMD11;sp|Q96NU1-2|SAM11_HUMAN Isoform 2 of Sterile alpha motif domain-containing protein 11 OS=Homo sapiens OX=9606 GN=SAMD11;sp|Q96NU1-6|SAM1	2.35791	-0.775856	2.44982	-0.576148	17.9981	17.999	17.8406	18.7711	18.4886	18.9057	18.5033	18.3982	18.6648	1	1	2.9	50.484	480	9	0.002552	1.9111	110330000	1	20977	21329	46610			1	6				480;529;665;666;681;699
Q9Y605	Q9Y605	MORF4 family-associated protein 1	MRFAP1	sp|Q9Y605|MOFA1_HUMAN MORF4 family-associated protein 1 OS=Homo sapiens OX=9606 GN=MRFAP1 PE=1 SV=1	1.38868	-0.453703	2.40185	-0.666459	23.4615	23.3298	23.438	24.0882	23.5872	23.9152	23.9163	24.2716	24.0408	3	3	37	14.649	127	10.9	0	32.705	6688700000	8	19031;21845;80886	19359;22211;82238	42489;48507;48508;178379;178380;178381;178382;178383			3	1			110;113	127
Q96HR9-2;Q96HR9	Q96HR9-2;Q96HR9	Receptor expression-enhancing protein 6	REEP6	sp|Q96HR9-2|REEP6_HUMAN Isoform 2 of Receptor expression-enhancing protein 6 OS=Homo sapiens OX=9606 GN=REEP6;sp|Q96HR9|REEP6_HUMAN Receptor expression-enhancing protein 6 OS=Homo sapiens OX=9606 GN=REEP6 PE=1 SV=2	2.69197	-0.752689	2.36924	-1.10392	21.0576	21.1946	20.8717	21.8509	21.6975	21.8336	21.963	22.4727	22	4	4	21.2	20.733	184	13.2	0	7.2675	1078900000	5	38241;59861;61382;83932	38880;60926;62469;85351	84599;134688;134689;137878;185330			4	2				184;211
Q96AD5;Q96AD5-2	Q96AD5;Q96AD5-2	Patatin-like phospholipase domain-containing protein 2	PNPLA2	sp|Q96AD5|PLPL2_HUMAN Patatin-like phospholipase domain-containing protein 2 OS=Homo sapiens OX=9606 GN=PNPLA2 PE=1 SV=1;sp|Q96AD5-2|PLPL2_HUMAN Isoform 2 of Patatin-like phospholipase domain-containing protein 2 OS=Homo sapiens OX=9606 GN=PNPLA2	2.64682	-1.00838	2.32193	-0.830552	20.0312	20.3772	20.4796	21.3403	21.3702	21.2026	21.1325	21.0283	21.2188	3	3	6.3	55.315	504	12.5	0	5.7709	611890000	4	53386;62473;92140	54252;63568;93688	119737;139922;204489;204490			3	2				504;180
Q8NB50;Q8NB50-3;Q8NB50-2;Q8NCK3-2;Q8NCK3;Q03924;Q5JVG8-2;Q5JVG8;P51522-2;A8MUV8;Q8IW36;P51522;Q5SXM1;Q8N7Q3;P0DKX0;Q9UKT9-14;Q7RTV3-2;Q7RTV3;Q5T5D7;Q6P3V2-2;Q9UKT9-9;Q9UKT9-6;Q9UKT9-8;Q8TAF7-2;Q9UKT9-4;Q9UKT9-3;Q9UKT9-7;Q8N720;Q6ZMY9;Q6ZN19-2;Q2M3W8-2;Q9UKT9;Q9Y2G7;Q8N9F8;Q8N720-3;Q8TAF7;Q2M3W8-3;Q2M3W8;O60765	Q8NB50;Q8NB50-3;Q8NB50-2	Zinc finger protein 62 homolog	ZFP62	sp|Q8NB50|ZFP62_HUMAN Zinc finger protein 62 homolog OS=Homo sapiens OX=9606 GN=ZFP62 PE=1 SV=3;sp|Q8NB50-3|ZFP62_HUMAN Isoform 3 of Zinc finger protein 62 homolog OS=Homo sapiens OX=9606 GN=ZFP62;sp|Q8NB50-2|ZFP62_HUMAN Isoform 2 of Zinc finger protein 62	2.70006	-1.08526	2.27795	-0.745571	19.9005	19.8991	19.4973	20.7494	20.8189	20.9844	20.4849	20.5075	20.5413	16	7	22.6	102.51	900	8.88	0	37.097	378730000	6	3006;9542;9543;9618;9659;10282;10702;41045;50720;50721;71162;78130;80411;81365;85194;90324	3048;9684;9685;9764;9805;10447;10875;41722;51548;51549;72351;79426;81757;82723;86638;91849	6856;21692;21693;21885;21949;23101;23837;91492;113373;113374;113375;113376;113377;157210;171949;171950;171951;171952;171953;177412;179325;188449;188450;200451	56;57;145;146;149;150;2477;2478;7208;7209;9942;9943;10004;10005;10006;10007;10008;10009;10010		16	39	143;146;171;174;199;202;311;314;321;339;342;395;398;507;510;703;706;842;845			900;867;704;350;441;483;412;444;488;499;515;516;525;588;622;263;306;350;378;406;422;431;436;436;470;470;475;491;492;500;507;509;519;522;526;563;570;571;605
P15428;P15428-4;P15428-2;P15428-5;P15428-3	P15428;P15428-4;P15428-2;P15428-5	15-hydroxyprostaglandin dehydrogenase [NAD(+)]	HPGD	sp|P15428|PGDH_HUMAN 15-hydroxyprostaglandin dehydrogenase [NAD(+)] OS=Homo sapiens OX=9606 GN=HPGD PE=1 SV=1;sp|P15428-4|PGDH_HUMAN Isoform 4 of 15-hydroxyprostaglandin dehydrogenase [NAD(+)] OS=Homo sapiens OX=9606 GN=HPGD;sp|P15428-2|PGDH_HUMAN Isoform	4.45835	-1.51465	2.2479	-0.403716	20.709	20.8568	20.9584	22.3917	22.3329	22.3434	21.2791	21.2383	21.2179	5	5	27.1	28.977	266	13.1	0	16.191	1020100000	5	618;48134;52893;79566;82841	624;48920;53749;80888;84227	1518;1519;1520;107584;118592;175451;182805;182806	2787;2788		5	5	63;182			266;143;178;198;145
Q6P5Z2	Q6P5Z2	Serine/threonine-protein kinase N3	PKN3	sp|Q6P5Z2|PKN3_HUMAN Serine/threonine-protein kinase N3 OS=Homo sapiens OX=9606 GN=PKN3 PE=1 SV=1	1.61465	-0.503132	2.1908	-0.548858	19.9307	19.8693	19.609	20.1034	20.3755	20.4395	20.2883	20.3518	20.4154	4	3	4.6	99.419	889	9.67	0	4.0781	281820000	3	12480;39262;48220;49899	12688;39909;49007;50712	27807;87033;107735;111260	7277		3	1	706			889
Q04609-7;Q04609;Q04609-6;Q04609-9;Q04609-8;Q04609-10;Q04609-3;Q9UQQ1-5;Q9UQQ1-6;Q9UQQ1-7;Q9UQQ1-8;Q9UQQ1-2;Q9UQQ1-3;Q9Y3Q0;Q9UQQ1	Q04609-7;Q04609;Q04609-6;Q04609-9;Q04609-8;Q04609-10	Glutamate carboxypeptidase 2	FOLH1	sp|Q04609-7|FOLH1_HUMAN Isoform PSMA-7 of Glutamate carboxypeptidase 2 OS=Homo sapiens OX=9606 GN=FOLH1;sp|Q04609|FOLH1_HUMAN Glutamate carboxypeptidase 2 OS=Homo sapiens OX=9606 GN=FOLH1 PE=1 SV=1;sp|Q04609-6|FOLH1_HUMAN Isoform PSMA of Glutamate carboxy	3.46061	-0.565695	2.1669	-0.548141	24.0115	24.1173	23.9823	24.6459	24.6133	24.5489	24.4292	24.7674	24.5589	18	9	30.9	82.517	735	15.9	0	100.42	12123000000	22	2992;3018;16434;17425;31697;33816;35112;37153;44090;50404;57781;73384;73771;75132;76693;82468;90831;92185	3034;3059;16708;17720;32222;34375;35703;37767;44826;51227;58802;74601;75001;76381;77960;83844;92362;93735	6817;6818;6901;6902;36531;38705;69673;74387;74388;74389;77575;81842;81843;81844;98921;98922;98923;98924;112625;112626;130037;162146;162147;162964;162965;165579;165580;168803;168804;168805;181862;181863;181864;181865;181866;181867;181868;181869;181870;201525;201526;201527;204586			18	15				735;750;693;704;719;442;110;522;543;579;635;699;705;740;740
Q8IYS1	Q8IYS1	Peptidase M20 domain-containing protein 2	PM20D2	sp|Q8IYS1|P20D2_HUMAN Peptidase M20 domain-containing protein 2 OS=Homo sapiens OX=9606 GN=PM20D2 PE=1 SV=2	2.41346	-0.408559	2.15237	-0.481145	23.653	23.5603	23.4365	24.0107	23.9287	23.936	24.0615	23.8961	24.1355	8	8	20	47.776	436	11	0	26.506	2966900000	10	118;2838;23670;31461;53983;69115;70595;88981	118;2877;24061;31984;54853;70277;70278;71774;90483	291;292;6465;52405;69107;69108;69109;121019;153160;153161;156107;197649	9669;9670	926	8	1	30;303	30		436
P18065	P18065	Insulin-like growth factor-binding protein 2	IGFBP2	sp|P18065|IBP2_HUMAN Insulin-like growth factor-binding protein 2 OS=Homo sapiens OX=9606 GN=IGFBP2 PE=1 SV=2	5.22345	-1.94227	2.11386	-0.765029	25.0087	25.1	25.0528	27.092	26.9967	26.8997	25.6307	26.1195	25.7064	14	14	46.5	34.814	325	14.3	0	72.201	17107000000	18	22652;22782;24574;32132;32373;35432;38193;38249;38250;46759;48908;51083;54637;80303	23029;23162;24986;32664;32906;36026;38832;38888;38889;47515;49710;51918;55510;81647;81648	50132;50488;50489;54110;54111;70595;70596;70597;70598;71142;71143;71144;71145;71146;78292;84456;84457;84458;84618;84619;84620;84621;84622;104304;104305;104306;104307;104308;104309;104310;104311;104312;104313;104314;104315;109120;109121;109122;114265;114266;114267;114268;114269;114270;122538;122539;122540;177189;177190;177191;177192;177193;177194;177195;177196;177197	2928	508;509;510;511;512;513;514;515;516;517;518	14	1	227	53;84;86;87;90;98;227;261;283;285;306		325
Q9BZ72-3;Q9BZ72-2;Q9BZ72	Q9BZ72-3;Q9BZ72-2;Q9BZ72	Membrane-associated phosphatidylinositol transfer protein 2	PITPNM2	sp|Q9BZ72-3|PITM2_HUMAN Isoform 3 of Membrane-associated phosphatidylinositol transfer protein 2 OS=Homo sapiens OX=9606 GN=PITPNM2;sp|Q9BZ72-2|PITM2_HUMAN Isoform 2 of Membrane-associated phosphatidylinositol transfer protein 2 OS=Homo sapiens OX=9606 GN=	1.76884	-0.412869	2.105	-0.497028	17.038	17.0635	17.2637	17.5787	17.6402	17.3849	17.7546	17.5143	17.5874	3	2	3.1	116.58	1070	4	0	4.2186	94212000	2	3277;40367;80848	3323;41038;82200	7475;89816;178300			2	3				1070;1343;1349
O75323;O75323-2	O75323;O75323-2	Protein NipSnap homolog 2	GBAS	sp|O75323|NIPS2_HUMAN Protein NipSnap homolog 2 OS=Homo sapiens OX=9606 GN=NIPSNAP2 PE=1 SV=1;sp|O75323-2|NIPS2_HUMAN Isoform 2 of Protein NipSnap homolog 2 OS=Homo sapiens OX=9606 GN=NIPSNAP2	2.51865	-0.44967	2.09784	-0.562723	24.7185	24.8713	24.8366	25.355	25.1739	25.2465	25.2447	25.5795	25.2904	8	6	24.5	33.742	286	13.4	0	11.642	14724000000	7	11216;20799;26757;39676;44880;54095;71590;90398	11402;21147;27190;40336;45621;54965;72788;91925;91926	24975;24976;46225;58252;58253;58254;88100;88101;100497;100498;100499;121210;158171;158172;200610;200611;200612	1335;1336		8	2	85;93		141	286;247
P16219	P16219	Short-chain specific acyl-CoA dehydrogenase, mitochondrial	ACADS	sp|P16219|ACADS_HUMAN Short-chain specific acyl-CoA dehydrogenase, mitochondrial OS=Homo sapiens OX=9606 GN=ACADS PE=1 SV=1	2.7611	-0.765857	2.08068	-0.622811	24.7051	24.7147	24.6671	25.6637	25.3799	25.3408	25.1092	25.5491	25.2971	9	9	26.7	44.297	412	15.4	0	85.894	9554100000	17	2302;23141;23142;36528;40674;43411;46907;54515;56376	2334;23526;23527;37135;41348;44135;47667;55389;57270	5358;51226;51227;51228;80418;80419;90574;97171;97172;104689;104690;122286;122287;122288;122289;122290;122291;126513;126514;126515;126516;126517	2827;2828		9	1	151;246			412
Q9UJD0	Q9UJD0	Regulating synaptic membrane exocytosis protein 3	RIMS3	sp|Q9UJD0|RIMS3_HUMAN Regulating synaptic membrane exocytosis protein 3 OS=Homo sapiens OX=9606 GN=RIMS3 PE=1 SV=1	3.91558	-1.00754	2.05519	-0.56213	17.9685	17.7649	17.8413	18.8018	18.914	18.8815	18.6021	18.2506	18.4085	1	1	3.9	32.796	308	8	0.0089306	1.1832	69954000	1	71623	72821	158223			1	1				308
P53701	P53701	Cytochrome c-type heme lyase	HCCS	sp|P53701|CCHL_HUMAN Cytochrome c-type heme lyase OS=Homo sapiens OX=9606 GN=HCCS PE=1 SV=1	2.84992	-0.547428	2.0526	-0.415293	24.4329	24.4391	24.2304	24.9059	24.9388	24.8999	24.7721	24.8807	24.6954	9	9	33.2	30.601	268	10.2	0	38.126	7071300000	8	9244;9912;12048;17562;20448;31835;37875;89555;92183	9374;10069;12250;17860;20793;32365;38500;91064;93733	21123;21124;22404;26911;39132;45511;69979;83725;198847;198848;204584	4817;4818;4819;4820		9	1	35;46;66;218			268
P38936	P38936	Cyclin-dependent kinase inhibitor 1	CDKN1A	sp|P38936|CDN1A_HUMAN Cyclin-dependent kinase inhibitor 1 OS=Homo sapiens OX=9606 GN=CDKN1A PE=1 SV=3	3.02537	-1.42916	2.04567	-0.732115	18.4239	18.9086	18.7506	19.9694	20.1656	20.2356	19.543	19.379	19.3575	5	5	31.7	18.119	164	7.75	0	16.615	1687500000	8	12239;49608;57010;65577;71350	12441;50419;57916;66717;72546	27298;27299;110493;128203;146112;157655;157656;157657	3798		5	1	13			164
Q14894	Q14894	Ketimine reductase mu-crystallin	CRYM	sp|Q14894|CRYM_HUMAN Ketimine reductase mu-crystallin OS=Homo sapiens OX=9606 GN=CRYM PE=1 SV=1	3.37087	-0.786355	2.03882	-0.422897	21.5223	21.5855	21.7379	22.3422	22.4651	22.3975	21.9578	22.1615	21.9951	5	5	18.8	33.775	314	12.4	0	7.4199	1178600000	5	18564;27971;51223;76830;86827	18876;28430;52060;78098;88303	41478;60827;114620;169084;192606			5	1				314
Q6ZW13	Q6ZW13	Uncharacterized protein C16orf86	C16orf86	sp|Q6ZW13|CP086_HUMAN Uncharacterized protein C16orf86 OS=Homo sapiens OX=9606 GN=C16orf86 PE=2 SV=2	1.89176	-0.532751	2.03093	-0.557741	19.7382	19.7414	19.5047	20.0103	20.2345	20.3378	20.3607	20.0545	20.2424	2	2	9.8	33.51	317	5.67	0	48.071	117870000	4	7092;36880	7212;37491	16324;81194;81195			2	1				317
O43347	O43347	RNA-binding protein Musashi homolog 1	MSI1	sp|O43347|MSI1H_HUMAN RNA-binding protein Musashi homolog 1 OS=Homo sapiens OX=9606 GN=MSI1 PE=1 SV=1	2.84287	-0.616145	2.02056	-1.09143	23.3307	23.2591	23.2614	24.0147	23.7586	23.9263	24.0786	24.834	24.2129	6	4	18.8	39.124	362	13.6	0	25.339	2796200000	5	27768;32963;37959;67341;76744;83123	28223;33508;38588;68493;78012;84517	60398;72511;83900;149476;149477;168913;168914;183516;183517;183518;183519	850		6	1	167			362
O43688;O43688-2;O43688-3;A6NNT2	O43688;O43688-2;O43688-3	Lipid phosphate phosphohydrolase 2	PPAP2C	sp|O43688|PLPP2_HUMAN Phospholipid phosphatase 2 OS=Homo sapiens OX=9606 GN=PLPP2 PE=1 SV=1;sp|O43688-2|PLPP2_HUMAN Isoform 2 of Phospholipid phosphatase 2 OS=Homo sapiens OX=9606 GN=PLPP2;sp|O43688-3|PLPP2_HUMAN Isoform 3 of Phospholipid phosphatase 2 OS=	3.80031	-1.33002	1.99932	-0.538584	19.6563	19.514	19.7462	20.9252	20.8784	21.1029	20.0042	20.1941	20.3339	5	5	16.3	32.573	288	10.2	0	6.1771	205690000	3	7060;19743;33139;35147;69888	7180;20083;33686;35738;71061	16251;44082;72966;77637;154722	939	266	5	4	255	38		288;309;232;1141
Q53QV2	Q53QV2	Protein LBH	LBH	sp|Q53QV2|LBH_HUMAN Protein LBH OS=Homo sapiens OX=9606 GN=LBH PE=1 SV=1	3.81097	-0.930858	1.97249	-0.59797	20.882	20.8822	20.7193	21.8335	21.7016	21.7409	21.3929	21.2353	21.6492	3	3	34.3	12.217	105	9.8	0	16.75	2700100000	5	12980;44509;53648	13198;45248;54514	29039;29040;99747;120370;120371			3	1				105
O75051;P51805;Q9HCM2	O75051;P51805;Q9HCM2	Plexin-A2;Plexin-A3;Plexin-A4	PLXNA2;PLXNA3;PLXNA4	sp|O75051|PLXA2_HUMAN Plexin-A2 OS=Homo sapiens OX=9606 GN=PLXNA2 PE=1 SV=4;sp|P51805|PLXA3_HUMAN Plexin-A3 OS=Homo sapiens OX=9606 GN=PLXNA3 PE=1 SV=2;sp|Q9HCM2|PLXA4_HUMAN Plexin-A4 OS=Homo sapiens OX=9606 GN=PLXNA4 PE=1 SV=4	1.6666	-0.667885	1.92742	-0.759371	18.6938	18.7501	18.8191	19.7724	19.3097	19.1846	19.3218	19.8513	19.368	3	1	1.7	211.1	1894	8	0	3.7463	101690000	1	23107;35414;91882	23492;36008;93426	51171;78255;203912			1	3				1894;1871;1894
Q9Y316;Q9Y316-3;Q9Y316-2	Q9Y316;Q9Y316-3;Q9Y316-2	Protein MEMO1	MEMO1	sp|Q9Y316|MEMO1_HUMAN Protein MEMO1 OS=Homo sapiens OX=9606 GN=MEMO1 PE=1 SV=1;sp|Q9Y316-3|MEMO1_HUMAN Isoform 3 of Protein MEMO1 OS=Homo sapiens OX=9606 GN=MEMO1;sp|Q9Y316-2|MEMO1_HUMAN Isoform 2 of Protein MEMO1 OS=Homo sapiens OX=9606 GN=MEMO1	2.62099	-1.006	1.92061	-0.919736	23.2279	23.3633	23.3517	24.5939	24.2398	24.1272	23.9874	24.6435	24.0712	7	7	28.3	33.733	297	14.3	0	92.782	12882000000	13	9436;12147;38728;40522;66979;71986;91985	9571;12349;39371;41196;68128;73188;93529	21498;27118;27119;85767;85768;90222;90223;90224;90225;90226;148714;158962;158963;204132;204133;204134	15235		7	3	88			297;300;274
P22570-5;P22570;P22570-7;P22570-4;P22570-2;P22570-3;P22570-6	P22570-5;P22570;P22570-7;P22570-4;P22570-2;P22570-3;P22570-6	NADPH:adrenodoxin oxidoreductase, mitochondrial	FDXR	sp|P22570-5|ADRO_HUMAN Isoform 5 of NADPH:adrenodoxin oxidoreductase, mitochondrial OS=Homo sapiens OX=9606 GN=FDXR;sp|P22570|ADRO_HUMAN NADPH:adrenodoxin oxidoreductase, mitochondrial OS=Homo sapiens OX=9606 GN=FDXR PE=1 SV=3;sp|P22570-7|ADRO_HUMAN Isofor	2.67484	-0.416491	1.88482	-0.415073	23.369	23.3678	23.4067	23.9114	23.7559	23.7257	23.6326	23.9668	23.7894	14	14	30.4	52.918	483	11.2	0	18.863	4197000000	17	4867;17286;29003;38742;41840;47868;48949;50490;55669;62094;62948;67973;74016;74717	4944;17578;29485;39385;42531;48650;49751;51315;56552;63187;64045;69127;75253;75959	11200;38410;63417;85793;93602;93603;107040;107041;109223;109224;112843;124786;139266;140805;150704;163425;164776	3138		14	7	144			483;491;522;439;497;534;451
Q9NZW5	Q9NZW5	MAGUK p55 subfamily member 6	MPP6	sp|Q9NZW5|MPP6_HUMAN MAGUK p55 subfamily member 6 OS=Homo sapiens OX=9606 GN=MPP6 PE=1 SV=2	3.32939	-0.552539	1.86662	-0.437681	25.4843	25.3981	25.3308	26.0106	25.9461	25.9141	25.7052	26.0222	25.7989	24	21	44.8	61.116	540	14.7	0	62.046	17152000000	29	3378;16600;17359;18902;19204;21216;23600;24609;27345;28999;29284;37954;39938;41722;46421;52682;54467;59199;64186;70648;77294;80005;81879;84057	3424;16877;17654;19227;19536;21572;23990;25021;27792;29481;29767;38582;40606;42412;47174;53528;55341;60248;65300;71828;78571;81335;83243;85478	7688;36920;36921;38584;38585;42211;42212;42845;47158;47159;52264;54159;59568;59569;63407;64105;64106;64107;64108;83890;88725;93300;103649;103650;118106;122155;133149;133150;133151;143199;156196;170169;176534;176535;176536;176537;176538;176539;176540;180376;185586;185587	14134;14135		23	1	298;432			540
Q99075	Q99075	Proheparin-binding EGF-like growth factor;Heparin-binding EGF-like growth factor	HBEGF	sp|Q99075|HBEGF_HUMAN Proheparin-binding EGF-like growth factor OS=Homo sapiens OX=9606 GN=HBEGF PE=1 SV=1	1.36745	-0.396757	1.85374	-0.454106	22.8367	22.9069	22.5588	23.0151	23.1715	23.306	23.2674	23.2071	23.1903	2	2	10.1	23.067	208	7.33	0.00013004	3.0595	2537200000	2	14607;33681	14854;34238	32748;32749;74087			2	1				208
Q5T7W0-2;Q5T7W0-4;Q5T7W0;Q5T7W0-3	Q5T7W0-2;Q5T7W0-4;Q5T7W0;Q5T7W0-3	Zinc finger protein 618	ZNF618	sp|Q5T7W0-2|ZN618_HUMAN Isoform 2 of Zinc finger protein 618 OS=Homo sapiens OX=9606 GN=ZNF618;sp|Q5T7W0-4|ZN618_HUMAN Isoform 4 of Zinc finger protein 618 OS=Homo sapiens OX=9606 GN=ZNF618;sp|Q5T7W0|ZN618_HUMAN Zinc finger protein 618 OS=Homo sapiens OX=9	2.33457	-0.531909	1.84567	-0.451883	19.1828	19.368	19.0522	19.7008	19.7462	19.7518	19.6368	19.5599	19.762	3	3	5.7	95.614	861	5.83	0	201.6	320590000	5	16515;69059;78041	16790;70220;79333	36754;36755;36756;36757;153003;171772			3	4				861;921;954;281
Q6NV74	Q6NV74	Uncharacterized protein KIAA1211-like	KIAA1211L	sp|Q6NV74|K121L_HUMAN Uncharacterized protein KIAA1211-like OS=Homo sapiens OX=9606 GN=KIAA1211L PE=1 SV=3	3.47128	-0.477872	1.84182	-0.404347	20.5678	20.6145	20.6749	21.1534	21.0706	21.0669	21.1804	20.8596	21.0303	3	3	3	102.16	962	4.5	0	6.7098	234720000	4	17667;31416;35534	17967;31937;36128	39346;39347;68997;78490			3	1				962
O75128-3;O75128-7;O75128;O75128-2;O75128-6;O75128-5;O75128-4	O75128-3;O75128-7;O75128;O75128-2;O75128-6	Protein cordon-bleu	COBL	sp|O75128-3|COBL_HUMAN Isoform 3 of Protein cordon-bleu OS=Homo sapiens OX=9606 GN=COBL;sp|O75128-7|COBL_HUMAN Isoform 7 of Protein cordon-bleu OS=Homo sapiens OX=9606 GN=COBL;sp|O75128|COBL_HUMAN Protein cordon-bleu OS=Homo sapiens OX=9606 GN=COBL PE=1 SV	4.61471	-0.586149	1.77113	-0.38597	20.2043	20.1823	20.2659	20.8201	20.7927	20.7982	20.7383	20.4209	20.6511	10	9	9.7	130.88	1214	10.8	0	25.19	533760000	10	5464;6440;17227;30550;35529;59997;66629;67476;76898;80646	5547;6555;17519;31055;36123;61068;67777;68630;78167;81995	12636;14907;14908;38298;66954;78484;134995;148015;149780;169213;177900			9	7				1214;1271;1261;1343;803;379;469
Q4FZB7;Q4FZB7-2;Q4FZB7-4	Q4FZB7;Q4FZB7-2	Histone-lysine N-methyltransferase SUV420H1	SUV420H1	sp|Q4FZB7|KMT5B_HUMAN Histone-lysine N-methyltransferase KMT5B OS=Homo sapiens OX=9606 GN=KMT5B PE=1 SV=4;sp|Q4FZB7-2|KMT5B_HUMAN Isoform 2 of Histone-lysine N-methyltransferase KMT5B OS=Homo sapiens OX=9606 GN=KMT5B	2.00397	-0.379587	1.70557	-0.703881	21.2038	21.1586	21.2718	21.7242	21.4634	21.5854	21.7053	22.2821	21.7584	6	6	10.7	99.186	885	7.5	0	19.606	2297200000	5	12180;13820;19233;60670;75507;84735	12382;14055;19566;61746;76757;86171	27190;30978;42890;42891;42892;136382;166179;187305	7528;7529		6	3	508;572			885;393;278
O43474-4;O43474-1;O43474;Q13886;O75840-2;O75840-4;Q99612;O75840;Q13887-2;P57682;Q06889-2;Q9Y5W3;Q13351;Q13887-4;Q06889;Q9Y4X4;P11161-2;Q13887;P11161;REV__O95696;REV__O95696-2;O75840-5;O95600-5;O95600	O43474-4;O43474-1;O43474;Q13886;O75840-2;O75840-4;Q99612;O75840;Q13887-2;P57682;Q06889-2;Q9Y5W3;Q13351;Q13887-4;Q06889;Q9Y4X4;P11161-2;Q13887;P11161	Krueppel-like factor 4;Krueppel-like factor 9;Krueppel-like factor 7;Krueppel-like factor 6;Krueppel-like factor 5;Krueppel-like factor 3;Early growth response protein 3;Krueppel-like factor 2;Krueppel-like factor 1;Krueppel-like factor 12;E3 SUMO-protein ligase EGR2	KLF4;KLF9;KLF7;KLF6;KLF5;KLF3;EGR3;KLF2;KLF1;KLF12;EGR2	sp|O43474-4|KLF4_HUMAN Isoform 3 of Krueppel-like factor 4 OS=Homo sapiens OX=9606 GN=KLF4;sp|O43474-1|KLF4_HUMAN Isoform 2 of Krueppel-like factor 4 OS=Homo sapiens OX=9606 GN=KLF4;sp|O43474|KLF4_HUMAN Krueppel-like factor 4 OS=Homo sapiens OX=9606 GN=KLF	4.04583	-1.63697	1.69948	-0.633748	17.7328	17.7193	17.7502	19.1857	19.5381	19.3893	18.4547	18.0418	18.607	3	1	7.5	45.639	429	9.5	0	7.1768	139540000	1	3614;69852;78917	3663;71025;80229	8256;154640;173777			2	24				429;479;513;244;269;274;283;302;305;345;349;355;362;366;387;402;426;457;476;1058;1189;112;275;359
P55198	P55198	Protein AF-17	MLLT6	sp|P55198|AF17_HUMAN Protein AF-17 OS=Homo sapiens OX=9606 GN=MLLT6 PE=1 SV=3	1.45805	-0.411381	1.62997	-0.486953	20.6294	20.2783	20.2924	20.738	20.759	20.9372	20.8172	20.8089	21.0349	3	3	2.5	112.05	1093	10	0.0002587	2.9634	288760000	3	31605;49247;54059	32130;50054;54929	69493;109747;121146			3	1				1093
Q9UHW9-6;Q9UHW9-5;Q9UHW9-2;Q9UHW9-3;Q9UHW9-4;Q9UHW9;Q9UP95-4;Q9UP95-3;Q9UP95-5;Q9UP95-2;Q9UP95-6;Q9UP95;Q9UP95-7;Q9H2X9-2;Q9H2X9	Q9UHW9-6;Q9UHW9-5;Q9UHW9-2;Q9UHW9-3;Q9UHW9-4;Q9UHW9;Q9UP95-4;Q9UP95-3;Q9UP95-5;Q9UP95-2;Q9UP95-6;Q9UP95;Q9UP95-7	Solute carrier family 12 member 6;Solute carrier family 12 member 4	SLC12A6;SLC12A4	sp|Q9UHW9-6|S12A6_HUMAN Isoform 6 of Solute carrier family 12 member 6 OS=Homo sapiens OX=9606 GN=SLC12A6;sp|Q9UHW9-5|S12A6_HUMAN Isoform 5 of Solute carrier family 12 member 6 OS=Homo sapiens OX=9606 GN=SLC12A6;sp|Q9UHW9-2|S12A6_HUMAN Isoform 2 of Solute	2.85204	-0.834649	1.62616	-1.01445	21.2506	21.3477	21.2945	22.3201	21.9684	22.1082	21.9071	22.859	22.17	3	2	2.5	120.47	1084	5.67	0	15.202	408690000	3	21642;47980;80482	22005;48765;81830	48109;48110;107246;177560;177561;177562			2	15				1084;1091;1099;1135;1141;1150;780;1011;1054;1068;1079;1085;1087;1116;1139
Q8WXF7-2;Q8WXF7	Q8WXF7-2;Q8WXF7	Atlastin-1	ATL1	sp|Q8WXF7-2|ATLA1_HUMAN Isoform 2 of Atlastin-1 OS=Homo sapiens OX=9606 GN=ATL1;sp|Q8WXF7|ATLA1_HUMAN Atlastin-1 OS=Homo sapiens OX=9606 GN=ATL1 PE=1 SV=1	2.86261	-0.572287	1.61277	-0.572359	18.3322	18.5216	18.3462	19.0267	18.8972	18.9928	18.8804	19.2668	18.7699	3	2	6.1	63.054	553	5	0.00013141	3.2834	102770000	2	11760;44102;70809	11959;44838;71992	26252;98952;156513			2	2				553;558
Q07002;Q07002-3	Q07002;Q07002-3	Cyclin-dependent kinase 18	CDK18	sp|Q07002|CDK18_HUMAN Cyclin-dependent kinase 18 OS=Homo sapiens OX=9606 GN=CDK18 PE=1 SV=4;sp|Q07002-3|CDK18_HUMAN Isoform 2 of Cyclin-dependent kinase 18 OS=Homo sapiens OX=9606 GN=CDK18	2.52602	-0.857791	1.57999	-0.652259	19.4603	19.7714	19.851	20.6695	20.5044	20.4822	20.2702	20.6314	20.1379	9	5	22.8	54.424	474	14.9	0	60.81	908690000	6	14410;20104;46884;48961;52058;55676;62152;67854;78201	14653;20448;47644;49763;52903;56560;63245;69008;79498	32343;44791;104648;104649;104650;104651;104652;109244;109245;116598;116599;124800;139372;150446;172092;172093	5528		6	2	185			474;504
P0DPB5	P0DPB5			sp|P0DPB5|RPC22_HUMAN Protein POLR1D, isoform 2 OS=Homo sapiens OX=9606 GN=POLR1D PE=1 SV=1	2.04367	-0.414835	1.51811	-0.484323	22.4752	22.6091	22.3694	22.8311	22.8625	23.0046	22.9769	23.1901	22.7398	2	2	11.5	14.332	122	7	0.005458	1.4967	928910000	3	24903;29522	25319;30006	54690;54691;54692;64650			2	1				122
Q9NRG1-2;Q9NRG1;Q9NRG1-3	Q9NRG1-2;Q9NRG1	Phosphoribosyltransferase domain-containing protein 1	PRTFDC1	sp|Q9NRG1-2|PRDC1_HUMAN Isoform 2 of Phosphoribosyltransferase domain-containing protein 1 OS=Homo sapiens OX=9606 GN=PRTFDC1;sp|Q9NRG1|PRDC1_HUMAN Phosphoribosyltransferase domain-containing protein 1 OS=Homo sapiens OX=9606 GN=PRTFDC1 PE=1 SV=1	2.35977	-0.539618	1.50698	-0.410454	20.4253	20.12	20.232	20.7984	20.7538	20.844	20.5799	20.5812	20.8475	5	3	22.6	21.558	190	9.67	0	7.5839	474080000	2	3738;28159;61402;82965;82966	3788;28619;62489;84354;84355	8489;61314;137920;183088;183089;183090;183091;183092;183093;183094	13657		3	3	82			190;225;173
Q6QHC5	Q6QHC5	Sphingolipid delta(4)-desaturase/C4-hydroxylase DES2	DEGS2	sp|Q6QHC5|DEGS2_HUMAN Sphingolipid delta(4)-desaturase/C4-monooxygenase DES2 OS=Homo sapiens OX=9606 GN=DEGS2 PE=1 SV=2	2.73122	-0.681201	1.49318	-0.40236	19.4685	19.4237	19.7036	20.2686	20.2186	20.1523	19.9761	19.7625	20.0643	2	2	7.7	37.197	323	7.67	0	4.0435	265090000	2	48955;91178	49757;92710	109233;202364;202365		875	2	1		154		323
P15907	P15907	Beta-galactoside alpha-2,6-sialyltransferase 1	ST6GAL1	sp|P15907|SIAT1_HUMAN Beta-galactoside alpha-2,6-sialyltransferase 1 OS=Homo sapiens OX=9606 GN=ST6GAL1 PE=1 SV=1	2.19033	-1.18104	1.46752	-1.00716	18.942	19.2672	19.1302	20.6832	19.9825	20.2169	19.6981	20.7106	19.9523	1	1	2.5	46.604	406	5	0	6.9699	171830000	1	21880	22246	48596			1	1				406
Q9H8M1-2;Q9H8M1	Q9H8M1-2;Q9H8M1	Coenzyme Q-binding protein COQ10 homolog B, mitochondrial	COQ10B	sp|Q9H8M1-2|CQ10B_HUMAN Isoform 2 of Coenzyme Q-binding protein COQ10 homolog B, mitochondrial OS=Homo sapiens OX=9606 GN=COQ10B;sp|Q9H8M1|CQ10B_HUMAN Coenzyme Q-binding protein COQ10 homolog B, mitochondrial OS=Homo sapiens OX=9606 GN=COQ10B PE=2 SV=1	1.57695	-0.415489	1.45935	-0.566123	21.053	21.218	21.1706	21.776	21.5072	21.4049	21.4953	22.0556	21.5891	3	3	16.4	22.691	195	13.4	0	6.7235	809790000	4	7153;49004;92089	7272;49806;93637	16436;16437;16438;109313;109314;204347;204348;204349	13233		3	2	109			195;238
Q9HBL7	Q9HBL7	Plasminogen receptor (KT)	PLGRKT	sp|Q9HBL7|PLRKT_HUMAN Plasminogen receptor (KT) OS=Homo sapiens OX=9606 GN=PLGRKT PE=1 SV=1	1.36298	-0.667958	1.44101	-1.06822	20.9359	20.989	20.8918	22.0605	21.3567	21.4034	21.5066	22.6648	21.85	2	2	14.3	17.201	147	7.67	0	3.7737	910780000	3	32327;35004	32860;35590	71033;71034;77317			2	1				147
Q8N3F0-2;Q8N3F0;Q8N3F0-4;Q8N3F0-3	Q8N3F0-2;Q8N3F0;Q8N3F0-4;Q8N3F0-3	Maturin	MTURN	sp|Q8N3F0-2|MTURN_HUMAN Isoform 2 of Maturin OS=Homo sapiens OX=9606 GN=MTURN;sp|Q8N3F0|MTURN_HUMAN Maturin OS=Homo sapiens OX=9606 GN=MTURN PE=1 SV=2;sp|Q8N3F0-4|MTURN_HUMAN Isoform 4 of Maturin OS=Homo sapiens OX=9606 GN=MTURN;sp|Q8N3F0-3|MTURN_HUMAN Iso	1.47409	-0.721619	1.43856	-0.968409	20.2601	20.5518	20.4816	21.5684	20.9874	20.9024	21.0645	21.9989	21.1352	2	2	20.2	14.21	124	10.7	0	13.697	169590000	1	79622;89335	80945;90843	175599;198466;198467	9831		2	4	14			124;131;90;98
Q86TX2	Q86TX2	Acyl-coenzyme A thioesterase 1	ACOT1	sp|Q86TX2|ACOT1_HUMAN Acyl-coenzyme A thioesterase 1 OS=Homo sapiens OX=9606 GN=ACOT1 PE=1 SV=1	1.44743	-0.416945	1.426	-0.712175	21.3885	21.4984	21.5422	22.1231	21.8672	21.6897	21.9497	22.6441	21.9719	17	2	43.7	46.277	421	13.7	0	74.811	982000000	2	1072;1863;2728;7430;7435;9520;13208;32774;34339;35400;38470;38471;65283;70474;71043;80429;91036	1082;1890;2764;7549;7554;9662;13432;33317;34909;35994;39109;39110;66410;71650;72232;81775;92568	2547;4380;4381;6229;17052;17064;17065;17066;17067;17068;17069;17070;17071;21662;29577;29578;29579;29580;72024;75664;75665;78226;78227;78228;78229;78230;85137;85138;85139;85140;145549;155865;155866;156955;177466;177467;177468;177469;202067	4369;4370;4372		17	1	13;14;339			421
P07858	P07858	Cathepsin B;Cathepsin B light chain;Cathepsin B heavy chain	CTSB	sp|P07858|CATB_HUMAN Cathepsin B OS=Homo sapiens OX=9606 GN=CTSB PE=1 SV=3	1.54589	-0.423188	1.41952	-0.418682	15.3627	15.3474	15.0833	15.8573	15.6411	15.5644	15.5198	15.6559	15.8738	6	6	26.5	37.821	339	14.4	0	57.85	7506400	1	15527;25432;35695;39624;47737;58844	15792;25855;36292;40282;48515;59887	34644;34645;34646;55733;55734;55735;78804;78805;88001;106781;132329;132330	2337;2338;2339	390;391;392	6	1	59;108;319	93;105;211		339
Q9H175	Q9H175	Cysteine/serine-rich nuclear protein 2	CSRNP2	sp|Q9H175|CSRN2_HUMAN Cysteine/serine-rich nuclear protein 2 OS=Homo sapiens OX=9606 GN=CSRNP2 PE=1 SV=1	1.77765	-0.627349	1.38948	-0.958141	19.3715	19.4466	18.9849	19.8237	19.8301	20.0312	20.0274	20.7935	19.8565	3	3	7	59.591	543	7.5	0	14.455	240980000	2	19504;32694;56893	19842;33234;57799	43505;71878;71879;127931	12912;12913;12914;12915;12916;12917		3	1	213;215;217;221;226;228			543
Q7LBR1	Q7LBR1	Charged multivesicular body protein 1b	CHMP1B	sp|Q7LBR1|CHM1B_HUMAN Charged multivesicular body protein 1b OS=Homo sapiens OX=9606 GN=CHMP1B PE=1 SV=1	1.65312	-0.436715	1.31739	-0.667918	24.1569	24.18	24.0409	24.7765	24.5162	24.3953	24.5937	25.2593	24.5286	5	5	18.1	22.109	199	15.9	0	4.6191	7678000000	7	38463;40942;44405;60335;73404	39102;41619;45143;61407;74621	85119;85120;85121;85122;85123;85124;85125;85126;91279;91280;91281;99550;135723;162200	8924		5	1	25			199
P42167-2	P42167-2	Lamina-associated polypeptide 2, isoforms beta/gamma;Thymopoietin;Thymopentin	TMPO	sp|P42167-2|LAP2B_HUMAN Isoform Gamma of Lamina-associated polypeptide 2, isoforms beta/gamma OS=Homo sapiens OX=9606 GN=TMPO	2.26014	-0.520753	1.31373	-0.43946	24.0187	23.9718	23.8576	24.6068	24.4822	24.3213	24.297	24.6806	24.1889	23	2	62.9	38.737	345	10.4	0	4.7399	8104600000	5	1154;4521;17351;23973;24794;25072;31181;35489;35490;51443;60602;62142;63478;65521;68927;70642;75439;83939;90807;91798;91799;92220;92221	1166;4585;17646;24372;24373;25206;25489;31697;36083;36084;52283;61678;63235;64582;66658;70087;71822;76689;85358;92337;93342;93343;93770;93771	2825;10394;10395;38570;38571;38572;38573;38574;38575;52989;52990;52991;54464;54465;54974;54975;68507;68508;68509;78379;78380;78381;78382;78383;78384;78385;78386;78387;78388;78389;115142;136243;136244;136245;136246;136247;136248;136249;136250;139350;139351;139352;141829;141830;141831;141832;141833;141834;141835;141836;141837;141838;146024;146025;146026;152679;152680;152681;152682;152683;156180;156…	3915		2	1	254		239	345
