# Supplementary material for: THEM6‐mediated reprogramming of lipid metabolism supports treatment resistance in prostate cancer
Source: EMBO Mol Med. 2022 Jan 11;14(3):e14764. doi: 10.15252/emmm.202114764 (PMC8899912; doi:10.15252/emmm.202114764)
Supplement: Supplementary file 10 — Source Data for Expanded View [file EMMM-14-e14764-s013.zip]

Archive with 13 entries (12 files):
- Blomme_et_al._2021_Source_data_file_EMM_FigEV1.xlsx
- Blomme_et_al._2021_Source_data_file_EMM_FigEV2.xlsx
- Blomme_et_al._2021_Source_data_file_EMM_FigEV3.xlsx
- Blomme_et_al._2021_Source_data_file_EMM_FigEV4.xlsx
- Blomme_et_al._2021_Source_data_file_EMM_FigEV5.xlsx
- Blomme_et_al._2021_Source_data_file_EMM_FigEV6.xlsx
- __MACOSX/
- __MACOSX/._Blomme_et_al._2021_Source_data_file_EMM_FigEV1.xlsx
- __MACOSX/._Blomme_et_al._2021_Source_data_file_EMM_FigEV2.xlsx
- __MACOSX/._Blomme_et_al._2021_Source_data_file_EMM_FigEV3.xlsx
- __MACOSX/._Blomme_et_al._2021_Source_data_file_EMM_FigEV4.xlsx
- __MACOSX/._Blomme_et_al._2021_Source_data_file_EMM_FigEV5.xlsx
- __MACOSX/._Blomme_et_al._2021_Source_data_file_EMM_FigEV6.xlsx
