# Supplementary material for: THEM6‐mediated reprogramming of lipid metabolism supports treatment resistance in prostate cancer
Source: EMBO Mol Med. 2022 Jan 11;14(3):e14764. doi: 10.15252/emmm.202114764 (PMC8899912; doi:10.15252/emmm.202114764)
Supplement: Supplementary file 10 — Source Data for Expanded View [file EMMM-14-e14764-s013.zip › Blomme_et_al._2021_Source_data_file_EMM_FigEV1.xlsx]

## Sheet: Figure EV1a
GENE NAME	log2(FC)_22rv1/CWR22res	-log(p-value)
MTIF3	1.55196	5.26005
NDUFA13	0.669972	3.579
DKFZp686G12235;ARSA	2.27885	3.36918
XPO4	1.77759	3.31909
ME1	0.936846	3.29368
NQO1	1.24826	3.27931
DHPS	0.852791	3.27245
MGMT	0.856206	3.15632
RNH1	1.146	3.13371
TEX10	0.877647	3.098
TJP3	1.08512	3.09665
CRYL1	2.03091	3.07813
ACOT13	0.981361	3.0421
SUMF2;DKFZP566I1024	0.673934	3.04168
EPHX1	2.6729	2.98143
MRI1	1.1562	2.95915
LHPP	2.18031	2.93656
MTIF2	1.08498	2.92991
NDUFA9	0.764879	2.92568
TMEM238	1.77594	2.8882
DFFB	0.755959	2.84357
CRACR2B	0.898894	2.83409
ABHD11	1.16928	2.73401
SAMM50	0.777753	2.71987
TRIM28	0.720708	2.67477
HIBCH	1.45263	2.64742
ACSL1	1.66187	2.64266
ACADVL	0.907703	2.63828
UGP2	0.638424	2.62521
RPN1	0.690977	2.61538
PDIA4	1.28049	2.58644
SMPD4	0.828047	2.5628
PRDX1	1.04121	2.55714
EPB41	0.942408	2.51715
ELAC2	0.621333	2.44042
SLFN5;MAP3K10	1.37194	2.4304
TMEM201	0.961994	2.39691
GMPS	0.664365	2.39124
ADD1;LA04NC01-25A3.2-001	1.50503	2.38167
HNRPLL;HNRNPLL	1.09098	2.34929
MRPS6	0.987253	2.3339
NUCB2;Nucb2;DCAF5	0.820739	2.32145
GOLIM4	1.01909	2.30774
MTX3	1.03081	2.30263
TRA1;HSP90B1	1.02125	2.25851
IBA57	0.972282	2.24508
CHCHD6	1.36378	2.23813
FDX1	1.36781	2.23175
CALR	1.10206	2.22734
ATP2B1	2.50361	2.22172
OCLN	0.963028	2.21056
DHRS7B	0.944132	2.20703
NCEH1	2.01563	2.20156
DDOST	0.794733	2.1991
HRSP12	0.911705	2.1868
HLTF	0.717566	2.16276
STEAP3	2.44635	2.13921
EEFSEC	1.06562	2.13697
CLCC1	1.23751	2.13449
NUDCD1	0.676752	2.12572
XPO5	0.969536	2.10694
LOC51064;GSTK1	0.698337	2.09406
MRPL2	0.623304	2.06137
STK3	1.08052	2.06086
SLC9A3R1	0.653075	2.05082
ATP1B1	1.79881	2.0507
MTHFD2	1.1706	2.04482
GCS1	0.85748	2.04388
PRKDC	0.597502	2.0434
SQRDL	1.41612	2.03628
TRMT61B	0.673321	2.02915
AP1G2	0.826219	2.02852
RETSAT	0.86696	2.02093
SULT2B1	0.963245	2.02059
C3orf17	1.28486	2.00863
GCLM	0.726569	2.00061
NFU1	1.44586	1.99883
FLOT1	1.42349	1.98642
NADSYN1	0.880164	1.98237
MINA	0.671831	1.97831
MRPS17	0.810187	1.97013
EZR;EZR-ROS1	1.18357	1.94451
NDUFB7	1.06016	1.94034
NDUFB3	1.10575	1.9396
NDUFB4	0.961008	1.93658
LBR	1.08007	1.93624
PYGL	2.07915	1.92692
DIABLO	0.588683	1.91821
TMEM41B	1.24381	1.91329
RPIA	1.12973	1.90949
HSPA5	1.30244	1.90754
DPYSL2	2.26553	1.90713
C8orf82	1.28318	1.9062
QTRT1	0.624353	1.90542
RTN3	0.956684	1.8881
ALDH2	1.43449	1.88523
NDUFB9	0.832889	1.88448
ATAD3A	0.761687	1.88033
HNRNPUL2;HNRNPUL2-BSCL2	0.888572	1.87818
HADHA	1.03382	1.87664
EGFR	1.18299	1.85832
FTO	0.942037	1.85733
PTER	0.779482	1.84966
TRIP11;DKFZp686C06243	0.852191	1.84952
PFAS	0.657854	1.84558
NDUFB5	0.704502	1.8431
CLSTN1	1.25444	1.83713
NDUFB8	1.03737	1.83269
POFUT1	0.611895	1.81423
NDUFA10	0.666879	1.79426
SAFB2	2.08667	1.79163
STBD1	2.43121	1.78715
UNC84A;SUN1	0.776347	1.78628
EPCAM	0.910962	1.77485
PAK4	0.977041	1.77362
POP1	1.06719	1.73798
SSFA2	0.66256	1.73273
PCDH7	3.31376	1.72404
HADHB	0.952006	1.7052
CRELD2	0.608326	1.70484
hEMMPRIN;BSG	1.00279	1.70481
MAP1S	0.635364	1.68971
PDHB	0.701964	1.67231
SLC25A22	1.23227	1.66834
CCDC93	0.613024	1.6671
TMEM87A	0.859796	1.6669
ACP1	0.674317	1.66513
SLC25A11	1.13631	1.66414
CLDN3	0.950278	1.66266
ABHD10	1.21079	1.66017
PDLIM1	1.08279	1.66013
RAB9A	0.641717	1.65464
	0.709212	1.64608
RRP8	0.62073	1.64435
SLC25A12	1.02457	1.62972
PRRC2A	0.814719	1.62908
PDIA6	1.07795	1.62817
APOOL;DKFZp779P1227	0.734023	1.62793
DECR1;DECR	1.0448	1.62507
TATDN1	0.706249	1.62003
PRKD1	0.611634	1.61643
OGFOD3	0.736604	1.59941
GPD2	0.687659	1.59647
HSPA4L	0.93204	1.59037
MDN1	0.663992	1.58607
TIMM13	0.634528	1.5854
MRPS5	0.633244	1.58322
SUGT1	0.784389	1.58307
NDUFC2;NDUFC2-KCTD14	0.675259	1.57368
HSDL2	0.860963	1.57092
HSDL1	0.664462	1.56804
UBE4A	0.802711	1.5617
SLC25A4	0.834135	1.56095
CPOX	0.739085	1.55558
DHCR7	1.00728	1.55441
USP54	0.99327	1.5523
MRE11A	0.581222	1.54629
RMND1	0.636457	1.54217
MIPEP	0.72708	1.53832
IRF2BP2	0.706475	1.53689
MSMO1	0.942675	1.53123
PEX16	0.864148	1.53066
MRPS24	0.722795	1.52853
TM9SF3;SMBP	0.734393	1.52533
CTSH	0.769922	1.51915
	0.717311	1.51889
TMEM70	0.619797	1.51047
ENPP4	1.01797	1.50908
MBOAT2	0.64706	1.49998
TMPO	0.608154	1.49349
TFG;TFG/ALK fusion	0.858342	1.49223
DKFZp667O1614;SLC25A19	0.880512	1.49071
MANBA	1.1391	1.48785
RPL14	3.74532	1.48753
COX4NB;EMC8	0.778836	1.48536
B3GALTL	1.239	1.47789
NDUFS5	0.590254	1.47662
MACROD1	0.846183	1.47579
AK1	0.672101	1.46791
TARS2	0.621725	1.46702
GAGE12F;GAGE4;GAGE12I;GAGE12G;GAGE7;GAGE1;GAGE12J;GAGE12H;GAGE12B	1.57353	1.46536
CAT	0.588426	1.46261
ELOVL1	1.17277	1.46161
DHRS13	0.941566	1.46139
TMEM30A	0.833106	1.44115
PDHA1;PDHA1/LOC79064	0.745631	1.43062
MTCH2	0.889248	1.4301
POLG2	0.660993	1.42951
ATP2A2	0.911105	1.42454
PAAF1	0.628663	1.4241
EXOG	0.769256	1.41795
C19orf10	0.880149	1.41751
FUBP3	0.824714	1.41138
NAALADL2	1.32098	1.36343
THEM6	0.760803	1.35697
DNPH1	1.02535	1.33996
HIST1H1B	0.704518	1.33989
USP4	1.05389	1.3396
FTH1	1.14922	1.33869
REEP6	0.725582	1.32908
WDR18	0.589409	1.31787
CWF19L1	0.702229	1.31368
COQ5	0.604818	1.31199
NOM1	0.955475	1.30866
MAGEA10	-4.45532	4.46742
NUBP1	-0.79096	3.81535
ABCC1;DKFZp781G125;MRP	-2.16967	3.64095
TBC1D4	-2.2565	3.63711
ATIC	-4.47183	3.63309
NAE1	-0.86547	3.62211
ADPGK	-1.52067	3.56204
ATP2C1	-1.30697	3.50768
TTLL12	-0.79999	3.50502
BOLA2	-1.05648	3.49002
AGR2	-3.05156	3.47028
AADAT	-5.32996	3.43116
MPI	-0.97147	3.4084
VPS4B	-1.05467	3.23193
IQGAP2	-2.24241	3.1912
PRDX5	-0.6418	3.18957
BID	-0.61082	3.17683
SNX1	-0.9586	3.1655
FAM129A	-3.48727	3.15864
FARSB;FARSLB	-0.85895	3.09671
ISG15	-2.83933	3.074
ARPIN	-0.99006	3.04615
CIAPIN1	-0.8924	2.98411
COG4	-0.6176	2.97874
B2M	-2.32828	2.97456
IVD	-1.16976	2.93942
RNASET2	-0.75325	2.89088
TUBA1C	-0.77694	2.87564
COG5	-1.11882	2.79565
TAGLN2	-1.50885	2.75977
GEMIN5	-1.19045	2.75119
HEATR2	-0.82484	2.74742
GALK1	-1.42841	2.72899
SMPDL3B	-1.04414	2.71555
TPT1	-1.32529	2.66378
OXCT1;OXCT	-1.13591	2.61838
SGTA	-0.74445	2.59014
COG7	-1.13466	2.58757
ATXN10	-0.58606	2.57271
	-2.67124	2.56856
ST13;ST13P5;ST13P4	-0.65699	2.56152
TANC1	-1.02487	2.54995
CNDP2	-1.3164	2.53904
TNFRSF10B;DKFZp686A24188	-1.17257	2.50986
MLPH;UNQ8200	-1.90167	2.48771
BDH1	-1.56111	2.48732
THUMPD1;DKFZp686C1054;44M2.1	-0.90693	2.45986
CDK11A;CDC2L2	-1.6846	2.41031
CDK4	-0.83433	2.40706
MYD88	-0.62975	2.38537
FASTKD5	-0.8421	2.38502
MYH9	-1.1272	2.37851
GOLGA2	-0.87086	2.36618
CLN5	-1.31297	2.36341
PPFIBP2;DKFZp781K06126	-2.01259	2.29554
FAAH	-0.76563	2.28702
TMPRSS2	-1.91317	2.28476
TRUB1	-0.58238	2.28374
NVL	-1.27672	2.26933
FKBP5	-1.35429	2.25666
COIL	-1.52708	2.24636
COG6	-0.8173	2.24035
TROVE2	-0.78434	2.23202
STX6	-1.19006	2.21845
PMM2	-1.25901	2.21331
GLRX	-1.41934	2.20896
RPS6KA1	-1.22131	2.20282
RNF213	-2.00425	2.19298
APS;KLK3	-2.54982	2.18546
RNPEP	-1.21716	2.18511
ACAA1	-0.97464	2.18279
ATP1B3	-1.53028	2.17884
FARSLA;FARSA	-0.75523	2.15927
BCCIP	-0.66953	2.15912
BCAP29	-1.61404	2.15497
CARS2	-0.83214	2.14594
GYS1	-1.46517	2.14285
RBM3	-0.71859	2.12156
ABCB6	-1.01958	2.10774
DDX20	-0.93236	2.10179
COG2	-0.63901	2.09608
CD276	-0.91124	2.09573
GTF2E2	-0.60449	2.07883
PRUNE	-0.60052	2.07881
GART	-0.58291	2.07582
DHODH	-0.75441	2.06408
SLC27A2	-1.08567	2.04732
BAZ1A	-0.99626	2.04119
EEF1E1;EEF1E1-BLOC1S5	-0.60824	2.04001
ENDOD1	-1.08581	2.03959
CTBS	-0.61708	2.03485
PTPLB	-1.08393	2.03174
ZMPSTE24	-1.19239	2.02625
FUCA1	-0.8339	2.01933
HEBP2	-0.96266	2.01023
NUP50	-0.65717	2.00207
SLC25A13	-0.74515	1.995
SMPDL3A	-1.2193	1.98498
UBXN1	-0.60598	1.97916
REPS2	-1.29456	1.97854
EPS15	-0.63559	1.97793
DNPEP	-0.99355	1.97365
CTPS2	-1.29335	1.97338
SPINT2	-0.70991	1.96981
ANP32A	-0.65862	1.96826
FLNA;FLJ00119	-0.6526	1.95356
NUDT8	-0.88532	1.94343
LCP1	-2.46973	1.92776
APMAP	-1.08795	1.92413
COL6A1	-1.34915	1.91239
BLVRA	-0.59913	1.90613
LU;BCAM	-1.09065	1.89594
IARS2	-0.86031	1.89428
PRKACB	-2.23361	1.8865
CLGN	-1.37235	1.875
ACSL3	-2.84912	1.86687
ACADL	-6.41739	1.86254
ENOSF1	-1.52424	1.85518
VASP	-1.03335	1.85244
FAM160B1	-0.60845	1.85002
XPNPEP3	-1.10002	1.84566
WNK1	-1.47903	1.84525
LMAN1	-0.66545	1.82918
DCTPP1	-0.88731	1.82859
CASP8	-1.7743	1.80918
ASL	-0.65578	1.80797
TIGAR	-0.64765	1.80664
SDF4	-0.67377	1.80652
SLC9A3R2	-1.74099	1.80645
DSG2	-0.94832	1.79866
LYPLAL1	-1.00377	1.79525
FAM84B	-0.71476	1.77673
IGF2R	-1.86145	1.74824
TRIP13	-0.93066	1.73199
ACPP	-0.83841	1.72653
EARS2;A-735G6.3	-0.66199	1.72577
GEMIN4	-0.94972	1.71647
TOM1	-0.62805	1.71544
BPNT1	-1.56314	1.71162
RAB3GAP2	-0.98146	1.70094
INF2	-1.1347	1.69957
APOL2	-2.09445	1.69838
RIC8A	-2.11447	1.69796
FKBP10;DKFZp666D193	-0.66711	1.69765
MAOA	-1.27541	1.69683
GULP1	-2.24643	1.69438
WDR55	-0.9698	1.6925
CTDP1	-0.93535	1.69183
LOC392745;STEAP1	-0.95266	1.67991
THRAP3	-0.67096	1.67954
IRGQ	-0.63774	1.67681
RECQL	-0.81754	1.66694
GOLPH2;GOLM1	-0.73011	1.65666
CRAT	-3.13539	1.64852
YIPF5	-0.66981	1.64811
METAP1;DKFZp781C0419	-0.84351	1.63916
UAP1	-2.61214	1.63825
CECR5	-0.66817	1.62522
ITGAV	-0.65455	1.62
NARS	-0.59512	1.61428
PTPN1	-1.07218	1.61382
SORD	-0.91111	1.60964
CASC4	-1.40977	1.60736
PRRC2C	-0.60692	1.59912
ADI1	-1.22651	1.59672
STEAP2	-0.79416	1.58653
OTULIN	-1.02054	1.58482
SHMT1	-0.6697	1.57679
PIGW	-0.86019	1.57373
EIF2AK4	-1.69518	1.57369
LRSAM1	-0.62802	1.57267
ARHGEF1	-0.99331	1.57044
SHMT2;DKFZp686P09201	-1.49452	1.56532
ZNHIT2	-1.05959	1.56314
RASEF	-1.5147	1.56044
COG1;ADCK1	-0.70026	1.55611
ARPC3	-0.63154	1.55426
HSPE1;EPFP1	-0.91895	1.55077
PPP6R1	-0.85373	1.54942
ACADS	-1.02321	1.54822
ADRBK1	-0.86279	1.54387
ADSL	-0.58174	1.54281
DDT;DDTL	-0.97045	1.53526
PPP4R1	-0.70974	1.52982
PRMT9	-0.77192	1.52732
NAT1	-1.23813	1.51659
GSPT1	-0.58772	1.50204
TPD52L1	-0.58685	1.50163
HINT1	-0.58903	1.49986
MPP5;DKFZp666F1010	-0.71908	1.49105
NHLRC2	-0.78031	1.48834
GNPDA1	-0.83573	1.48201
hCG_1773630;ADIRF	-2.35556	1.475
GSTT1	-1.3762	1.46971
TRADD	-0.97092	1.4693
FYCO1	-0.73531	1.46872
COL4A3BP	-1.61618	1.46637
FLAD1	-0.78329	1.46485
ERGIC1	-0.8211	1.4613
MARS2	-2.03569	1.45998
Nbla03646;DHCR24	-1.52697	1.45662
UBQLN4	-0.70212	1.45424
CHMP4A	-3.59128	1.44333
COASY	-0.92972	1.43643
LMF2	-0.67997	1.43301
DKFZp686E1899;TMOD3	-0.80607	1.42573
ACOT9	-1.03792	1.41319
NUCB1	-1.01707	1.40626
ARHGAP18	-2.27116	1.40311
LAMB2	-0.77457	1.39378
LAMC1	-0.81118	1.3774
HN1L	-0.60036	1.37439
C18orf25;ARKL1	-1.12013	1.3736
IMPACT	-1.43088	1.36668
MMAA	-0.98442	1.3519
FABP5	-1.68856	1.34616
ANKHD1;FLJ00246	-0.73523	1.34131
PPM1A	-1.04367	1.33661
DCAF16	-0.71518	1.33531
NAGA	-0.62148	1.33251
DHRS7;DKFZp564H1664	-0.73789	1.32178
LAMA5	-0.60209	1.31811
LGALS3BP	-1.72463	1.30112
PPAPDC2	-0.65872	1.29903
ZADH2	-1.27572	1.29706
LPCAT1;AYTL2	-0.90648	1.27923
CCAR2	-0.81651	1.27434
H2AFY2	-1.00322	1.2663
CLIP1	-0.96318	1.26317
S100A11	-0.88111	1.25499
COBLL1	-0.95743	1.25271
CNIH4	-0.61069	1.24502
SFXN3	-0.77754	1.24362
NAAA	-0.61842	1.24361
TRNT1	-1.48664	1.24279
TUBG1;TUBG2	-0.89339	1.24147
AVL9	-0.95177	1.22663
C5orf22	-0.73383	1.22453
PTPN6	-1.11124	1.22354
NCAM2	-1.17087	1.21836
IDH1	-0.61182	1.21807
ALDH6A1	-0.60419	1.21693
BTAF1	-1.06206	1.20499
TRIM4	-0.67713	1.20408
PSMA4	-0.59852	1.20206
ATP6AP2	-0.60894	1.20185
LRRC40	-0.94239	1.19761
CYB5A	-0.81285	1.18276
ITGB1	-0.65345	1.1817
TRIOBP	-0.7298	1.18095
FKBP15	-0.66058	1.16828
N4BP1	-0.70156	1.16435
DTX3L	-0.95054	1.1634
OSBPL8;DKFZp686C0249	-2.10262	1.16337
DEGS1	-0.79853	1.16221
ARG2	-0.76979	1.15621
OGFOD1	-0.70226	1.15148
ZFYVE16	-0.76788	1.14984
ALG6	-0.80642	1.14516
FNBP4	-0.8175	1.14505
KLC2	-1.07385	1.14465
CCAR1	-0.67264	1.14356
STMN1	-1.37528	1.14117
ARL2BP	-1.22986	1.13924
PARP9	-1.04414	1.13433
RCN2	-0.76759	1.12917
SRA1	-0.60527	1.12396
HSPB1	-0.73341	1.12156
SNAP23	-0.8672	1.12013
GAA	-0.83642	1.11831
NISCH	-0.58388	1.09267
CHMP4C	-0.62662	1.09011
PPP5C	-0.68706	1.08385
APPL2	-0.63275	1.07894
CORO1B;DKFZp762I166	-0.9026	1.07399
PSMD5	-2.35738	1.06716
GLO1	-1.34057	1.0629
FADD	-1.59784	1.06127
	-0.80208	1.05869
PAQR6	-0.90755	1.05377
STK24;HEL-S-95	-1.1764	1.04803
LYRM7	-0.66899	1.04752
C16orf13	-0.6449	1.04462
PKM;PKM2	-0.82833	1.02976
COG8	-0.74152	1.02508
M6PR	-0.70641	1.02392
IGBP1	-1.28316	1.01577
C1orf57;NTPCR	-1.12838	1.00664
GPR126	-2.48314	0.997129
PGGT1B	-1.62012	0.992475
GGPS1	-0.85364	0.986879
ANXA1	-1.34017	0.968369
SERPINB1	-1.96795	0.949652
PTPRJ	-1.01813	0.941235
GDF15	-1.17332	0.937867
NSUN2	-0.76364	0.929088
KNOP1	-1.21814	0.92853
EIF3J	-1.25146	0.926192
IMPDH;IMPDH1;DKFZp781N0678	-1.40041	0.916557
HSPA8	-0.75306	0.909237
ARHGAP17	-0.78435	0.902837
ELMO3	-0.75957	0.894298
	-0.60196	0.889438
LACTB	-0.61428	0.885209
STK39	-0.76266	0.880236
DKFZp686A13234	-1.3622	0.879325
KIF21A	-0.78175	0.876607
ASPH	-0.69115	0.872915
GALE	-0.6345	0.87209
DOHH	-0.62701	0.868392
ADCK4	-0.58708	0.867006
CHP1	-0.94589	0.864671
TRAPPC12;CGI-87	-1.65284	0.848069
SLC1A5	-0.71251	0.832818
ECE1	-1.57893	0.832324
UBQLN2	-0.60249	0.825151
NUBP2;NUBP1	-0.75791	0.819832
PSME1	-0.98518	0.819611
NUDCD3;KIAA1068	-0.60078	0.81242
CAPNS1	-0.63908	0.808923
C7orf55	-0.6574	0.78853
UCHL3	-0.85586	0.783554
ZBTB10	-0.76026	0.77887
BCL2L13	-0.78353	0.778635
IMPA1	-0.75819	0.778091
NLRP2	-1.63287	0.776769
IPO9	-0.66554	0.774589
PAXBP1	-1.03287	0.771854
FAM83H	-0.66156	0.767384
HP1BP3	-1.82537	0.73886
ALDH1A1	-1.16283	0.736573
SLAIN2	-0.80803	0.725147
AKAP13	-1.38334	0.718097
	-0.59406	0.716209
TRIM25	-0.60321	0.710551
ABAT	-1.47109	0.709421
TCEA3	-1.56901	0.694125
PCK2	-0.64979	0.692367
NKRF;NRF	-0.96487	0.692016
RAD17	-0.64122	0.687411
AFTPH;Nbla10388	-0.60369	0.67951
CDC42BPB	-0.6078	0.672576
ATRX	-1.12825	0.671234
MCCC1;DKFZp686B20267	-0.68237	0.666126
DHRS2	-0.80941	0.66548
MRPL30	-4.40982	0.665132
HSPBP1	-0.92425	0.657393
FAM169A	-0.79277	0.656412
BRD3	-1.28131	0.625933
CNPY2	-0.79582	0.614044
APOD	-1.14988	0.607068
C17orf62	-0.76946	0.605552
DLG1	-0.74604	0.579917
SCGN	-0.8773	0.577696
HEATR6	-0.73508	0.568109
TBCC	-0.63001	0.563146
PVRL2	-1.01339	0.557133
ACSS1;DKFZp666G0810	-1.07762	0.553277
IFI30	-1.50443	0.52648
PEX5	-0.63853	0.51539
BLOC1S6	-0.62414	0.493171
UBE2S	-0.61464	0.492918
DEK	-1.42816	0.492313
CA12	-1.00916	0.479712
HSPB6	-2.40455	0.477294
PVR	-1.06999	0.475982
UBE2T	-0.83536	0.437165
PIK3C2A	-0.60907	0.429865
VGF	-1.34064	0.428109
PLCB3	-0.80857	0.415386
CTNNA1	-0.65884	0.401614
GAR1	-0.72603	0.377705
HMGCS2	-1.02319	0.371624
WRAP53	-0.98315	0.360845
IKBKG	-1.74967	0.36053
AGFG1	-0.63959	0.354777
FHOD1	-0.71947	0.354744
SRFBP1	-0.64422	0.330223
ARFGEF1	-1.69269	0.302667
UAP1L1	-1.37299	0.243266
PKP4	-0.6809	0.216271
ANXA3	-0.6616	0.149404
MAGEE1;MAGEC2	-5.23546	0
GALNT7	-4.10165	0
TMEM9	-4.03046	0
S100P	-3.85447	0
SASS6	-3.32343	0
GLRX2	-3.31915	0
DDX3Y	-3.04627	0
AASS	-2.88911	0
CDC123	-2.78937	0
ATRN	-2.42417	0
	-2.3747	0
C2orf72	-2.31055	0
SCIN	-2.3084	0
ATP2A3	-2.22336	0
VASN	-2.15931	0
TARSL2	-2.11058	0
GPALPP1	-2.05132	0
MVK	-2.01167	0
EIF1AD	-2.00437	0
BLOC1S5;BLOC1S5-TXNDC5	-1.94257	0
MRGBP	-1.88232	0
SERPINH1;ra-a47	-1.88025	0
PML	-1.83756	0
GGA2	-1.81901	0
HEMK2;N6AMT1	-1.79493	0
PRSS8	-1.79101	0
MBNL1	-1.77547	0
	-1.77439	0
PGM3	-1.76003	0
MRPL53	-1.66138	0
SYTL1	-1.57467	0
TATDN3	-1.56937	0
ZNF593	-1.54488	0
MRPS28	-1.53691	0
ALCAM	-1.52728	0
PODXL	-1.49764	0
DIAPH3	-1.4356	0
DIP2A	-1.43441	0
DKFZp781F1414;NRP1;DKFZp686A03134	-1.43042	0
LAMP1	-1.42936	0
MPZL1	-1.41743	0
TRIO	-1.40994	0
ERBB2	-1.40432	0
MERP1;UCC1;EPDR1	-1.37957	0
MINPP1	-1.36755	0
DCAF6;PC326	-1.35559	0
MGLL	-1.34707	0
EEF1A2	-1.33914	0
XRN1	-1.33885	0
AIM1	-1.33236	0
CXADR	-1.32896	0
ZC3H13	-1.32276	0
MYO6	-1.30741	0
PCID2	-1.28627	0
SLC43A1	-1.28539	0
CBX8	-1.2842	0
ITGA5	-1.27828	0
ZNF420	-1.26221	0
NKTR;DKFZp686J06106	-1.24358	0
ZNF888;ZNF701	-1.23516	0
ZNF613	-1.22346	0
CAB39L	-1.21911	0
COPRS	-1.2117	0
PHKA1	-1.2071	0
TRIM36	-1.18713	0
ZNF852	-1.16966	0
NQO2	-1.15343	0
PTS	-1.14493	0
RAB3B	-1.14221	0
DKFZp686H0575;ELF1	-1.1415	0
TDP1	-1.13924	0
LRRFIP2	-1.1269	0
AAGAB	-1.12659	0
CORO2A	-1.11826	0
APTX	-1.11165	0
UBFD1	-1.10527	0
NUF2	-1.10293	0
C12orf73	-1.09231	0
SPATS2L	-1.08971	0
SLC12A7	-1.08103	0
PHB;HEL-S-54e	-1.06985	0
FBXO44	-1.0632	0
B4GALT1	-1.05903	0
TXNRD2	-1.05868	0
MAPK12;DKFZp686M02159	-1.05472	0
SMPD1	-1.04376	0
SGTB	-1.01961	0
MYCBP2	-1.01946	0
PUS7L	-1.0097	0
DKFZp451F173	-0.99211	0
D2HGDH	-0.9915	0
COG3	-0.99135	0
ZBTB8OS	-0.98231	0
SRP14	-0.98218	0
FUBP1	-0.98004	0
FN3K	-0.97819	0
MT1X;MT1G;MT2A;MT1H;MT1A	-0.97551	0
HSCB	-0.96574	0
GORASP1	-0.95917	0
PCNT	-0.95506	0
APOBEC3B	-0.95047	0
KNSTRN	-0.93218	0
PC4;SUB1	-0.92787	0
KHDRBS3	-0.92292	0
LAMTOR1	-0.92013	0
CYTSA;SPECC1L;SPECC1L-ADORA2A	-0.9199	0
RAB20	-0.91898	0
MTAP	-0.91714	0
CNST	-0.91372	0
ACP2	-0.90444	0
PVRL1	-0.90199	0
WBSCR22	-0.90125	0
CCDC134	-0.89986	0
NEDD4L	-0.89843	0
CHMP1B	-0.89354	0
ENAH	-0.89275	0
RBM17	-0.89251	0
TLK1	-0.89029	0
CWC27	-0.88582	0
IKBKB	-0.88149	0
KCTD5	-0.87985	0
TMEM168;FLJ13576	-0.8758	0
RABGEF1	-0.85719	0
PARN	-0.85657	0
AAK1	-0.85449	0
DDX10	-0.84905	0
POLR2E	-0.84849	0
KIF14	-0.84417	0
YBX3	-0.83532	0
WIPI2	-0.8268	0
INTS12	-0.81397	0
FKBP1A	-0.80283	0
RPRD1A	-0.79587	0
RFFL	-0.79447	0
NCBP2-AS2	-0.79377	0
TTI2	-0.79173	0
HSPA8	-0.78262	0
TTF2	-0.77986	0
PSMD9	-0.77544	0
YTHDF1	-0.77373	0
CDC42BPG	-0.77306	0
NUDT15	-0.77158	0
GDPD1	-0.77118	0
PHKB	-0.76934	0
DNAJA1	-0.76872	0
SSX2IP	-0.76549	0
DHTKD1	-0.7625	0
MOCS3	-0.7597	0
ERCC1	-0.75901	0
CAP1	-0.75803	0
AGPAT3	-0.75286	0
tmp_locus_29;DES	-0.75048	0
ACT	-0.73906	0
MAEA	-0.72893	0
RAB17	-0.7101	0
TRAPPC4	-0.70542	0
RFX5;DKFZp586K091	-0.69417	0
MAGEA3	-0.69239	0
SELM	-0.6894	0
POLR3E	-0.68306	0
RPAP1	-0.68027	0
PDE4DIP	-0.67759	0
UEVLD	-0.67417	0
P4HTM	-0.67091	0
LMBRD1	-0.66666	0
HSD17B7	-0.66618	0
DKFZp779L0468;PRKAR1A	-0.66601	0
SPAST	-0.6593	0
NCAPD3	-0.64902	0
EIF4EBP2	-0.64279	0
GNA11	-0.63538	0
APP	-0.63441	0
RALB	-0.63421	0
YRDC	-0.63318	0
MGAT2	-0.62905	0
CRKL	-0.62855	0
ZCRB1	-0.6214	0
CCND1;cyclin D1	-0.61948	0
CGGBP1	-0.61942	0
TCHH	-0.61931	0
RANBP10	-0.6172	0
RASSF3	-0.61572	0
CCDC127	-0.61457	0
CD99L2	-0.60263	0
TAF7	-0.601	0
MAGEA4	-0.60026	0
WBP11	-0.59883	0
TSPYL1;TSPYL	-0.59804	0
YIF1B	-0.59794	0
HNMT	-0.59756	0
FRYL	-0.58674	0
RNASEH2C	-0.58528	0
MTR;DKFZp686A22123	-0.58472	0
CHMP7	-0.58277	0
FTSJ2	-0.58055	0
GLA	-0.57991	2.17496
SCLY	-0.57842	1.90664
ZNF460	-0.57745	2.04896
ATPAF2	-0.57628	1.0365
TTC30A;TTC30B	-0.57619	0
METTL7A	-0.57512	0.365593
KPNB1	-0.57488	0.71911
HEATR3	-0.57465	1.36912
MPHOSPH6	-0.57427	0
SMS	-0.57224	0.762097
LIMD1	-0.57176	1.27006
FAM98B	-0.57158	1.16404
SRRM2;KIAA0324	-0.56789	1.31097
GPT2	-0.56694	0.990998
SPPL2A	-0.56684	0
SNX5	-0.56627	1.617
PPIA	-0.56582	1.1358
HECTD1	-0.56446	0.623232
CPSF7	-0.56291	0.620981
CARKD;FLJ10769	-0.56256	1.54554
DYNC1LI2	-0.5624	0.752295
CAPZA2	-0.56191	0.378294
MFN1;hfzo1;hfzo2;DKFZp762F247	-0.56066	1.29485
GMPR2	-0.56037	0
ANAPC4	-0.55935	0
RNF113A;SAMD13	-0.55896	1.34292
GNB2L1	-0.55857	0
GSTA1;GSTA2;GSTalpha locus;GSTA3	-0.55827	0.260445
DPP9	-0.55814	0
LRRC41	-0.55736	0
USP47	-0.55721	1.88977
STX18	-0.5571	2.25896
ADAM9	-0.55707	0.991518
NPLOC4	-0.55565	0.365605
TYMS	-0.55559	0.474738
CLTC	-0.55487	1.74343
GTF2F1	-0.55302	0.971622
CTPS1	-0.55156	1.06286
CMBL	-0.55061	1.78621
VAV2	-0.55008	2.40509
ATP2B4;DKFZp686M088	-0.54889	0
EHMT1	-0.54846	0.947765
ANKZF1	-0.54834	1.06781
ZNF8;RANBP3	-0.54665	0.727614
EXD2	-0.54652	0.897817
MTHFS	-0.5463	1.36107
PNP	-0.546	1.45749
EEF1B2	-0.54557	0.885897
NDUFAF4	-0.54433	0.540337
ATAD3B;DKFZp761L1023	-0.5437	0
IQGAP1	-0.54326	1.66539
ALG1	-0.54323	1.23481
SETD3	-0.54288	1.45373
LNPEP	-0.54187	2.0803
CASP2;hCG_20684	-0.54096	1.15916
UFC1	-0.54057	0.454587
PRC1	-0.5401	0.905335
NDUFAF1	-0.5398	0.894072
BLOC1S4	-0.53838	0
ARHGAP6	-0.53826	0.59503
LSM4	-0.53761	1.36922
NCSTN	-0.53741	1.39444
AVEN	-0.53632	1.84043
PPP2R4	-0.53401	1.3009
NPM3	-0.53243	1.16485
TMX3	-0.5313	1.064
TRIM56	-0.53056	0.603083
GTF2E1	-0.52934	1.8092
PBXIP1	-0.52864	0.61281
NBAS	-0.52801	0.657018
COPS7B	-0.52751	0
WASF2	-0.52744	0.461371
GLTSCR2	-0.52732	0.7912
HM13	-0.52558	0
GNL2	-0.52551	1.07215
HAUS8	-0.52498	0.403795
TIM17A;TIMM17A	-0.52371	0.214895
XRCC5	-0.52303	4.03097
TVP23B;TVP23C;TVP23C-CDRT4;FAM18B2	-0.52294	0
RGS10	-0.52201	0.710119
GTF2F2	-0.51998	1.67183
EPN1	-0.5194	1.38363
GCC2	-0.51876	0.950093
ADH5	-0.51837	0.756586
PECR	-0.51735	0.495664
HIST1H1C	-0.51724	0.586734
REPIN1	-0.51706	1.15807
PNN	-0.51661	1.71787
UVSSA	-0.51658	1.427
BAZ2A	-0.5165	0
SETD7	-0.51645	0.710918
PRDX6	-0.5163	1.73528
SCAMP4	-0.51557	0.853724
VTI1B	-0.51521	1.32209
DKFZp762L015;NIF3L1	-0.51457	2.46889
CGN	-0.5145	0.743928
GAPDH	-0.51424	0.96787
CNP	-0.51392	1.68366
MOCOS	-0.51361	3.31254
CBS;DKFZp727E011	-0.51213	1.02276
PDF	-0.5103	1.26281
TUBB8	-0.5099	1.47253
TXLNA	-0.50972	0.340909
SCAMP2	-0.50954	1.20439
PTRHD1	-0.50821	0.999606
RALA	-0.50771	0.773533
USP14	-0.50741	1.63288
DDX23	-0.50726	0
SFRS11;SRSF11;DKFZp686D02116;DKFZp686P22142	-0.50703	0.736789
AHCY	-0.50599	0.966471
FANCD2	-0.50597	0.60887
CPT2	-0.50557	1.00737
PSME2	-0.50391	0.925204
VPS13C	-0.50225	0.617731
DDI2	-0.50193	0
METTL1	-0.5019	0.593676
SRPK1	-0.50116	1.17728
C5orf51	-0.50049	1.33202
HSPA6;HSPA7	-0.49937	0
CAPN2	-0.49894	1.15956
POLR2M;GCOM1;GCOM2	-0.49848	0.533721
CUL4A	-0.49748	1.53401
TSEN54	-0.49633	0.318392
PLBD2	-0.49456	1.86026
HDHD2	-0.49409	0.351657
SHC1	-0.49402	0
MAPK3;DKFZp686O0215	-0.49289	0
FAM73A	-0.49268	1.37581
UNC45A	-0.49128	1.53693
ANAPC7	-0.49053	1.23062
TTC4	-0.48985	1.10375
PIK3C3	-0.48922	0
WDR70	-0.48894	0
SYAP1	-0.48789	1.67372
LAMB1	-0.48721	0.463593
MSTO1	-0.48654	0.511526
C2orf76	-0.48625	0
NOP16	-0.48616	0
IRAK1	-0.48596	0
HTT;HD	-0.48577	0
KDM3B	-0.48513	0.45604
ACBD3	-0.48426	1.00768
HDDC2	-0.4836	0.695024
ASB2;CAPN5	-0.48271	0
CUL4B	-0.4826	1.21872
GOT2	-0.48172	1.27052
POLA2	-0.48128	0.854395
KTN1	-0.48123	1.9433
SEPSECS	-0.48122	0
TOR2A	-0.48102	0.507351
ATG16L1;FLJ10035	-0.48089	0
YWHAH	-0.4808	2.75859
FDFT1	-0.48075	1.46877
SLC38A2	-0.48072	0
COQ9	-0.48064	1.15526
RSAD1	-0.4806	0.36077
NUDT2	-0.48038	1.47749
TOX4	-0.4798	1.19416
EBNA1BP2	-0.47849	0.472803
KIF22	-0.47769	0
DUS1L	-0.4772	0.250471
SYNGR2	-0.47663	0.650311
ASNS	-0.47632	0
ABCD1;ALD	-0.47507	0
SPAG9	-0.47453	1.34079
ACSM3	-0.47407	1.28927
SPATS2	-0.47376	0.236741
PWP1	-0.47355	1.71309
AACS	-0.47315	0
PPP6R2	-0.47236	0
ECHDC3	-0.47194	0.983236
ANXA4	-0.47134	0.925367
HAUS5	-0.47057	0.189969
GOLPH3L	-0.47045	0
TRMT10A	-0.47027	0.876262
PFN1	-0.46923	0.94047
ABCC4;MOAT-B	-0.46716	0.411102
GOPC	-0.46702	0
C10orf118;CCDC186	-0.46699	0.946739
GIPC1	-0.46678	0
RAB5C	-0.46648	0
SLC39A9	-0.46626	0.758678
PARG	-0.4648	0.649748
SF3A1	-0.46378	0.284369
MAGED2	-0.46356	0.549409
CRTAP	-0.46334	0
FAM3C	-0.46258	0.403712
ATP13A1	-0.46177	0.738295
SDCBP	-0.46167	0.254627
DKFZp762M013;CRNKL1;crn	-0.4614	1.02625
BIN1	-0.46042	0.388744
TTC21B	-0.4585	0
YARS2	-0.45841	1.59897
VPS37A	-0.45831	0
C5orf45	-0.45813	0
TSEN15;C1orf19	-0.45776	0
STUB1	-0.45748	1.87941
TYMP;hCG_1988078	-0.45485	0.814546
TAF15	-0.45471	0.329073
PSMG1	-0.45453	0
FTSJ3	-0.45452	0.848258
TOE1	-0.45423	0
SUN2;UNC84B	-0.4541	1.26349
GIT1;DKFZp686G1540	-0.45409	0.751713
C7orf50	-0.45225	0.574913
RSL1D1	-0.45122	1.01645
FOLH1;FOLH1B	-0.45089	1.06415
DUSP12	-0.45063	0.916113
ALDH5A1	-0.45036	0.466024
NCL	-0.44963	1.44674
FAM208A	-0.44951	0.472024
HSPA14	-0.4488	0.70768
XRCC6	-0.44836	2.87268
PPID	-0.44715	0.993019
EXOSC3	-0.4466	0.80522
TJP2	-0.44648	1.1239
RDH11	-0.44642	0.762245
DDX17	-0.44536	0.761699
PPM1F	-0.44444	0.551281
S100A13	-0.44412	0.705095
ERAL1	-0.4438	1.05436
ACIN1;DKFZp667N107	-0.44375	1.58535
feat;METTL13	-0.4432	0.993479
MAPK1	-0.44299	0
POLR2M	-0.4422	0
VAC14	-0.44113	0.758538
SHPK	-0.44097	1.09534
NLN	-0.44059	0.801804
ELAVL1	-0.4398	0.280385
DDX56	-0.43803	0.882844
TXNDC5;STRF8;DKFZp666I134	-0.43702	1.41068
TRUB2	-0.43632	0.73794
SHOC2	-0.43568	0
TOR1A	-0.43532	0.729356
SPTBN1	-0.43519	0.166365
NME7	-0.43473	1.49064
GOLGA1	-0.4346	0.785217
WDR37	-0.43382	0.353511
NT5C2	-0.43348	0
PRIM2	-0.43346	0.851412
DKFZp686L0787;ZNF331	-0.43287	0.96185
AFF4	-0.43221	0
TBCE	-0.43183	1.37952
GOT1;GIG18	-0.43172	1.08516
RCN1	-0.43161	0.438496
EXOC8	-0.43151	0.520323
RACGAP1	-0.43086	0.345625
MAP2K7	-0.43075	0
CCT5	-0.42985	0
TRAPPC3	-0.42965	0
PMS1	-0.42917	0.408206
MRPL46	-0.42644	1.63262
OXSR1	-0.42619	0.729262
AAR2	-0.42607	0
MAN2B2	-0.42561	0
TOM1L2	-0.42467	0.435938
EFTUD1	-0.42423	0.745371
TP53RK	-0.42384	1.32073
TRMT1L	-0.42301	1.25057
C14orf166	-0.42254	1.17255
LIPA	-0.42192	1.14668
KIF5B;KIF5B-ALK	-0.42192	1.33784
ANXA5	-0.42184	1.20081
NAPA	-0.4216	1.33571
TUBGCP2	-0.42135	1.32558
NFKB2	-0.42111	0.184215
GBA	-0.42062	0.180236
ZYX	-0.41972	0.967836
HIP1R	-0.41776	0.914646
RAD23B	-0.41748	0.80289
TNPO3	-0.41694	0.248044
GAPDH	-0.41685	0.900006
MRPL11	-0.41647	0.423569
CHDH	-0.41612	0
GOLGA3	-0.41537	1.62197
CROCC	-0.41508	0.322586
HEXB	-0.41299	1.41112
STIP1	-0.41243	2.24885
	-0.41177	0.869807
TBC1D23	-0.41174	0.214215
BRAT1	-0.41166	0.806914
MRTO4	-0.41113	0.502591
DKFZp686P18130;FECH	-0.40984	0.80104
LARP7	-0.40982	0.974348
UCHL5	-0.40884	0
UBAC1	-0.40872	0
OTUD6B	-0.40805	1.05535
MESDC2	-0.40767	0.663668
SCAF1	-0.40685	0.641164
KIAA1429	-0.40662	1.13272
EHD4	-0.40659	1.00563
POLB	-0.40471	1.75459
PRKCD	-0.40465	0.957133
VGLL4	-0.4046	0
NOLC1	-0.40406	0
HOOK2	-0.40316	2.78251
CXorf38	-0.40231	0.431775
CALD1	-0.40193	0.829066
HACL1;PHYH2	-0.40109	0.719803
RAB13;hCG_1996054	-0.4008	1.59275
FAM115A	-0.40061	0.466629
GNL1;HSR1	-0.40051	0.332446
LLPH	-0.40042	0
SEPHS2	-0.39969	0
TPP1	-0.39915	1.10505
SIN3A	-0.39887	1.09891
DKFZp686O1117;DPP3	-0.39779	0.761768
DNAJC2	-0.39706	1.61996
PNPLA2	-0.39573	0.202707
MZT2B;MZT2A	-0.39479	0
EXOC6;SEC15L3;DKFZp761I2124	-0.39455	0.482683
KPNA2	-0.39396	0.518944
HSPB11	-0.39324	1.04754
ANKFY1;DKFZp686M19106	-0.39322	1.43852
PTPN11	-0.3904	0
ALDH16A1	-0.38973	1.33282
COPA	-0.38939	0.705478
DYR;DHFR	-0.38898	0.84303
CD2BP2	-0.38878	1.77997
PTGES3L-AARSD1;AARSD1	-0.38806	3.26811
PRKAR2A	-0.38791	0.776395
SCAF11;SFRS2IP	-0.38763	0.678452
NIFK	-0.38673	0.453945
PIP4K2C	-0.38552	0.799744
CCDC51	-0.38549	0.715682
FLYWCH2	-0.38541	1.11582
UACA	-0.38369	1.51188
HSP90AB4P	-0.38299	0
CTNNAL1	-0.38217	0.420376
BOP1	-0.3821	0.907458
PPP6R3	-0.37962	1.07404
DDX42	-0.37887	0.712062
AIMP1	-0.37879	1.21334
ATP6AP1;FLJ00383	-0.37811	0.852029
UBE3A	-0.37799	0.568781
C9orf64	-0.37779	0.764654
DNTTIP1	-0.37702	0.497918
STX17	-0.37636	0
UNG;DKFZp781L1143	-0.37582	0.14204
TRMT112	-0.37565	0.815828
GLMN	-0.37452	0.598316
EEA1	-0.37437	1.239
ACAT2	-0.37333	0.452734
PRMT3	-0.37234	1.21944
FAM206A	-0.37232	0
SPTBN2	-0.37217	1.54771
DNAJA3	-0.37189	0.780477
ZPR1	-0.36891	1.32078
SARG	-0.36875	1.01953
MYO1D;DKFZp686A01173	-0.36873	0.17567
RPL10	-0.3682	0
ZNF615	-0.36764	0.264672
IFT74	-0.36764	0.504979
CDCP1	-0.36757	0.64541
WDR61	-0.36731	0.869061
OCRL	-0.36669	0.257439
IFT57	-0.36599	0.182374
PTRH2	-0.36453	1.76982
PACSIN2	-0.36388	1.22082
C18orf55;TIMM21	-0.36366	1.86781
RWDD2A	-0.36248	0
NR2C2AP	-0.36179	0
C9orf85	-0.36129	0
KIAA1033	-0.36074	0.40515
ANAPC5	-0.35608	0
C21orf59	-0.35592	0.27039
SMEK1	-0.35577	0
HEXA	-0.35536	1.44155
CCDC115	-0.35465	0.308141
ACSL5	-0.35453	0.335931
NECAP2	-0.35404	0
RAB3GAP1	-0.35308	0.457055
SFXN2	-0.35202	0.502836
EML3	-0.35201	0
POLR3A	-0.35192	0.306829
INTS8	-0.35141	0
BOD1L1	-0.35081	0.491905
KIAA1598	-0.35011	0.723236
ESD	-0.34985	1.092
CALU	-0.34962	0
SIRT2;SIR2	-0.34931	0.793374
LIMS1	-0.34924	0
	-0.34914	0
CLPX;DKFZp586J151	-0.34806	0
ELMOD2	-0.34804	0.632169
KPNA6	-0.34665	0.393096
HK1	-0.34584	0.719444
NUSAP1	-0.34568	0
CERS2	-0.34562	0
DDX27	-0.34525	0.341169
NSUN6	-0.34405	0.761816
TSC22D4	-0.344	0
PBDC1	-0.34341	0.618951
PRDX2	-0.34225	0.734404
DKFZp667H197;RBM12	-0.34183	0
CD2AP	-0.34127	0.296769
PCCA	-0.34077	0.716547
ECM29;KIAA0368	-0.34052	1.06166
EHMT2	-0.33973	0.522465
INTS3	-0.3389	0.598209
RABEP2	-0.33888	0.332019
MTHFR	-0.33867	0.889612
SRI	-0.33852	0.931539
CANT1	-0.33764	0.832534
PPAN	-0.33743	0.738003
FASTKD2	-0.33655	0.504601
INTS7	-0.33616	1.24249
CEP97	-0.33587	0.874422
MED27	-0.33573	0
WAPAL	-0.33536	0.492806
SDAD1	-0.33285	0
LANCL1	-0.33048	1.10122
RPL13	-0.33044	0.359411
ACLY variant protein;ACLY	-0.33028	1.36911
DDX1	-0.33026	1.4171
PDCD4	-0.32998	1.50262
PGP	-0.32977	0.453593
MTERF3	-0.32958	0.269158
ILVBL	-0.32917	0.940605
BABAM1	-0.3281	0.88366
MRM1	-0.32765	0.506758
DNAJB12	-0.32505	0.430171
TIMELESS	-0.32435	0.331389
LAMP2	-0.32396	0.743249
ADRM1;DKFZp686G2045	-0.32318	1.33708
	-0.32237	0
SMCHD1	-0.31991	2.0425
	-0.3189	0.855763
GTPBP4	-0.31887	0.924156
PARP1	-0.3183	0.735732
ZZEF1	-0.31762	0
TRMT61A	-0.31744	0.44404
H1FX	-0.31522	0.606449
CCDC12	-0.31391	0
PFDN2	-0.31384	0
RFC4	-0.31308	1.16578
ALDH1B1	-0.31201	1.02008
SUCLG1	-0.31116	0
WDR12	-0.31102	0.642264
UBA6	-0.31087	1.38264
ARFIP2	-0.31069	1.45049
UBE3C	-0.30976	0.784939
ACOT2	-0.30973	0.274073
FAH	-0.30946	0.459818
TONSL	-0.30944	0
NGDN	-0.30885	0.270013
ARMCX3	-0.30794	1.47184
ACADM;DKFZp686M24262	-0.30788	1.03791
DDRGK1	-0.30665	0.433806
TOP3A	-0.30654	0
LPCAT3	-0.30635	0.484122
RRM1	-0.30632	0.845768
CAMSAP1	-0.30603	0
UQCC2	-0.30574	0
DNASE2	-0.3052	0.52783
PLOD3;DKFZp564O1822	-0.30456	0.836366
WARS	-0.3043	0.598943
RPAP3	-0.30403	0.43741
ATP6V1C1	-0.30271	0.870969
DECR2	-0.30193	0.684862
GSTT2;GSTT2B;Em:AP000351.3	-0.30103	0.786918
ALDH1L2	-0.30077	0.129554
PSMD13	-0.3002	0.913206
AKAP8;DKFZp586B1222	-0.29997	0.28562
PIGS	-0.29935	1.28581
GNPTAB	-0.29809	0
CD99	-0.29795	0.871803
HK2;DKFZp686M1669	-0.29712	0.358459
EPRS	-0.29682	2.19849
AHSA1	-0.29595	0.999698
ORC3	-0.29529	0.243652
MICALL1;MICAL-L1	-0.29502	0.761485
POMK	-0.2948	0.477003
ECI2;PECI	-0.29476	0.942223
SUCLG2	-0.2935	0.889131
YIF1A	-0.29296	0
HMGCS1	-0.29286	1.21137
PIK3R1	-0.29268	0
OK/KNS-cl.6	-0.29241	0.85094
LYN	-0.29095	0.203404
ME2	-0.29047	0.81786
NAP1L4	-0.29001	0.798011
MROH1	-0.28976	0.403116
GMPPA	-0.28968	0
GAMT	-0.28893	1.00546
C7orf26	-0.28728	0
PPFIA1	-0.28687	0.539911
RFC1	-0.28618	0.807227
UAP1L1	-0.28593	0
USP5	-0.28583	0.312537
FLJ21901;FASTKD1	-0.28501	0.702906
C4orf27	-0.28476	0.359266
RARS	-0.28425	0.559238
RBM47	-0.28396	0.349967
EDC3	-0.28383	0.3027
PDIA5	-0.2836	0.299908
SRRT	-0.28349	0
HSPD1	-0.28346	0.484
ATG7	-0.28205	0.628877
PEF1	-0.28165	0
ADNP	-0.28061	0.332645
CDC37	-0.27973	1.39024
TMEM49;VMP1	-0.27881	0
TBC1D9B	-0.27875	0.132987
RALGAPB	-0.2785	0.571695
PPGB;CTSA	-0.27817	0.934246
PHGDH;PGDH3	-0.27795	1.14364
DTD1	-0.27778	0
SAE1	-0.27732	0.270439
HMGB2	-0.27723	0.743046
ATP6V0A2	-0.27683	0
HARS;HRS	-0.27622	0.721421
NUDT16	-0.27565	0.53886
IRAK4	-0.27454	0.817599
ELP4	-0.27321	0
EXOC1	-0.27293	1.04916
PES1	-0.27289	1.00328
VPS33A	-0.27208	0
IDE	-0.27143	0.602522
NCOA5	-0.2713	0.876932
PPP2R1A	-0.27056	0
BAG1	-0.26994	1.01218
NUDT9	-0.26966	0.540544
GLRX3	-0.26947	0.697509
MFF	-0.2674	0.168628
LETM1	-0.26738	1.13109
PRDX4	-0.26683	1.0769
RANGAP1	-0.26644	1.08177
PAPSS1	-0.266	0
BCAP31	-0.26578	1.28993
SFRS15;SCAF4	-0.26534	0.64746
THOP1	-0.26531	0.50813
GINS4	-0.26487	0.734084
STAM	-0.26484	0.513172
MTOR	-0.26412	0
URCC5;NFXL1	-0.26361	0
CRK	-0.26348	0
TUBGCP3	-0.26328	0.438459
PDCD2L	-0.26266	0.656892
C1orf123	-0.26227	0.478228
GGCT	-0.26208	0.533755
THYN1	-0.26182	0.496642
RABEP1	-0.26126	0.415106
PCYOX1L	-0.26103	1.42433
TFPI	-0.26069	0
NAPRT	-0.26025	1.05812
ERLIN2	-0.26017	0.578808
UBL4A	-0.25994	1.70415
PC	-0.25975	0.841043
PSMF1	-0.25945	0.434429
LDHB	-0.25941	1.00459
DHX36	-0.25916	0.288938
CAPN1	-0.25879	0.610634
SLC44A2	-0.25858	0.673511
ESYT1	-0.25857	0.694762
KTI12	-0.25787	0.230886
NOP2	-0.25783	1.19749
CSTF2	-0.2566	0.574499
NFKB1	-0.25422	0.190192
GCFC2;C2orf3	-0.25392	0.139843
PACSIN1	-0.2531	0.953104
PUS10	-0.25202	0
TPI1	-0.25183	0.91097
PRCC	-0.25169	0.681395
NSUN4	-0.2516	0.666899
NUB1	-0.2513	0.54508
EXOSC8;DKFZp564C0482	-0.25125	0.624093
GNPNAT1	-0.25124	0.62714
ZFYVE20	-0.25077	0
TNPO2;TNPO2 variant protein	-0.25051	1.11293
TM9SF2	-0.2504	0.325892
FUCA2	-0.24919	0.641522
ADPRHL2	-0.2485	0.54091
PSMB3	-0.24836	0.641582
HS1BP3	-0.24681	0.781118
USMG5	-0.24475	0.421435
SCPEP1	-0.24449	0.290477
GSR	-0.24446	0.668453
c371H6.2;NME3	-0.24385	0.737631
PKN1	-0.24262	0.606954
ANAPC1	-0.24198	0.348186
NCOR2	-0.24143	0.258153
GNL3	-0.24136	1.25475
PSMC4	-0.24109	0.224916
NRD1	-0.24096	0.979853
FAM98C	-0.24072	0.215425
OXA1L	-0.24035	1.95778
DCTN2	-0.2396	0.182124
TCEAL3;TCEAL5;TCEAL6	-0.2391	0
TJP1	-0.23839	0.311521
EI24	-0.23832	0.50419
NHEJ1	-0.23826	0
HNRNPF	-0.2373	1.37418
CHMP6	-0.23681	0.331917
TRAPPC6B	-0.23673	0.468046
TWISTNB	-0.23651	0
DARS2	-0.23641	1.60366
HERPUD1	-0.23558	0
GAK	-0.23511	0.530809
RNF20	-0.23493	0.27364
RPL4	-0.23449	0.702901
EHBP1	-0.23408	0.148218
RDH13	-0.23407	0.427411
PLCB4	-0.23343	0.319887
APEH	-0.23332	0.515587
ACAD8	-0.23285	0
HOOK1	-0.23246	1.0394
CTTN;EMS1	-0.23062	0.372821
RUVBL2	-0.23016	0.315861
TCEAL4	-0.2276	0.281829
NAA10	-0.22724	0.491507
NEMF	-0.22687	0.219814
FAM114A2	-0.22646	0.502247
ARFGAP3	-0.22535	0
TBCD	-0.22523	0.660734
POLR3C	-0.22513	0.891362
TFIP11	-0.22447	0.101241
TOMM34	-0.22389	0.682966
WDR1	-0.22375	0.481583
SPATA5L1	-0.22345	0.284292
BAD	-0.22279	0.278608
ENOPH1	-0.22238	0.50412
NEK9	-0.22108	0.295352
MLYCD	-0.22095	0.348851
ACAD10	-0.21955	0.057554
COMMD8	-0.21938	0.338749
RB1	-0.2174	0.121547
FAM195A	-0.21718	0.618759
DOPEY2	-0.21656	1.65942
MAP7	-0.21603	0.433986
USP9X	-0.21546	0.471944
MIF	-0.21545	0.27037
SP1;Sp1	-0.21529	0
TPD52L2;DKFZp686A1765	-0.21517	0
ACTR3	-0.21427	0.673798
SRP9;DKFZp564M2223	-0.21426	0.51021
NMT1	-0.21386	0.635182
NOP56	-0.21381	0.62975
CPD	-0.21351	0.987207
PDE12	-0.21341	0.307228
NUDT21	-0.21244	0
TMPO	-0.21148	0.611508
ANKRD45	-0.21095	0.119485
METTL3	-0.21088	0.553085
ZNF772	-0.21088	0
ZCCHC8	-0.20923	0.58722
CLMN	-0.2085	0.371267
JMJD6	-0.20753	0
GRSF1	-0.2074	0.612229
SCAMP1	-0.20703	0.345424
GPR89A;GPR89B;GPR89C	-0.20637	0
GCAT	-0.20551	0.571706
TRAPPC5	-0.20547	0
PCCB	-0.20525	0.484438
GBF1	-0.20396	0.503005
PPIA	-0.20363	0.22813
NOTCH3	-0.20314	0
ETFB	-0.20271	0.669444
DDX5;DKFZp686J01190	-0.20263	0
AFG3L2	-0.2023	0.440231
IFT27	-0.20182	0.391464
SF4;SUGP1	-0.20159	0
NAMPT;NAMPTL	-0.20144	0.524855
SCO2	-0.20088	0.923698
THOC1	-0.19977	0.612144
EXOSC6	-0.19976	0.411178
ARPC1B	-0.19879	0.926927
RARS2;RARSL	-0.19806	0.275654
TMEM165	-0.19769	0
VATD;ATP6V1D	-0.1975	0
HSP90AA1	-0.19705	0.492807
COMT	-0.19664	1.43403
CSTF1	-0.19601	0
ERCC6;ERCC6-PGBD3;hCG_32740	-0.19547	0.251975
CDK5RAP3	-0.19514	0.86605
TACC3	-0.19497	0.262052
STRN4	-0.19474	0.755436
hCG_23373;ARL2	-0.19283	0.297486
PDXP	-0.19282	0.444251
CSNK2A2	-0.19102	0.698258
TMEM14C	-0.19061	0
YIPF2	-0.19024	1.30184
CD97	-0.19023	0.120062
KRT18	-0.19004	0.309437
ZNF598	-0.19003	0.141363
GFPT1	-0.1897	0.447657
TOM7;TOMM7	-0.18968	0.155426
TPD52	-0.18938	0
C10orf76	-0.18878	0
C1QBP	-0.18837	0.656471
TIMM17B	-0.18825	1.24626
TM9SF4	-0.18744	0.360525
MTMR1	-0.18706	0
HMOX2	-0.18666	0.197356
SGSH	-0.18524	0.320945
EXOSC2	-0.18481	0.487923
ASRGL1	-0.18472	0.114111
PMVK	-0.18449	0.760876
CWC22	-0.18433	0.134478
ATP6V1B2	-0.18403	0.778111
AP3M1;DKFZp586G1518	-0.18317	0
PCBD1;PCBD	-0.18186	0.338999
AMPD2	-0.18168	0
TMX1;TXNDC	-0.18164	0.890048
EHD1	-0.18153	0.083086
ERCC6L	-0.18101	0
LIMA1;TRMT1	-0.18077	0.676682
TMEM43	-0.18041	0.207821
LEMD2	-0.18018	0.467798
NME1-NME2	-0.17975	0.508372
DNAJA2	-0.17942	0.488135
NOTCH2	-0.17869	0
INSR	-0.17853	0
DBT	-0.17829	0.490061
EPS8L2	-0.17825	0.634902
SLMAP	-0.17789	0.471676
LYRM1	-0.17718	0
DDX21	-0.17715	0.254341
PEBP1	-0.17632	0.239166
UBE2O	-0.17626	0.293951
BLVRB	-0.1761	0.514885
PNPO	-0.17608	0.561879
LONP1	-0.17588	0.526538
GSS	-0.17523	0.357969
EBP	-0.17521	0.253435
ATP5O	-0.17436	1.33407
TMEM199	-0.17421	0.657289
PKP2	-0.17364	0.15493
UBA2	-0.17268	0.076748
NPEPPS	-0.17176	0.565244
TOMM70A	-0.17145	0.488534
HDHD1	-0.17117	0.275261
FXN	-0.17115	0.073038
COPG2	-0.17112	1.38887
EIF2B2	-0.17073	0.417526
SEC16A	-0.16947	0.305958
HDDC3	-0.16946	0.358547
USP7	-0.16899	0.306762
UBLCP1	-0.16893	0.151273
NF1	-0.16676	0
CLUH	-0.1667	0.246236
CHAF1A	-0.16657	0.277162
PPP1R10	-0.16581	0.452893
OARD1	-0.16579	0
SMARCA5	-0.16572	0.380394
GRHPR	-0.16545	0.685481
YAP1;DKFZp451O0517	-0.16521	0
ETHE1	-0.16503	0.543453
A7322;ARFGEF3;KIAA1244	-0.16411	0.359138
PGK1	-0.16364	0.438012
SPTLC2	-0.16335	0
BAG5	-0.16313	0.374855
TPMT	-0.163	0.402178
EIF2AK2	-0.16222	0.248443
TSTA3	-0.16127	0.498453
HNRNPA0	-0.16121	0.265183
XPNPEP1	-0.16038	0.304038
MAN1B1;DKFZp434I213	-0.16006	0.416729
TBL1XR1	-0.16	0.324013
AGPAT5	-0.15944	0.151398
FLII	-0.15935	0
EIF3F	-0.15922	0.47886
DCPS	-0.15853	0.124508
	-0.15846	0
POLD2	-0.15772	0.785589
ENO1	-0.15769	0.540032
RPL3;rpl3	-0.15732	0.253233
BRD7	-0.1568	0.222262
PSMB5	-0.15672	0.516529
CTNND1;DKFZp781O2021	-0.15658	0.373884
ATXN2	-0.1563	0.329336
CHCHD4	-0.15602	0.580653
MED23	-0.15591	0
MTERF4	-0.15583	0.41533
OVCA2	-0.1558	0.473166
HNRNPC;hCG_1641229	-0.1555	0.456493
WASH3P;WASH2P;DKFZp434K1323;DKFZp686C24272;WASH1	-0.15541	0
RAB3IP	-0.15516	0
UROS	-0.15479	0
DHX30	-0.15335	0.337826
GORASP2	-0.15293	0.220461
TPR	-0.15239	0.554668
PDPK1;PkB-like 1;PDPK2;PkB-like 2	-0.1522	0
KIAA0391	-0.15143	0.306004
HEXIM1	-0.14922	0.309564
EXOC4	-0.14829	0.303154
STAU1	-0.14695	0.355292
SLC35E1	-0.14653	0.136546
ECSIT;ZNF428	-0.14575	0.288171
MRPL40	-0.14512	0.546452
DERA	-0.1447	0.236661
WDHD1	-0.1445	0.173549
RBMXL1	-0.14443	0
C17orf75	-0.14435	0.500227
ACOT1	-0.14415	0.183394
TRMT6	-0.14411	0
CLIC1	-0.1441	0.238875
EPS15L1	-0.14353	0.530816
NMRAL1	-0.14351	0.687002
DKFZp686E2459;RBM10	-0.14283	0.415345
PGLS	-0.14181	0.303404
GGA1	-0.14146	0
VPS45	-0.13988	0.638986
CGREF1	-0.13979	0.285409
SSH3	-0.13979	0.640658
HDHD3	-0.13919	0.226043
TFAM	-0.13706	0.488998
LAMTOR5	-0.13651	0.700984
SMN1	-0.13637	0
TPRKB	-0.13607	0.8396
MCM7	-0.13605	0.277414
CTSB	-0.13604	0.246872
ECI1;DCI	-0.13503	0.36944
NPDC1	-0.13471	0.169907
SLC30A9	-0.13423	0.125339
HDAC6;DKFZp566E044	-0.13419	0.348314
NOSIP	-0.1334	0.185378
PIH1D1	-0.13294	0.178253
ANKLE2	-0.13252	0
FADS2	-0.13188	0.330651
TELO2	-0.13153	0.231547
MICAL1	-0.13064	0.067247
XPO7	-0.13038	0
PSMD12	-0.12999	0.324043
RNF114	-0.12971	0.201574
PIGT	-0.12918	0.287653
SNAP29	-0.12915	0.547654
GLOD4;C17orf25	-0.12824	0.297595
HSPA4;HS24/p52	-0.12805	0.542713
PPIF	-0.12773	0.224031
CHAMP1	-0.12762	0.235002
C2orf47	-0.12752	0.156674
MARS	-0.12743	0.74568
GCA	-0.12671	0.167377
FBXO22	-0.1267	0.314924
AKT1S1	-0.12628	0.060225
PAFAH1B3	-0.12625	0.546732
RPS27A;HEL112	-0.12615	0.574725
C9orf142	-0.12542	0.352267
PPM1B	-0.12529	0.345196
EIF3G;EIF3S4	-0.12491	0.135272
SPAG5	-0.12463	0.28712
DCUN1D1	-0.12447	0.20087
PTPN23	-0.12439	0.331478
RHOT2	-0.12419	0.294798
WDR74	-0.12362	0.232423
PSMD1	-0.12283	0.392924
ST14	-0.12264	1.14396
TXN	-0.12238	0.246528
ORC2	-0.12225	0.202019
VPS51	-0.12208	0.46569
CLINT1	-0.12205	0.147819
CKAP5	-0.12202	0.513203
ASS;ASS1	-0.12191	0.100816
IARS;DKFZp686L0869;DKFZp686L17145	-0.1219	0.755609
YBX1	-0.12186	0.407976
GBE1	-0.12158	0.278167
LMNB1	-0.12149	0.291316
RSF1	-0.12149	0.171702
RNMT	-0.11996	0.315014
DBP2;DHX16	-0.1199	0.253203
PFKP;PFK-P	-0.11981	0.178978
CSTB	-0.11957	0.338278
MAP2K4	-0.11955	0.239933
GNS;DKFZp686E12166	-0.11933	0.168653
RPLP1	-0.11918	0
PTRH1	-0.11917	0.283352
TTC1	-0.11861	0.142178
TMEM33;SHINC3	-0.11823	0.253671
HAUS3	-0.1182	0
PSMA1	-0.11803	0.6615
ERAP1	-0.11762	0.144002
TRIM25	-0.11753	0
GOSR1	-0.11732	0.480817
COPB1	-0.11686	0.303783
UFL1	-0.11643	0.476728
RHPN2	-0.11594	0.128539
FH	-0.11535	0.34302
POFUT2	-0.11498	0
DLGAP5	-0.11492	0.126091
ABCF2	-0.11437	0.121127
LMAN2	-0.1143	0.202503
PGRMC2	-0.1137	0.054385
DENND4C	-0.11367	0.135503
	-0.11336	0.098328
TES	-0.11334	0.06308
SMYD5	-0.11331	0.051427
SACM1L	-0.11306	0.111863
SLC16A1	-0.11304	0.175607
DPP4	-0.1128	0
SKIV2L2	-0.11249	0.378395
KIF4A	-0.11213	0.115792
PLIN3	-0.11172	0.18683
NT5DC3	-0.10946	0
NAA25	-0.10903	0.226475
TSFM	-0.10898	0.168115
PAFAH1B2	-0.10819	0.197587
EIF3S2;EIF3I	-0.1076	0.199214
NUP210	-0.10754	0.260851
EVC;hCG_39899	-0.10722	0
DDX51	-0.10718	0.075935
TMEM109	-0.10703	0.432652
AKAP8L	-0.10632	0
DIP2B	-0.10613	0.074023
TSR2	-0.10596	0.306334
GSTO1	-0.10592	0
LMAN2L	-0.10556	0
TMEM106B	-0.10477	0.264672
ARL3	-0.10474	0.2407
EIF2D	-0.10471	0.163865
SLC12A2	-0.10376	0.197596
ZFYVE19	-0.10361	0.105105
SNX27	-0.10309	0.295244
ANP32B	-0.1024	0.308082
NOP58	-0.1022	0.741015
UGGT1	-0.10217	0.955963
EIF2S2	-0.10174	0.460437
KIAA0196	-0.10119	0.495742
LRRFIP1	-0.10118	0.160423
PRPSAP2	-0.10118	0.25588
MGME1	-0.10019	0.284056
PSMB2	-0.10008	0.312323
THOC5	-0.09977	0.141156
NSMCE1	-0.0996	0.09989
TOMM20	-0.09922	0.223825
ZC3HAV1	-0.09919	0.384112
HNRNPM;ORF	-0.09919	0.834646
EIF3C;EIF3CL	-0.09916	0.235059
EXOC5	-0.09853	0.463632
ZC3H11A	-0.0983	0
DIDO1	-0.09821	0.199476
ABCF3	-0.09778	0.084823
RCOR1	-0.09762	0
HSPA9	-0.09732	0.119741
SSB	-0.0969	0.250947
SYMPK;SYMPK variant protein	-0.09686	0.550923
DYNC1LI1;DKFZp686A1525	-0.09636	0.144899
C14orf142	-0.0959	0.065121
TSC1	-0.09581	0
IDH3B	-0.09576	0.198048
CHEK2	-0.09527	0
PTK2;DKFZp666O0110	-0.09526	0.108786
RPL14	-0.09475	0
MAP2K2;DKFZp686L02273	-0.09443	0.192537
NOC3L	-0.09422	0.167848
AARS	-0.09367	0.684514
MRPL42	-0.09355	0
KIAA1671	-0.09341	0
NOL11	-0.0934	0.302948
PPP1R7	-0.09339	0.09682
MME	-0.09201	0.228923
PPT1	-0.09199	0.145107
HIST2H3PS2	-0.09193	0.226227
RBBP6	-0.09183	0
SLTM	-0.09158	0.236769
TP53BP1	-0.09153	0.157694
SF3A3	-0.09152	0.234249
PPP4R2	-0.09146	0.05447
FANCI	-0.09112	0.068287
CPSF1	-0.09093	0.121516
FXR2	-0.08976	0
ufd1;UFD1L	-0.08875	0.272229
KHSRP	-0.08859	0.149006
TAMM41	-0.08824	0.225735
NSDHL	-0.08817	0.314509
PRPF31	-0.08806	0
PSMG2	-0.08667	0.281278
CLNS1A	-0.08661	0
TBC1D15	-0.08626	0.131531
FKBP4	-0.08624	0.451662
SCCPDH	-0.08589	0.126986
HMGCL	-0.08567	0.650859
KLC4	-0.08563	0.377036
PFKL	-0.08563	0.201625
DUSP23	-0.08538	0
NUFIP2	-0.08511	0.157252
DDX18	-0.08487	0.22648
MCFD2	-0.08483	0.254786
ATP6V0D1	-0.08449	0
SIAE	-0.08415	0.389615
GIGYF2	-0.0841	0.138762
CIAO1	-0.084	0.142271
R3HCC1	-0.08399	0
L2HGDH	-0.0838	0.107481
TWF2	-0.08315	0.113493
ADO	-0.08287	0.145088
OTUB1;DKFZp564E242	-0.08279	0
KIAA1524	-0.08174	0.405762
CAND1	-0.08163	0.362037
FPGT	-0.08158	0
WAC	-0.08149	0
ARHGEF12	-0.08136	0.101136
RFC2	-0.08131	0.211681
PKP3	-0.08123	0.098143
HMMR	-0.08102	0.087219
PYCR2;DKFZp434J218;P5CR2	-0.08054	0.213713
GNG12	-0.07944	0.112537
DYNC1H1	-0.07926	0.28712
SNW1	-0.07879	0
ATP1A1	-0.07806	0.106061
ASNA1	-0.07733	0
SERPINB6	-0.07667	0.126096
C14orf159;C14orf159 variant protein	-0.07642	0.064792
RAI14	-0.07634	0.075183
ARCN1;DKFZp686M09245	-0.0754	0.097412
ZFP64	-0.07503	0
DCK	-0.07487	0.100339
SARS	-0.07463	0.11721
MRPS36	-0.07455	0.219987
UBA5	-0.07454	0.205537
HOXB13	-0.07346	0.182654
TXNDC17	-0.0731	0.159302
SEC23IP	-0.07304	0.154885
DPM1	-0.07233	0.184512
NT5C3A	-0.0723	0.220421
TARS	-0.07221	0.397195
PTBP1	-0.07215	0.252688
IKBKAP variant protein;IKBKAP;DKFZp781H1425	-0.07208	0.097969
POU2F1	-0.07205	0.131806
ATXN3	-0.07193	0
ILF3	-0.07182	0.139362
RMDN1	-0.07179	0.239924
HSP90AB2P	-0.07172	0.207831
WRNIP1	-0.07161	0.126055
GPX1	-0.07148	0.201875
INADL	-0.07109	0.104174
WBSCR16	-0.07088	0.046318
SCYL1	-0.07013	0.192406
DKFZp686L20222;CDK1;CDC2	-0.06966	0.191455
ESF1	-0.06931	0.048311
GRIPAP1	-0.06899	0.052201
ATP8B1	-0.06808	0.051194
DSCC1	-0.06766	0
RPS3	-0.06763	0.580182
PBRM1	-0.0667	0.145839
NDUFAF5	-0.06668	0.107798
CD47	-0.06643	0.153054
STAT1	-0.06642	0.264658
CKB	-0.06639	0.132479
FAHD1	-0.06544	0.307723
RNF214	-0.06442	0.068197
ARHGEF7;KIAA0142	-0.06432	0.069413
RPS21	-0.06427	0.087165
TEFM	-0.06364	0.120191
ANKMY2	-0.06301	0
CCDC43	-0.0628	0.114539
MRPL13	-0.06259	0.145741
LARS	-0.06227	0.64387
EIF2S1	-0.06207	0.183133
SCARB1	-0.062	0.120691
NUDT1	-0.06169	0
SPAG1	-0.06149	0
CC2D1A	-0.06137	0.103468
GTPBP10	-0.06107	0.452037
SEC24A	-0.05976	0.282207
STXBP3	-0.05856	0.055604
MED4	-0.05829	0.111593
RPS6KA4	-0.05749	0.04872
GTF2A2	-0.05706	0
FOXRED1	-0.05705	0.094994
PAICS	-0.05611	0.338608
BAIAP2L1	-0.05589	0.204984
DHRS1	-0.05522	0
RFC3	-0.05489	0.295942
FAM120B	-0.05478	0
YIPF6	-0.05444	0
PAWR	-0.05431	0
IPO5	-0.05313	0.319383
B3GNT1	-0.05296	0
SBF2	-0.05295	0
MTG1	-0.05211	0.050031
DNAJC17	-0.05176	0.029013
SEC23B	-0.05078	0.076237
TUT1;MIR3654;FLJ00132	-0.05048	0.096112
PHF8	-0.05028	0
GOLGA4	-0.05	0.107189
MCAT	-0.0496	0.069377
VPS53;HCCS1	-0.04888	0.051704
RPLP0;RPLP0P6	-0.04829	0.06828
UTRN	-0.04768	0.108235
RALBP1	-0.04677	0.072765
HADH	-0.04673	0.104623
GFM2	-0.04649	0.065034
SPC24	-0.04606	0
AKAP9	-0.04604	0.181952
	-0.04602	0.019591
MAVS	-0.04585	0.087369
40057	-0.04548	0.064475
FOXA1	-0.04499	0.067537
YARS	-0.04421	0.102389
LRRC59	-0.04416	0.064158
HUS1	-0.0439	0.077319
C3orf38	-0.04361	0.141654
CLPB	-0.04357	0.070464
MRPL52	-0.04283	0.036995
POLR1C	-0.04244	0.186052
ITPR3	-0.04056	0.070406
PGM2	-0.04051	0.071596
PWP2	-0.04048	0.038419
MCCC2	-0.04035	0.01508
FARP1	-0.04	0
CDH1	-0.03973	0.156914
SRXN1	-0.03942	0.019587
SET	-0.03921	0.061858
ITGA6	-0.03917	0.048599
NDUFB2;WUGSC:H_DJ0726N20.gs.b	-0.03903	0
BNIP1	-0.03841	0.106643
ZFPL1	-0.03835	0
COPG1;COPG	-0.03811	0.060674
FEN1	-0.03788	0.066136
CCT8	-0.03779	0.129864
NDRG2	-0.03675	0.04471
PNPLA6	-0.03636	0
EXOSC4	-0.03571	0.068271
CPT1A	-0.03536	0.063507
PSAT1	-0.0348	0.125858
RRP1B	-0.03459	0.073554
OSGEP	-0.03434	0.080271
RRS1	-0.03205	0.053582
MAPRE1	-0.03187	0.039049
PSMB4	-0.0318	0.08557
THTPA	-0.03122	0.042049
COLGALT1	-0.0312	0.125441
PDCD5	-0.03082	0.052753
BAX	-0.03045	0.014976
TRMT1	-0.03001	0.043649
TEX264	-0.02996	0.123962
GAPVD1	-0.02961	0.027111
HAGH	-0.02961	0.046407
SLC30A1	-0.02943	0
TBCB	-0.0282	0.344876
NIT2	-0.02817	0.085108
PSMD3	-0.02786	0.036643
RBM4	-0.02659	0.05263
XRCC1;FOXH1	-0.02571	0.069154
EIF3S9;EIF3B	-0.02568	0.079961
ITPK1	-0.02485	0.029849
AIMP2	-0.02477	0
DLD	-0.02357	0.057913
PIK3CB;DKFZp779K1237	-0.0235	0
SDCCAG3	-0.0235	0.038328
TPD52L2	-0.02316	0.049131
USO1	-0.02295	0.054342
MGST2	-0.02287	0.025363
CRELD1	-0.02239	0
NLRX1	-0.02238	0.009478
PRDX3	-0.02215	0.034046
ACP6	-0.02193	0.108458
ASMTL	-0.02138	0.040536
TTC9C	-0.02132	0
BAG3	-0.0211	0.019236
UBXN6	-0.02065	0.054927
C8orf59	-0.02043	0.021681
COQ7	-0.01854	0.024875
MMGT1	-0.01722	0.256532
DCTN3	-0.01612	0.050114
ADSS	-0.01488	0
SMC2	-0.01485	0.02538
ZNF326	-0.01462	0
IST1	-0.01432	0.007898
ATXN2L	-0.01405	0.054976
SARS2	-0.01318	0.013443
CLPP	-0.01256	0.006261
ALDH9A1	-0.01238	0.020533
DUSP3	-0.01218	0.019579
CTSD	-0.01184	0.020771
GINS3	-0.0115	0
NELFA;WHSC2	-0.01143	0
LGMN	-0.01115	0
IPO8	-0.01103	0.032252
TIMM50	-0.00972	0.0342
ZNF622	-0.00897	0.014972
MRPL20	-0.0082	0.021497
POP7	-0.0079	0
NDUFAF3;DKFZp564J0123;C3orf60	-0.00778	0.010056
PMPCA	-0.00776	0.006041
RIF1	-0.00732	0.041412
ERP44	-0.00671	0.011666
NCAPH	-0.00669	0.008512
TBC1D10B	-0.00646	0
PSIP1	-0.00613	0.008082
OS9;OR7D2	-0.00608	0
NOMO2;NOMO3;NOMO1	-0.00559	0.01769
GPATCH4	-0.0054	0.002453
COMMD9	-0.00533	0.016958
THOC6	-0.00505	0.011055
PLAA	-0.00487	0.021886
DMXL1	-0.00484	0.004731
TARDBP	-0.00465	0.025592
C1orf210	-0.00459	0.001665
ZMYM4	-0.00444	0
DHX9	-0.00429	0.013951
ALAD	-0.00377	0.001796
IGF2BP3	-0.00368	0.005687
ZKSCAN1	-0.00334	0
RNASEH2B	-0.00228	0.005857
PRMT5	-0.0022	0.001497
SLK	-0.00212	0.005098
MFN2	-0.00188	0.001846
CARS	-0.00187	0.00658
TRMT5	-0.00149	0.002562
EIF6	-0.00053	0.000978
FAM36A;COX20	-4.9e-05	2.11e-05
TMEM97	0	-4.3e-08
IGF1R	0	-4.3e-08
MARK2;Par1b	0	-4.3e-08
NBEA;DKFZp686I03263	0	-4.3e-08
STARD10	0	-4.3e-08
FBP1	0	-4.3e-08
RABL6	0	-4.3e-08
WDR76	0	-4.3e-08
USP25	0	-4.3e-08
RTCB	0	-4.3e-08
TOPBP1	0	-4.3e-08
TAF6	0	-4.3e-08
NES	0	-4.3e-08
EXOSC9	0	-4.3e-08
HCFC1	0	-4.3e-08
[truncated: 1,924 more rows]

## Sheet: Figure EV1b
								THEM6
								HSC70
