# Supplementary material for: THEM6‐mediated reprogramming of lipid metabolism supports treatment resistance in prostate cancer
Source: EMBO Mol Med. 2022 Jan 11;14(3):e14764. doi: 10.15252/emmm.202114764 (PMC8899912; doi:10.15252/emmm.202114764)
Supplement: Supplementary file 10 — Source Data for Expanded View [file EMMM-14-e14764-s013.zip › Blomme_et_al._2021_Source_data_file_EMM_FigEV2.xlsx]

## Sheet: Figure EV2a
Lipid ID	log2(FC)_KO1/CTL			log2(FC)_KO2/CTL
	Exp 1	Exp 2	Exp 3	Exp 1	Exp 2	Exp 3
LysoPE 18:1	0.448886	0.473638	0.755631	0.367978	0.479707	0.335854
LysoPE 20:4	1.14898	1.20854	1.27748	0.720621	1.01725	0.74485
PC 41:4	0.499239	0.427793	0.356245	0.566875	0.425635	0.238016
PC 41:6	0.5036	0.36501	0.286845	0.983339	0.728648	0.672493
PC 42:3	0.308143	0.515767	0.710642	0.511092	0.564912	0.570224
PC 44:5	0.526628	0.64707	0.586156	0.579605	0.812933	0.989051
PC 44:6	0.623037	0.619504	0.330375	0.489619	0.673632	0.28514
PC[OH] OH-32:0	0.652001	0.486896	0.715683	0.588868	0.69246	0.303263
PC[OH] OH-34:1	0.793685	0.698854	0.792578	0.60777	0.380603	0.435078
PE 20:4_22:0	1.0843	0.980789	0.485234	0.611753	0.515541	0.247964
PE 40:6	0.612634	0.261585	0.37694	0.734811	0.604559	0.576189
PE 40:7	1.0251	0.92717	1.05196	0.761563	0.711313	0.505351
PE 46:7	0.991017	1.15441	1.06809	0.640668	0.850124	0.714439
PG 42:7	1.12649	1.13576	0.69984	0.551762	0.617906	0.942796
PI 14:0_16:0	0.584573	0.690318	0.430188	0.362669	0.562001	0.543793
PI 16:0_22:6	0.691696	0.654526	0.558372	0.743861	0.635482	0.265042
PI 18:0_22:5	0.659481	0.616904	0.613452	0.514875	0.379441	0.41697
PI 18:0_22:5	0.744243	0.675815	0.896931	0.619749	0.512097	0.399236
PI 18:0_22:6	0.81701	0.708702	0.852763	0.840345	0.639019	0.478276
PI 40:6	0.951773	1.01433	0.949126	0.900249	1.00269	0.657877
PI 42:9	0.943779	0.876242	1.03554	0.922018	1.10736	0.67942
TG 18:1_18:1_22:6	1.04847	0.990887	0.733975	0.573512	0.490205	0.26597
TG 45:2	0.340858	0.663718	0.483553	0.364516	0.667335	0.246987
TG 54:5	1.85549	1.10118	1.27802	1.5107	0.890155	0.875501
TG 56:6	0.827103	0.645369	0.613112	0.470756	0.378364	0.384894
TG 60:7	0.909181	0.77091	0.84079	0.519348	0.408984	0.574051
Alkanyl-TG O-16:0_14:0_16:0	-1.75109	-1.33882	-1.3503	-0.95652	-0.44072	-0.56347
Alkanyl-TG O-16:0_16:0_16:0	-2.02885	-1.75448	-1.18159	-1.24088	-0.75643	-0.71166
Alkanyl-TG O-18:0_16:0_16:0	-1.64945	-1.44017	-0.76492	-1.40238	-1.01392	-1.05886
Alkenyl-TG P-48:0	-1.68104	-1.43676	-1.13487	-0.86363	-0.54244	-0.47857
Alkenyl-TG P-50:0	-1.64939	-1.47658	-0.9932	-1.00161	-0.70408	-0.61411
Alkenyl-TG P-50:1	-1.48573	-1.33397	-0.89167	-1.00742	-0.56046	-0.35529
Alkenyl-TG P-52:0	-1.42061	-1.2858	-0.61918	-1.03009	-0.95746	-0.91615
Alkenyl-TG P-52:1	-1.40014	-1.18385	-0.8394	-0.83883	-0.63479	-0.42652
Alkenyl-TG P-52:2	-1.25093	-1.10276	-0.7674	-0.70463	-0.40116	-0.18713
Alkenyl-TG P-54:1	-1.18998	-1.31122	-0.67785	-0.85369	-0.70176	-0.58071
Alkenyl-TG P-54:2	-1.79997	-1.37986	-1.04801	-0.51016	-0.54811	-0.17798
CE 20:2	-0.96481	-1.10506	-0.63936	-0.59726	-0.20657	-0.52883
Cer[ADS] d18:1_24:0	-0.83419	-0.60249	-0.8173	-0.61405	-0.30581	-0.93784
DG 16:0_16:0	-0.91098	-0.93135	-0.75675	-0.82062	-0.39492	-0.57301
DG 16:0_18:0	-0.58904	-0.4738	-0.13443	-0.67995	-0.34805	-0.57418
DG 16:0_18:1	-1.67513	-1.43339	-1.25183	-1.07367	-0.53845	-0.56045
DG 18:1_20:1	-1.33311	-0.39463	-0.99637	-0.61862	-0.24969	-0.32471
DG 32:1	-2.08075	-2.0447	-1.50384	-0.96403	-0.43258	-0.25134
DG 36:1	-0.9966	-0.92951	-0.55932	-0.72852	-0.71762	-0.38583
PC 26:0	-0.99706	-0.98686	-1.0376	-0.5767	-0.53856	-0.21833
PC 28:1	-0.63845	-0.7307	-0.68124	-0.51408	-0.60448	-0.42621
PC 31:0	-0.53044	-0.57218	-0.30771	-0.40712	-0.48244	-0.44013
Plasmanyl-PC O-18:0_16:0	-2.45104	-2.10048	-1.37581	-2.05216	-1.72375	-1.27586
Plasmanyl-PC O-29:0	-1.2286	-1.32315	-0.78516	-0.91548	-0.86649	-0.59212
Plasmanyl-PC O-30:1	-1.44657	-1.45235	-0.97492	-1.29553	-1.11829	-0.67559
Plasmanyl-PC O-31:0	-1.29816	-1.4524	-1.09828	-1.20729	-1.18856	-0.95361
Plasmanyl-PC O-32:0	-1.93102	-1.95751	-1.44801	-1.28346	-1.20781	-0.51952
Plasmanyl-PC O-33:0	-0.73433	-1.91714	-1.31179	-1.95625	-0.93161	-0.45336
Plasmanyl-PC O-33:0	-1.48326	-1.36859	-1.54963	-1.34559	-1.21397	-0.94676
Plasmanyl-PC O-33:1	-1.27882	-1.07007	-0.75708	-1.0552	-0.78388	-0.44562
Plasmanyl-PC O-33:2	-1.0488	-1.48113	-0.85809	-0.92353	-1.05112	-0.65729
Plasmanyl-PC O-34:0	-1.50727	-1.4788	-1.07992	-1.03304	-0.89981	-0.58777
Plasmanyl-PC O-34:1	-1.24067	-0.99619	-0.65972	-1.20525	-0.91235	-0.82467
Plasmanyl-PC O-34:2	-1.46257	-1.44142	-0.76361	-1.06257	-1.0315	-0.26129
Plasmanyl-PC O-34:3	-2.61883	-1.8879	-1.33675	-1.44133	-1.17677	-0.95816
Plasmanyl-PC O-35:0	-1.27826	-0.98109	-1.05201	-1.85439	-1.36781	-1.54552
Plasmanyl-PC O-35:1	-1.62365	-1.44054	-1.0911	-1.57883	-1.37934	-0.76539
Plasmanyl-PC O-36:0	-2.08471	-1.92102	-1.38439	-1.7823	-1.18645	-0.88986
Plasmanyl-PC O-36:0	-1.06459	-0.92342	-0.95301	-1.29449	-1.31357	-0.85958
Plasmanyl-PC O-36:2	-1.62154	-1.743	-1.09294	-1.28428	-1.0288	-0.42407
Plasmanyl-PC O-36:2	-0.91518	-0.60853	-0.33609	-1.13041	-0.69128	-0.46795
Plasmanyl-PC O-36:3	-1.36329	-1.77221	-1.35566	-1.30153	-1.40076	-0.41098
Plasmanyl-PC O-36:4	-1.62821	-1.50968	-1.06496	-1.08583	-1.10523	-0.34031
Plasmanyl-PC O-36:5	-1.76217	-1.59807	-1.18106	-1.21397	-1.15365	-0.3825
Plasmanyl-PC O-38:2	-1.8849	-2.34082	-1.36333	-1.55677	-1.51939	-0.72571
Plasmanyl-PC O-38:3	-1.79394	-1.64066	-1.03555	-1.17221	-1.00328	-0.17074
Plasmanyl-PC O-38:4	-1.52219	-1.23932	-1.0967	-1.25369	-0.77213	-0.52101
Plasmanyl-PC O-38:4	-0.71732	-0.69308	-0.34601	-0.68927	-0.64304	-0.36536
Plasmanyl-PC O-38:5	-1.65172	-1.65419	-1.16428	-1.21518	-0.96541	-0.26895
Plasmanyl-PC O-38:6	-0.47853	-0.55131	-0.4785	-0.60604	-0.49583	-0.27753
Plasmanyl-PC O-40:3	-1.74152	-1.48924	-1.26692	-1.04708	-0.806	-0.22792
Plasmanyl-PC O-40:5	-1.40113	-1.35578	-0.84843	-1.472	-1.27639	-0.90973
PC O-35:2	-1.22485	-1.20505	-0.68036	-1.08937	-1.00821	-0.6312
Plasmenyl-PC P-18:0_18:1	-0.77925	-0.40086	-0.48022	-0.8405	-0.32978	-0.4979
Plasmenyl-PC P-34:1	-1.7703	-1.37235	-0.98872	-1.10996	-0.75162	-0.32408
Plasmenyl-PC P-36:1	-1.90448	-1.61015	-1.1772	-1.34197	-0.92548	-0.49275
Plasmenyl-PC P-36:2	-1.94137	-1.55972	-1.12495	-1.11887	-0.95099	-0.46318
Plasmenyl-PC P-36:3	-2.01785	-1.67828	-1.43685	-1.02601	-0.68988	-0.44616
Plasmenyl-PE P-18:0_22:2	-0.62916	-0.42786	-0.30023	-0.73012	-0.42618	-0.45195
TG 15:0_16:1_16:0	-0.83537	-1.19637	-1.92699	-1.89913	-1.3483	-0.70078

## Sheet: Figure EV2b
								THEM6
								HSC70
