# Supplementary material for: THEM6‐mediated reprogramming of lipid metabolism supports treatment resistance in prostate cancer
Source: EMBO Mol Med. 2022 Jan 11;14(3):e14764. doi: 10.15252/emmm.202114764 (PMC8899912; doi:10.15252/emmm.202114764)
Supplement: Supplementary file 10 — Source Data for Expanded View [file EMMM-14-e14764-s013.zip › Blomme_et_al._2021_Source_data_file_EMM_FigEV3.xlsx]

## Sheet: Figure EV3d
		LNCaP AI
							THEM6
							HSC70

## Sheet: Figure EV3e
						THEM6
						MYC-tag
						HSC70
