# Supplementary material for: THEM6‐mediated reprogramming of lipid metabolism supports treatment resistance in prostate cancer
Source: EMBO Mol Med. 2022 Jan 11;14(3):e14764. doi: 10.15252/emmm.202114764 (PMC8899912; doi:10.15252/emmm.202114764)
Supplement: Supplementary file 10 — Source Data for Expanded View [file EMMM-14-e14764-s013.zip › Blomme_et_al._2021_Source_data_file_EMM_FigEV4.xlsx]

## Sheet: Figure EV4a
	22rv1 CTL			22rv1 THEM6 KO1			22rv1 THEM6 KO2
Total desmosterol pool	0.17211	0.19251	0.17429	0.14366	0.124743	0.134908	0.156351	0.12761	0.142724

## Sheet: Figure EV4b
	CWR22res CTL			CWR22res THEM6 KO1			CWR22res THEM6 KO2
Total cholesterol pool	0.116969	0.124074	0.133414	0.103982	0.111673	0.11185	0.125424	0.163657	0.153412

## Sheet: Figure EV4c
	MCF-7 CTL			MCF-7 THEM6 KO
Total cholesterol pool	0.376892	0.357532	0.420745	0.431681	0.404801	0.49125

## Sheet: Figure EV4e
		22rv1							LNCaP AI
					SREBP1 precursor								SREBP1 precursor
					SREBP1 mature								SREBP1 mature
					HSC70								HSC70

## Sheet: Figure EV4f
Total FA pool	22rv1 CTL			22rv1 THEM6 KO1			22rv1 THEM6 KO2
Palmitic acid (16:0)	0.060529	0.078437	0.086812	0.042158	0.063455	0.042406	0.045073	0.070471	0.040185
Oleic acid (18:1)	0.062172	0.071932	0.08687	0.04874	0.064537	0.046122	0.054235	0.070245	0.051626
Stearic acid (18:0)	0.027317	0.031663	0.030845	0.015657	0.025219	0.013107	0.018633	0.028959	0.018434

## Sheet: Figure EV4g
Labeled fraction	MCF-7 CTL			MCF-7 THEM6 KO
Palmitic acid (16:0)	0.807069	0.7579	0.781451	0.691434	0.708231	0.710871
Oleic acid (18:1)	0.650158	0.654672	0.64686	0.556366	0.585916	0.576353
Stearic acid (18:0)	0.626567	0.585925	0.587118	0.439521	0.468801	0.536155

## Sheet: Figure EV4h
Palmitic acid m/z	MCF-7 CTL			MCF-7 THEM6 KO
0	0.192931	0.2421	0.218549	0.308566	0.291769	0.289129
+1	2.26e-15	0.001078	1.11e-06	0.003846	0.003263	0.00152076
+2	2.24e-15	0.001596	7.29e-09	0.002246	0.003888	2.40115e-15
+3	2.24e-15	1.01e-09	3.58e-10	2.45e-07	2.32e-08	2.2234e-15
+4	2.25e-15	0.001781	2.57e-09	0.003737	0.006668	0.00419257
+5	2.24e-15	6.66e-10	1.7e-08	8.28e-09	4.27e-08	2.22016e-15
+6	0.00735	0.012889	0.006497	0.023185	0.023847	0.0194548
+7	2.24e-15	1.52e-10	7.07e-08	6.05e-07	5.03e-08	2.22033e-15
+8	0.043264	0.0497	0.042614	0.067229	0.070614	0.0690583
+9	2.24e-15	1.15e-10	7.86e-09	9.31e-10	1.04e-08	2.22874e-15
+10	0.119441	0.12617	0.122731	0.13992	0.14603	0.142608
+11	2.24e-15	1.97e-08	3.18e-08	4.17e-09	1.61e-07	2.2238e-15
+12	0.228892	0.219788	0.228787	0.195079	0.199141	0.204853
+13	2.24e-15	1.13e-11	1.67e-10	8.08e-08	5.97e-08	2.22084e-15
+14	0.267092	0.234829	0.255554	0.183447	0.187234	0.190556
+15	2.24e-15	1.08e-09	1.62e-08	7.93e-07	1.58e-10	2.26322e-15
+16	0.14103	0.110069	0.125266	0.072743	0.067545	0.0786281

## Sheet: Figure EV4i
Total FA pool	MCF-7 CTL			MCF-7 THEM6 KO
Palmitic acid (16:0)	0.153983	0.117478	0.132245	0.158583	0.137733	0.12497
Oleic acid (18:1)	0.124565	0.125243	0.10981	0.120843	0.105995	0.108513
Stearic acid (18:0)	0.032152	0.031687	0.030517	0.041336	0.02966	0.031808
