# Supplementary material for: THEM6‐mediated reprogramming of lipid metabolism supports treatment resistance in prostate cancer
Source: EMBO Mol Med. 2022 Jan 11;14(3):e14764. doi: 10.15252/emmm.202114764 (PMC8899912; doi:10.15252/emmm.202114764)
Supplement: Supplementary file 10 — Source Data for Expanded View [file EMMM-14-e14764-s013.zip › Blomme_et_al._2021_Source_data_file_EMM_FigEV6.xlsx]

## Sheet: Figure EV6b
Study	Gene amplification (%)	Gene copy number gain (%)
The MPC Project	13.3333	26.6667	Metastatic Pca
MICH	16.3934	32.7869
SU2C, 2019	12.8378	41.2162
SU2C	7.33333	54.6667
MSKCC, 2010	3.75587	14.554	Non-metastatic PCa
Eur Urol, 2017	4.61538	13.8461
TCGA (PanCan), 2018	5.87045	21.4575
Broad/Cornell, 2013	1.75439	28.0702
MSKCC/DFCI, 2018	6.91017	28.924
FHCRC, 2016	27.9221	45.4545

## Sheet: Figure EV6d
THEM6 Score
Stage <pT3	Stage >=pT3
0.28	0.46
0.03	0
0.13	0.045
0.365	0.105
0.56	0.14
0.12	0.145
0.18	0.17
0.21	0.17
0.215	0.205
0.22	0.21
0.22	0.21
0.245	0.22
0.25	0.225
0.27	0.25
0.285	0.26
0.285	0.28
0.31	0.285
0.315	0.305
0.325	0.32
0.35	0.325
0.35	0.33
0.37	0.345
0.425	0.345
0.46	0.345
0.515	0.345
0.59	0.355
0.735	0.36
0.76	0.36
0.04	0.385
0.215	0.385
0.3	0.385
0.38	0.39
0.445	0.4
0.53	0.415
0	0.42
0.035	0.425
0.04	0.46
0.07	0.465
0.07	0.47
0.08	0.475
0.08	0.48
0.115	0.5
0.115	0.5
0.12	0.505
0.125	0.515
0.135	0.53
0.14	0.535
0.14	0.545
0.15	0.565
0.16	0.575
0.16	0.585
0.16	0.585
0.17	0.6
0.175	0.6
0.195	0.62
0.195	0.63
0.195	0.63
0.2	0.635
0.205	0.655
0.23	0.72
0.23	0.765
0.23	0.9
0.23	0.045
0.235	0.06
0.235	0.1
0.245	0.135
0.25	0.16
0.25	0.175
0.255	0.18
0.255	0.185
0.26	0.2
0.26	0.21
0.265	0.255
0.265	0.26
0.265	0.265
0.28	0.31
0.29	0.32
0.29	0.32
0.295	0.33
0.3	0.33
0.3	0.34
0.3	0.345
0.31	0.345
0.315	0.35
0.33	0.36
0.335	0.37
0.34	0.37
0.36	0.38
0.36	0.38
0.365	0.39
0.37	0.39
0.375	0.39
0.375	0.39
0.38	0.395
0.38	0.415
0.39	0.43
0.39	0.43
0.395	0.44
0.4	0.445
0.4	0.45
0.405	0.45
0.41	0.455
0.42	0.455
0.425	0.46
0.43	0.46
0.43	0.47
0.45	0.49
0.45	0.495
0.46	0.495
0.47	0.51
0.49	0.52
0.49	0.52
0.5	0.525
0.52	0.535
0.525	0.565
0.54	0.6
0.55	0.63
0.56	0.63
0.57	0.645
0.585	0.665
0.61	0.68
0.62	0.68
0.63	0.69
0.645	0.695
0.67	0.705
0.69	0.77
0.715	0.815
0.73	0.18
0.84	0.34
	0.395
	0.465
	0.54
	0.55
	0.64
	0.8

## Sheet: Figure EV6e
THEM6 Score
Free	Recurrence
0.12	0.045
0.17	0.07
0.33	0.345
0.345	0.355
0.36	0.36
0.385	0.37
0.39	0.405
0.47	0.47
0.635	0.5
0.83	0.62
0.9	0
0.035	0.03
0.06	0.135
0.08	0.16
0.115	0.16
0.115	0.17
0.12	0.18
0.125	0.2
0.14	0.2
0.14	0.21
0.18	0.22
0.185	0.235
0.21	0.245
0.215	0.26
0.235	0.28
0.245	0.28
0.25	0.295
0.25	0.32
0.255	0.325
0.26	0.345
0.265	0.35
0.265	0.365
0.28	0.37
0.285	0.375
0.29	0.38
0.29	0.38
0.305	0.41
0.31	0.43
0.31	0.45
0.315	0.45
0.32	0.46
0.33	0.495
0.34	0.52
0.34	0.535
0.345	0.545
0.36	0.57
0.36	0.6
0.365	0.69
0.38	0.765
0.385	0.38
0.39	0.585
0.39	0.385
0.39	0.6
0.395	0.615
0.4	0.89
0.4	0.1
0.415	0.36
0.42	0.39
0.42	0.63
0.425	0.77
0.425	0.045
0.425	0.32
0.43	0.33
0.43	0.35
0.45	0.445
0.45	0.455
0.455	0.46
0.46	0.48
0.475	0.495
0.5	0.5
0.515	0.515
0.525	0.54
0.53	0.68
0.575	0.84
0.585	0.39
0.6	0.645
0.61	0.655
0.63	0.7
0.63	0.72
0.645	0.77
0.715	0.78
0.72	0.8
0.735	0.81
0.265	0.39
0.56	0.465
0.16	0.18
0.27	0.205
0.38	0.225
0.585	0.255
0.68	0.34
0.73	0.345
	0.395
	0.51
	0.52
	0.535
	0.54
	0.55
	0.565
	0.585
	0.63
	0.195
	0.23
	0.26
	0.345
	0.37
	0.51
	0.525
	0.63
	0.815
	0.02
	0.17
	0.18
	0.215
	0.23
	0.35
	0.44
	0.565
	0.64
	0.645
	0.665
	0.705
	0.725
	0.775
	0.78
	0.785
	0.8
	0.465
	0.84
	0.04
	0.46
	0.49
	0.69
	0.765
	0.14
	0.415
	0.61
