# Supplementary material for: THEM6‐mediated reprogramming of lipid metabolism supports treatment resistance in prostate cancer
Source: EMBO Mol Med. 2022 Jan 11;14(3):e14764. doi: 10.15252/emmm.202114764 (PMC8899912; doi:10.15252/emmm.202114764)
Supplement: Supplementary file 11 — Source Data for Figure 1 [file EMMM-14-e14764-s012.xlsx]

## Sheet: Figure 1a
GENE NAME	log2(FC)_22rv1/CWR22res	-log(p-value)
SERPINH1;ra-a47	1.57101	4.84229
TBCE	0.652035	4.61543
SEC63	0.702888	4.02102
ERAP1	1.52311	3.88193
IMPACT	1.33636	3.80601
CD47	2.15752	3.71239
EPHX1	1.92871	3.62337
EZR;EZR-ROS1	0.925561	3.61545
PDIA6	0.671845	3.47109
FASTKD5	1.68612	3.47026
SCCPDH	0.81995	3.452
FKBP10;DKFZp666D193	1.32134	3.39707
THEM6	1.02753	3.38837
APOA1BP	0.840262	3.37689
GOPC	0.788997	3.29264
LSG1	1.13685	3.28484
CD81	1.56788	3.22089
MGST3	0.852535	3.19273
SCPEP1	0.65733	3.16985
ALDH5A1	0.730156	3.1015
MTHFD1L	1.06366	3.1011
SIAE	1.43076	3.05864
SMCHD1	0.701716	3.04577
RNASET2	1.37868	3.0396
SMPDL3A	1.6941	3.02649
UMPS	0.674806	3.00575
NAPRT	1.22484	2.98213
AGRN	1.95247	2.96493
PTK7	2.43522	2.9626
HGH1;C8orf30A	0.777167	2.94203
PFKP;PFK-P	1.82532	2.91466
FOLH1;FOLH1B	1.61914	2.90091
RBM47	0.854069	2.89537
37316	2.81152	2.89022
POGZ	0.665691	2.88395
GGCT	0.642601	2.88128
VTA1	0.808588	2.86705
IGF2BP3	0.818696	2.84128
CNP	1.05641	2.78084
NUF2	0.907857	2.77925
NMD3	0.852661	2.77069
F11R	1.04233	2.76543
BRAP	0.592519	2.76014
INF2	1.51188	2.75782
IRF3	1.04178	2.67913
CRIP2	1.05544	2.64003
FKBP4	0.684177	2.63902
CTSH	1.61986	2.63292
ZYX	1.67839	2.61306
PYCR2;DKFZp434J218;P5CR2	0.723136	2.58797
POR;DKFZp686G04235	0.610989	2.5444
STAP2	1.02384	2.53454
EGFR	3.71285	2.50171
FABP5	1.27811	2.49762
CLDN3	0.713686	2.49198
MLEC	0.76226	2.46474
NUDC;NPD011	0.619863	2.46128
UBA5	0.864493	2.45539
HIST1H1T	2.54835	2.44023
36951	1.25431	2.43631
GRHL2	0.842667	2.42615
LAMB1	0.676536	2.38784
MAOA	2.2954	2.38663
C3orf17	0.778871	2.38612
PMVK	0.809609	2.36181
HRSP12	2.10544	2.35389
FAM84B	1.06185	2.29004
TATDN1	0.78438	2.28065
HPRT1	0.601475	2.24858
LAMC1	0.971473	2.23512
PEX1	0.765966	2.22688
TRMT10C	0.723806	2.21619
DCP1B	0.769408	2.20879
BID	1.75007	2.20137
SLC44A1	0.84041	2.19688
ARFGEF1	2.09674	2.19557
ENOSF1	1.24265	2.16781
DUSP23	1.28475	2.1676
DCUN1D1	0.785705	2.16046
LIMA1;TRMT1	0.728669	2.15062
MDN1	1.0812	2.1466
NAALADL2	1.08299	2.13987
RPL29	0.58093	2.1266
ASPH	1.43384	2.11752
SDC1	1.49572	2.11219
RPP38	0.617992	2.11179
DSP;DSP variant protein	0.926636	2.10981
OPA1	0.652392	2.101
CTAG1A	1.00256	2.08922
HSPH1	0.583586	2.08278
CLNS1A	0.6698	2.07815
TXNDC5;STRF8;DKFZp666I134	0.645198	2.06837
ADO	0.72289	2.05458
SHPK	1.0606	2.05398
TUBB6	0.949926	2.0417
DLG1	0.994167	2.02419
MRPL15	0.632131	2.02071
LZTFL1	0.85931	2.01262
LGALS3BP	1.31386	2.00685
CIZ1	0.744866	1.98606
	1.60021	1.98479
ATXN2L	0.668847	1.98354
NARS	0.831426	1.97627
EHD1	0.594833	1.97209
CACYBP	0.71492	1.96665
GALNT2	1.02416	1.96347
SQSTM1;SQSTM1-ALK	0.893504	1.95658
SIGIRR	1.77375	1.94773
QTRTD1	0.830392	1.94112
LPCAT1;AYTL2	1.16142	1.93318
BRI3BP	0.682826	1.91684
TSTA3	0.732462	1.91334
ALDH9A1	0.708185	1.91123
FLNA;FLJ00119	0.660226	1.9067
ufd1;UFD1L	0.753542	1.90148
CCDC134	0.832538	1.89868
HSDL2	0.769347	1.89776
ITPA	0.757628	1.88963
PREP	0.704712	1.88404
USP14	1.04254	1.8712
HEATR3	0.60647	1.86061
RAB3GAP2	0.684274	1.8468
DDRGK1	1.4809	1.84567
NPC1	0.965212	1.8436
PRKCD	0.607629	1.83736
ZFR	0.667666	1.83694
GALK1	0.805172	1.82984
C8orf82	0.585122	1.82329
NUDT5	0.664873	1.81884
TM7SF2	1.13592	1.81661
TRIM25	0.891744	1.80766
EPS8L2	0.950782	1.80656
MOV10	0.762232	1.78734
ADFP;PLIN2	1.08324	1.78601
DKFZp779L0468;PRKAR1A	0.645043	1.74522
CBR4	0.933802	1.72661
PLOD1	0.909741	1.71728
REEP6	1.2862	1.71588
GTF2E2	0.690987	1.71155
RRM2B;DKFZp686M05248	0.836631	1.70945
CCDC93	0.712356	1.69403
FBXO22	0.594623	1.68122
DKFZp686L1159;G3BP1;G3BP	0.830602	1.67994
PROSC	0.672383	1.65071
MBOAT7	0.824412	1.64932
ATP13A3	0.76564	1.64735
ACLY variant protein;ACLY	0.8382	1.64661
ACSF2	1.8463	1.63295
CSDE1;UNR	0.667707	1.62493
CPNE1	0.615438	1.61872
OPLAH	0.753931	1.60503
SLC3A2	0.711355	1.60402
MANF	0.704503	1.60289
PACSIN3	0.632336	1.60126
DHPS	0.602995	1.59556
KIAA1524	0.804244	1.59544
NCAPH	0.605191	1.59205
H6PD	0.615911	1.58893
TPD52L2;DKFZp686A1765	0.655634	1.58622
GANAB	0.800775	1.58283
HMCES	1.07818	1.57511
CDC42BPB	1.29154	1.57193
TOR2A	0.588055	1.56784
CRELD2	0.680161	1.54977
BRAT1	0.70797	1.54629
CDK5RAP3	1.04738	1.53144
H2AFY2	1.54483	1.52689
VPS4B	0.683523	1.52006
RCN1	0.595332	1.50731
INTS3	0.739181	1.4968
STX6	0.908082	1.49058
UFL1	0.949542	1.48472
ERAL1	0.60221	1.48417
WDR89	0.617937	1.47989
VIL1	2.2933	1.47632
IGFBP2	3.04015	1.47375
RNF214	0.760431	1.47352
AACS	0.762405	1.46064
CHORDC1	0.584349	1.45859
ZXDC	1.78439	1.45184
COX3;COIII;CO3;cox3;MT-CO3	0.727655	1.44275
FGFR1OP	1.31372	1.43432
CYC1	0.673922	1.42959
GPSM1	0.714727	1.39434
LAMA5	0.969588	1.39355
DNAJC13	0.699616	1.38877
SNX27	0.984846	1.38658
PTRH1	0.744031	1.38446
TRAM1	1.0734	1.38263
	1.06612	1.37408
PHYH	1.96997	1.37308
LAMB2	1.17268	1.3604
KLHDC4	0.833021	1.34232
ADD1;LA04NC01-25A3.2-001	1.04902	1.32839
SLC9A1	1.16508	1.32628
GAMT	0.654731	1.32123
HBS1L	0.924629	1.31536
SSX2;SSX3	1.59037	1.30178
ACSL3	-4.23404	4.48814
SLC12A2	-4.21181	3.87254
FKBP5	-2.82774	3.87064
TWISTNB	-0.65547	3.71329
ABCB6	-1.27566	3.63746
NT5DC3	-3.46093	3.54592
CMAS	-1.31582	3.52951
MCCC2	-2.60953	3.47594
TNFRSF10B;DKFZp686A24188	-1.7816	3.43525
RANBP6	-1.21371	3.33358
VASP	-1.55274	3.20624
ALDH6A1	-2.08595	3.19436
ABRACL	-2.27412	3.16681
ACAT1	-0.75115	3.15334
SUN2;UNC84B	-1.62794	3.14805
ISOC2	-0.75367	3.13487
CHPT1	-2.38876	3.12972
PDHX	-0.86193	3.10436
GPT2	-1.35917	3.09685
DYNC1LI1;DKFZp686A1525	-0.67978	3.0915
UAP1	-1.29094	3.01241
PC	-1.727	2.95375
ANXA5	-1.11328	2.94931
MYO1D;DKFZp686A01173	-1.05985	2.94555
EPS15	-0.79172	2.94294
Nbla03646;DHCR24	-3.51468	2.91566
DCXR	-2.96076	2.88031
AHNAK	-1.81599	2.87405
HK1	-1.53714	2.85713
LSS	-0.85071	2.81484
ANKMY2	-0.62562	2.80501
KRT18	-1.51657	2.78475
ADSSL1	-0.89075	2.76132
SLC9A3R2	-1.61758	2.75602
SLC1A5	-2.44972	2.7359
HADHB	-0.65275	2.7282
TOM1L1	-0.76253	2.7231
NHLRC2	-0.78491	2.70736
TMPO	-0.83561	2.70362
ACADM;DKFZp686M24262	-1.05397	2.68642
VTI1B	-0.87511	2.6765
CORO1B;DKFZp762I166	-1.93117	2.67244
CHDH	-1.1988	2.64639
ALCAM	-2.00392	2.63944
HK2;DKFZp686M1669	-1.79014	2.62509
SEC24C	-1.15491	2.61014
CANT1	-0.98754	2.59146
MUT	-1.12053	2.58477
FAM114A2	-0.62123	2.57928
RDH11	-0.74767	2.57235
ALDH1A1	-1.79438	2.56817
ETFDH	-1.12099	2.54745
IFRD2	-0.77574	2.54627
RABEP1	-1.19494	2.53363
BCS1L	-0.78349	2.53074
DLD	-0.69332	2.52014
HADHA	-0.63667	2.52011
SAP30	-0.97513	2.50933
FDFT1	-0.88369	2.49543
AASS	-3.05031	2.47081
AK4	-1.22171	2.45803
TRIM36	-3.36737	2.44533
FAM129A	-2.01749	2.43147
MARS2	-0.97247	2.42239
SHMT2;DKFZp686P09201	-0.94372	2.42036
AKAP12;DKFZp686M0430	-3.15236	2.41961
PHF8	-1.42867	2.40719
ACADS	-0.61428	2.4017
DLAT	-0.62177	2.38361
ARMCX3	-1.34897	2.38198
LRRC59	-0.64907	2.33857
PKP2	-1.60284	2.33556
ADI1	-0.88283	2.32513
MME	-0.84884	2.30925
DCPS	-1.05463	2.30171
FUCA1	-0.58151	2.29809
SCAMP1	-1.13539	2.29672
NAAA	-1.42689	2.29529
ANXA4	-0.71816	2.28186
OXSM	-0.59205	2.2628
AADAT	-0.91392	2.22964
SERPINB6	-0.77522	2.22397
AK3	-0.58767	2.20459
PAFAH1B3	-0.77143	2.19679
STEAP2	-2.65941	2.19623
HEBP2	-1.10208	2.18635
AAK1	-0.84089	2.1776
NAT1	-2.48893	2.1651
ATP2C1	-1.28856	2.16277
IVD	-1.6156	2.16255
DHTKD1	-0.90606	2.15659
C10orf118;CCDC186	-0.68311	2.15445
CARS2	-0.62824	2.15205
ANK3	-1.89176	2.15006
SARM1	-2.18729	2.13015
TGM2	-2.79148	2.11883
TRIM24	-0.63676	2.10387
ZNF512;DKFZp666L156	-0.77775	2.10063
SCARB1	-0.58558	2.10011
CISD1	-0.74013	2.09176
GSR	-0.68571	2.09022
PYGL	-2.38121	2.0865
GCAT	-1.16201	2.08328
CPT1A	-1.07197	2.07794
CKMT1A;CKMT1B	-1.61862	2.07561
MPP5;DKFZp666F1010	-0.74228	2.07418
MPZL1	-0.65835	2.07113
DCAF16	-0.64478	2.0524
CMPK;CMPK1	-0.7489	2.05082
ARG2	-1.56633	2.03523
PCCB	-0.75496	2.02938
FKBP15	-0.67265	2.0277
GCLM	-0.68707	2.02397
GNPNAT1	-1.37491	2.01785
TTC37	-0.65976	2.01623
MRPS36	-0.68768	2.01085
DHCR7	-0.90505	2.00876
TBC1D4	-1.19826	2.00599
PVRL1	-1.07683	1.99663
HMGB2	-1.68552	1.98878
CXADR	-0.94136	1.98555
NQO1	-1.93009	1.98515
HIBADH	-0.86017	1.97762
ABHD14A;ACY1;ABHD14A-ACY1	-0.79946	1.97602
GNG12	-1.15372	1.96903
APAF1	-1.20436	1.96845
PMM2	-0.8276	1.96249
DUS1L	-1.05517	1.95925
CLGN	-1.58914	1.95768
TES	-0.69895	1.94563
ALDH4A1	-0.95384	1.93777
TBC1D15	-0.70877	1.93113
ZCCHC6	-1.82799	1.91809
DHRS7;DKFZp564H1664	-1.02406	1.91659
METTL7A	-0.91914	1.91294
CRLF3	-0.62746	1.90936
MYADM	-1.70383	1.9044
DLST	-0.59693	1.90394
SYNGR2	-0.761	1.89459
CD9	-1.2179	1.88983
PHC2;HPH2	-1.16245	1.88838
TMEM87B	-0.77589	1.88799
DBI	-2.00449	1.8834
MAP1B;DKFZp686F1345	-0.9271	1.87234
FASN	-2.13556	1.87128
SKIV2L;SKI2W	-0.75012	1.87016
MCM3;HCC5	-0.5976	1.85415
SUOX	-1.03383	1.84208
SRI	-0.73888	1.83936
BCKDHA;DKFZp313C0640	-0.61693	1.82843
AP3M1;DKFZp586G1518	-0.77479	1.82474
NNT	-0.86544	1.82309
OSBPL8;DKFZp686C0249	-0.79566	1.8203
MPDU1;HBEBP2BPA	-0.68958	1.79323
RBBP8NL;C20orf151	-2.1685	1.79305
RBMXL1	-0.99876	1.793
EEA1	-0.61713	1.79016
GSTA1;GSTA2;GSTalpha locus;GSTA3	-1.88075	1.78034
SFXN3	-1.54476	1.77167
TRPM4	-1.94975	1.76201
ASL	-1.11369	1.76162
IQGAP2	-1.04137	1.75058
ACSS2;DKFZp762G026	-0.79435	1.7456
EPHX2	-1.08086	1.7308
MYO1B	-0.75	1.73075
CHCHD5	-1.40598	1.71255
MBOAT2	-2.74271	1.70882
PYGB	-2.03645	1.7024
PDHB	-0.59961	1.69807
ACP2	-0.93798	1.6912
BCL2L13	-2.39106	1.68837
HNMT	-1.61522	1.68462
HMGN5	-1.20341	1.67575
BLVRB	-0.95857	1.67079
IDH1	-0.86407	1.66929
MAN2B2	-2.19352	1.66672
PDCD4	-0.89034	1.64813
TYMP;hCG_1988078	-0.61997	1.63897
UAP1L1	-0.75578	1.63482
SLAIN2	-1.18109	1.63061
DPYSL3	-0.88832	1.62906
BDH1	-0.93712	1.62902
	-1.61295	1.62879
ENPP4	-1.07494	1.62458
PLBD2	-0.76867	1.62285
GOLIM4	-1.17802	1.61325
OCRL	-0.71825	1.60802
FOXRED1	-1.34129	1.59009
BCKDHB	-1.234	1.58592
LRRFIP1	-0.84282	1.58369
B4GALT1	-0.97257	1.57675
MFN2	-0.66408	1.5599
STAT6	-2.67937	1.55875
CRAT	-0.82495	1.55609
DBT	-0.68893	1.55141
GLUD1;GLUD2	-1.89325	1.54886
PPP5C	-0.58426	1.52053
HMGN5	-1.17389	1.49751
IDH3A	-0.72465	1.48738
TRG14;NDRG1	-0.70083	1.48374
EEF1A2	-0.61699	1.4701
ALDH1L2	-0.85697	1.46588
LGALS1	-2.4694	1.46403
USP54	-0.78036	1.45177
OXCT1;OXCT	-0.58538	1.43499
SCARB2	-0.80636	1.43266
THUMPD1;DKFZp686C1054;44M2.1	-0.61092	1.42709
DIMT1	-0.58434	1.42346
AKAP9	-0.87939	1.41657
KIF13B	-1.58819	1.4148
CELF1	-0.62976	1.40823
ERGIC1	-1.01269	1.39472
TM9SF2	-0.88371	1.38985
CALD1	-0.78919	1.388
ZPR1	-1.02681	1.38047
GCDH	-0.85195	1.37944
RFK	-1.47287	1.37292
SLC25A40	-1.39783	1.34566
RRBP1	-0.79368	1.34501
HMGCS2	-3.14621	1.34075
MYO19	-0.81598	1.33483
CLU	-1.40845	1.32854
ATAD2	-1.32811	1.3244
CDCP1	-1.2012	1.31653
AGR2	-1.44405	1.31305
CTNNAL1	-0.76284	1.31245
ARFIP2	-0.67253	1.27609
CBLL1	-1.0069	1.27539
SCIN	-4.24022	1.27494
GSTM2	-3.05418	1.26981
LGALS4	-1.09413	1.265
PTK2B	-0.94944	1.25939
PDHA1;PDHA1/LOC79064	-0.67663	1.2504
PGK1	-0.69139	1.237
ZNF615	-0.62713	1.23008
COBLL1	-1.30493	1.22322
PTPRJ	-0.94987	1.21916
SORD	-1.0539	1.21503
SEC23B	-0.67829	1.20241
RCN2	-0.79337	1.19942
ITGA2	-0.73062	1.19774
ARL3	-0.59215	1.19247
SSFA2	-0.75063	1.17661
TSPAN8	-1.87836	1.17499
SFN	-1.00093	1.16305
EHMT2	-0.81023	1.15712
FOXA1	-0.87758	1.15075
FGD4	-1.36052	1.14116
GGPS1	-0.82168	1.13383
CAMSAP1	-2.08334	1.11834
SLC25A16	-1.49097	1.1167
PNPLA8	-0.65672	1.1054
NADSYN1	-0.96825	1.09715
MFF	-0.66078	1.09714
MTX3	-0.58131	1.06215
GLRX	-0.88834	1.05519
CBR3	-1.02826	1.04963
PCYOX1L	-0.63805	1.04614
WHSC1	-1.06531	1.03781
ASRGL1	-1.95109	1.02594
RB1	-0.76813	1.02127
SLC38A2	-1.29204	1.02019
MLPH;UNQ8200	-0.7793	1.01927
CTSC	-2.19353	1.01472
RDH13	-1.02898	0.99115
KIAA1033	-0.88573	0.975711
FPGT	-0.62125	0.971563
NANS	-0.66551	0.967662
GSTM3	-1.30711	0.966186
LOC392745;STEAP1	-2.95117	0.959033
PVRL2	-0.88255	0.954909
LIPA	-0.64316	0.953287
MAGEE1;MAGEC2	-0.70392	0.951407
PLOD2	-2.54782	0.93419
OAT	-2.16637	0.928192
TIMM50	-0.58104	0.906324
KLK2	-2.11483	0.889448
CLMN	-0.61714	0.881313
TMEM165	-0.94009	0.86755
ARID2	-0.85852	0.863461
VGF	-2.67597	0.862462
MLYCD	-0.6087	0.843491
NOTCH2	-0.72945	0.838915
HIP1R	-0.94964	0.829828
BCAP29	-1.27937	0.825916
SSBP1	-0.69596	0.796243
ALDH2	-1.04514	0.796236
PDK3	-0.81711	0.781746
BIN1	-2.36822	0.774507
hCG_1642748;PEG10	-2.10555	0.773855
DIP2B	-1.26094	0.745386
IQGAP3	-0.6309	0.714691
FSCN1	-2.34671	0.686894
TFPI	-0.84957	0.658575
DCUN1D5	-0.75356	0.652914
AK2	-0.99911	0.651662
	-0.7577	0.632393
PCCA	-0.87212	0.632345
SETD3	-0.69785	0.607727
FIS1	-1.08105	0.588172
MICU2	-0.91864	0.584339
CD99	-0.67752	0.582096
MTMR6	-0.72017	0.574657
TMEM201	-0.73627	0.560925
MRE11A	-1.17491	0.560298
ABAT	-1.51153	0.537148
DCK	-0.7164	0.536232
EHBP1	-1.5077	0.503658
APS;KLK3	-2.07862	0.472952
	-0.95595	0.47282
EP400	-2.4182	0.471838
PLEKHA6	-1.56538	0.46329
SOAT1	-0.76711	0.458317
PITRM1	-0.73867	0.456722
C5orf24	-0.62154	0.451398
PIN1	-0.62663	0.446563
TMPO	-1.29153	0.436055
SNAP29	-0.63114	0.429451
BSG	-1.26509	0.412886
ECHDC3	-0.77899	0.379526
SENP8	-0.95533	0.336031
PFDN1	-0.70636	0.325395
CRK	-0.8566	0.320104
PLS1	-0.64874	0.299618
WDR44;DKFZp761M142	-0.65429	0.270625
TJP3	-0.81538	0.267337
TMEM132A	-1.11553	0.264835
BAIAP2L1	-1.08668	0.235282
ACADL	-5.29992	0
HSPA2	-5.04391	0
F3	-4.77233	0
PRKACB	-4.68697	0
AKR7A3	-3.69615	0
S100P	-3.47962	0
SYP	-3.16351	0
AZGP1	-2.87771	0
ZNF761	-2.86755	0
GALNT7	-2.79462	0
TMCC3	-2.74859	0
PUS7L	-2.5929	0
CRACR2B	-2.52946	0
STK39	-2.49225	0
ALG8	-2.45863	0
PLCB4	-2.40867	0
GAGE12F;GAGE4;GAGE12I;GAGE12G;GAGE7;GAGE1;GAGE12J;GAGE12H;GAGE12B	-2.36819	0
LDLR	-2.31727	0
SYNE3	-2.30158	0
SFSWAP;SFRS8	-2.26129	0
CFC1;CFC1B	-2.24542	0
CA12	-2.09062	0
SHROOM3	-2.04636	0
PPP1R13L	-1.92433	0
RPS6KA5	-1.8814	0
GNPTAB	-1.87816	0
STEAP3	-1.84911	0
GCHFR	-1.83874	0
ARHGDIB	-1.81625	0
C11orf84	-1.7913	0
CD44	-1.77283	0
SNAP23	-1.65502	0
C14orf159;C14orf159 variant protein	-1.61388	0
ARHGAP6	-1.58624	0
SELM	-1.5825	0
ARHGEF37	-1.5278	0
VPS39	-1.50721	0
IKBIP;IKIP	-1.49882	0
SPEN	-1.46479	0
GSTO1	-1.39986	0
CD99L2	-1.38383	0
GK;GK3P	-1.32067	0
CMC2	-1.31085	0
ENTPD2	-1.29901	0
MALT1	-1.29513	0
IKBIP	-1.29485	0
	-1.19122	0
ZNF526	-1.18401	0
GMPR	-1.17931	0
PRKAR2B	-1.17264	0
DOCK5;DKFZp781J211;DKFZp779M164	-1.1538	0
ACE	-1.14003	0
ARHGAP18	-1.07379	0
ATP6AP2	-1.051	0
ZNF772	-1.01854	0
LIMS1	-1.01574	0
DTNA	-0.98455	0
SMARCAD1	-0.96776	0
SMPD1	-0.95654	0
FAM216A	-0.94635	0
RINT1	-0.91951	0
ITGA2	-0.88442	0
XIAP	-0.87101	0
IGF2BP2	-0.85831	0
VASN	-0.85686	0
CTTNBP2NL	-0.85647	0
SLC35E1	-0.85157	0
DKFZp686H0575;ELF1	-0.8062	0
NCKAP1	-0.77033	0
GCLC	-0.75787	0
RPRC1;MAP7D1	-0.72954	0
CLPP	-0.72656	0
GDPD1	-0.71971	0
CASZ1	-0.70215	0
CCDC90B	-0.69416	0
FAM175A	-0.69175	0
EWSR1	-0.69069	0
ARRDC1	-0.67849	0
PCDH7	-0.67469	0
hCG_1741805;PPP1R9A	-0.67399	0
IQSEC1	-0.66995	0
PRPS2	-0.66855	0
ZNF888;ZNF701	-0.66792	0
MCMBP	-0.65919	0
ZNF845	-0.65607	0
UAP1L1	-0.65548	0
DHRS2	-0.65498	0
CENPC;CENPC1	-0.64215	0
MAN2B1	-0.63334	0
C17orf62	-0.63124	0
METTL15	-0.63023	0
C17orf49	-0.62881	0
MTHFD1	-0.61886	0
DCAF6;PC326	-0.61509	0
MTMR9	-0.6117	0
PKP4	-0.60523	0
KNSTRN	-0.60495	0
MGA	-0.60328	0
PDE4D	-0.60075	0
C9orf85	-0.59899	0
ICA1	-0.59162	0
HSPB11	-0.59115	0
DMXL1	-0.58724	0
RABAC1	-0.58166	0
CHCHD4	-0.5798	1.40728
OCIAD2	-0.5763	0.968533
GHITM;DKFZp566C0746	-0.57408	1.0931
FAF1	-0.57338	1.19631
ACSL1	-0.57294	1.41555
EML2	-0.57288	0.990519
DKFZp686P18130;FECH	-0.57047	1.95761
YWHAB	-0.57046	0.489484
STK11	-0.56935	0
SPG11	-0.56831	2.90881
IGFL2;DKFZp686E2262;DKFZp686E13109;PTPRB;DKFZp686H15164	-0.56784	0.597857
PPP6R3	-0.56272	0.428545
PAWR	-0.56088	0
TMTC3	-0.56061	0
FAM120C	-0.5606	0
DKFZp667O1614;SLC25A19	-0.5605	0
BCAT2	-0.55955	3.10188
YARS2	-0.559	2.46481
HINT1	-0.55847	1.64142
DPYSL2	-0.55773	1.93763
YARS	-0.55737	2.1189
DNPEP	-0.55721	0.860566
MGST2	-0.55719	1.43811
RALGAPB	-0.55616	1.14387
VRK3	-0.55483	0
PPAPDC2	-0.55337	2.81776
ESYT1	-0.55328	3.05829
MRTO4	-0.55309	1.56536
FAM195A	-0.55119	1.4913
NDUFA11	-0.55085	1.0332
ATPAF1	-0.54817	1.34774
PACSIN1	-0.54582	1.21056
OMA1	-0.54482	0.659525
CTU2	-0.54329	0
FLNB;DKFZp686A1668	-0.5432	0
MAPRE1	-0.54217	2.14099
SRPK1	-0.53933	1.60663
PRIM2	-0.53877	1.89223
GFPT1	-0.53758	1.8181
PRCP	-0.5337	2.74255
STIM1	-0.5328	2.05611
hEMMPRIN;BSG	-0.53261	1.51764
COG6	-0.53217	0.874807
B2M	-0.53057	1.05591
C7orf55	-0.53051	0
LDHA	-0.52994	2.24489
SCAF8;DKFZp434J2412	-0.52921	0
COMTD1	-0.52866	2.18261
ITGA5	-0.52753	0
EBP	-0.52489	1.29081
HSPB6	-0.52478	0.44417
ATP6V0A1;DKFZp686N0561	-0.52471	0
KIAA0391	-0.52447	0
	-0.52406	0
BOP1	-0.52394	1.22148
SUGT1	-0.52305	0.993506
SFXN2	-0.52189	0
NAGLU;ufHSD2	-0.52185	2.02677
ACAD8	-0.52177	0
AP2A2	-0.52155	0.966848
SLC25A4	-0.52029	1.19676
	-0.51985	1.26275
REEP5	-0.51921	0
WARS2	-0.51863	2.04034
TNS3;DKFZp434I2435	-0.51831	0
RIF1	-0.51777	0.513853
RPS6KA1	-0.51734	1.40936
DCAKD	-0.51664	1.19577
NDUFA3	-0.51638	1.54993
GNPDA2	-0.51588	0.768696
DDI2	-0.51415	0.655389
NARFL	-0.51382	0.886781
CKAP5	-0.51223	2.59724
TMEM33;SHINC3	-0.51065	1.31064
STMN1	-0.50806	0.83709
SYNJ2BP	-0.50805	2.22026
DUS3L	-0.50793	1.70892
ITSN2	-0.50767	0
CLPX;DKFZp586J151	-0.50632	0.563653
PSMB6	-0.50605	0
MIEN1	-0.50598	1.29519
MAVS	-0.50584	1.11153
APLP2	-0.50568	0.525879
MCM6	-0.50537	2.24135
ALDH1B1	-0.50504	1.91656
GGA2	-0.50409	0.681688
IFRD1	-0.50233	1.62642
RNPC4;RBM23	-0.50229	0
NELFA;WHSC2	-0.50109	1.24838
SOGA1	-0.50059	0.646627
CKAP2	-0.50034	0
TRAF4	-0.4991	0
SDHA	-0.49878	0.853105
WDR74	-0.49832	1.18779
TNKS1BP1	-0.49801	2.88628
CLIP1	-0.4974	2.33564
RAB20	-0.4967	0.37572
CENPB	-0.49608	1.47369
UBE2J1	-0.4949	0.706038
ZNF649	-0.49409	0.244141
OGDH	-0.4937	1.39069
ATP1B1	-0.49334	1.09166
GFM2	-0.49322	0.913136
HS1BP3	-0.49299	2.22359
ILKAP;ILKAP3	-0.4925	0.350566
TMX4	-0.49143	0.412391
RRAGC	-0.49081	0
SLC1A4	-0.49078	2.01586
TXN	-0.49057	0.835387
VEZT	-0.49039	0.581493
SDCBP	-0.48999	0
COG7	-0.48836	1.01577
B3GALTL	-0.48711	1.98728
NUB1	-0.48701	0.864262
MICAL1	-0.48637	1.06586
SDAD1	-0.4856	0
LONP1	-0.48482	1.26521
PAQR6	-0.48424	2.87105
FOXRED2	-0.48315	0
GNAI3	-0.48222	1.26368
REPS1	-0.48145	0.51775
PTE1;ACOT8	-0.48018	1.70854
ZNF581	-0.47999	0
SRP72	-0.47991	0.493962
ELMO3	-0.47898	1.63143
D2HGDH	-0.47884	0
PIK3R1	-0.47806	0.134884
PRIM1	-0.47794	2.84205
CAMLG	-0.47727	1.04491
YIPF5	-0.47488	1.04472
CDKN2AIP	-0.47474	0.876728
DDB1	-0.47388	0.420183
G6PC3	-0.47287	2.28564
CNDP2	-0.47185	2.01244
EAPP	-0.47144	0
PTPN11	-0.46873	1.06867
SGSH	-0.46841	0.589601
ECI1;DCI	-0.46648	3.69994
TRADD	-0.46546	1.46227
CNOT3;FLJ00420	-0.46466	0.654597
HIST2H3PS2	-0.46402	1.10396
ARFGEF2	-0.46383	1.58443
COG5	-0.46248	2.00847
SDHC	-0.45986	0.916987
GORASP1	-0.45899	0.835547
BRE	-0.45743	0
COG4	-0.45688	0.929441
GNA11	-0.45644	1.36034
TMED7;TICAM2	-0.45615	1.00372
RABGEF1	-0.45582	2.33934
ACOT7	-0.45525	0.600056
hCG_23341;CCBL2	-0.45498	1.47459
PRDX4	-0.45421	1.63417
ALG11	-0.45376	0.674035
IDH3B	-0.45263	1.16981
RPL14	-0.45197	0
PLOD3;DKFZp564O1822	-0.45155	1.01349
WDHD1	-0.45131	0.854954
RECQL	-0.45096	1.37204
	-0.45079	0
RAB17	-0.44943	0.443332
MAPK12;DKFZp686M02159	-0.44783	0.993897
USP30	-0.44776	1.21709
	-0.44732	0.830923
MIS12	-0.44681	1.05127
SLC25A1	-0.44595	1.18576
LAMTOR3	-0.4436	2.15495
PCK2	-0.44255	1.36997
HSD17B11	-0.44155	1.29719
ITGB1	-0.44067	1.15187
EXOSC4	-0.43909	0.818633
NQO2	-0.43772	0.559335
MAGEA10	-0.43748	0.596975
CTNND1;DKFZp781O2021	-0.43734	1.15783
TMF1	-0.43686	1.98202
MMAB	-0.43615	2.62692
KLC2	-0.43606	0.671459
NAGA	-0.43552	1.7276
DNAJC17	-0.43444	1.69033
UROD	-0.43301	1.35314
PJA2	-0.43277	0.60883
CD59	-0.43146	1.06149
SUMF2;DKFZP566I1024	-0.43106	2.34063
NPDC1	-0.43069	0.392439
BAG5	-0.42961	1.87638
IDH3G;hCG_2004980	-0.42844	0
HIRIP3	-0.42839	1.16923
SIRT1	-0.42775	1.133
SFRS15;SCAF4	-0.42642	0
ERBB2IP	-0.42416	1.13836
TOE1	-0.42273	0.584516
HEXA	-0.42171	0.524255
MTHFR	-0.42016	0.148948
GOT2	-0.41956	1.62401
ISG15	-0.41914	1.51367
GORASP2	-0.41664	0.474466
ACTR10	-0.4166	1.26554
RAPGEF6	-0.41363	0.487115
ZC3HAV1	-0.41332	2.70711
YBX1	-0.4133	1.14503
L2HGDH	-0.41175	1.10772
MCM5	-0.41017	4.02881
AKR1A1	-0.40906	1.11744
TOM1	-0.40894	0.807796
SARG	-0.40781	0.806398
VRK2	-0.40731	0.19718
ABCB7	-0.4067	1.13041
GBA	-0.40528	1.13227
DUT	-0.40502	0
SEC24B	-0.40456	1.13912
NDUFA6	-0.4037	1.78903
TMEM14C	-0.40368	1.73011
M6PR	-0.40336	0.917301
DENND3	-0.40303	0
KIAA0196	-0.40176	0.932359
ANKRD13;ANKRD13A	-0.40159	0
FAM36A;COX20	-0.39989	1.48223
CUL3	-0.39877	0.929114
C2orf72	-0.39846	0
NFATC2IP	-0.3977	1.23482
FAHD1	-0.39746	1.33581
PLGRKT	-0.39684	2.34893
TMPO	-0.39659	1.36986
EHMT1	-0.39635	1.7341
PNP	-0.39574	1.66253
GNPAT	-0.39561	0.36843
ADSL	-0.39458	0.849462
DIAPH1	-0.394	1.29637
MPI	-0.39309	0.905612
INPP5K	-0.39298	0
UBXN1	-0.3911	0.696219
USP9X	-0.38968	0.98047
R3HCC1	-0.38959	0
DKFZp686G12235;ARSA	-0.38947	0.511728
STXBP2	-0.38809	1.24591
SDE2	-0.38728	0.162959
C1orf210	-0.38706	0
BLVRA	-0.3866	2.31755
YRDC	-0.38525	1.53217
ARPC5	-0.38524	1.40494
DDT;DDTL	-0.38507	1.97715
ARHGDIA	-0.38468	0.751587
ATP1A1	-0.38342	1.18209
MTOR	-0.38216	1.18272
HSD17B4	-0.38198	1.5591
RNF25	-0.38191	0
COA4	-0.38036	0.164335
SDHB	-0.38018	1.79103
SLC11A2	-0.38008	0
AIFM1	-0.37949	1.54902
UACA	-0.3794	0.642548
BRD4	-0.377	0.341791
FAM208A	-0.37673	1.45611
STAM2	-0.37614	0
XPO7	-0.37541	0.797243
UBR4	-0.37532	2.23442
SLC16A3	-0.37461	0.4405
ACSM3	-0.37321	2.04457
EPB41	-0.37243	0.222466
NDUFA5	-0.37231	1.07252
ABHD10	-0.37037	0.942008
STXBP3	-0.37022	0.895824
IGBP1	-0.36953	0.734109
NUDT21	-0.36916	0
HARS2	-0.36842	1.33401
MGAT2	-0.3679	0.668167
CTNNA1	-0.36788	0.562858
CCDC47	-0.36786	0.274313
AHCY	-0.36673	1.42669
ZNF696	-0.36599	0.164206
PRKAR2A	-0.36581	0.933647
YIPF6	-0.36564	0
LAMTOR1	-0.36549	0
GRIPAP1	-0.36444	1.3684
C19orf52	-0.3635	0.78041
ATP5S	-0.36319	1.38831
PSAT1	-0.36217	1.09266
GNS;DKFZp686E12166	-0.36206	2.5467
STX4;STX4A	-0.36157	0.291565
DDX27	-0.36156	1.07802
IRGQ	-0.36152	1.77514
COPS3	-0.35896	0
TBK1	-0.35744	1.10063
BRIX1;BXDC2	-0.35721	1.34178
UTRN	-0.35629	1.72598
AGFG1	-0.35499	0.849221
NMNAT1	-0.3528	1.05801
ND3;nd3;NADH3;MT-ND3	-0.35213	0.742839
PBRM1	-0.35149	1.02057
CLPB	-0.35123	1.43056
NUBP1	-0.35071	0.714718
OGFOD2	-0.35036	1.30453
WBP2	-0.35034	1.84208
PDK1	-0.34988	1.7168
GBE1	-0.34933	0.756003
RPS6KB2	-0.34857	0
TMED8	-0.34779	0
DPP4	-0.3475	0.30415
DHRS13	-0.34737	1.34409
ARHGEF12	-0.34712	1.06483
IDH2	-0.34651	3.18735
RPL7L1	-0.34634	2.16676
TSEN34	-0.34605	0.463965
MERP1;UCC1;EPDR1	-0.3447	0.351151
DDX24	-0.3446	1.02008
SUPV3L1	-0.34414	1.4599
SPATS2	-0.34377	0.4051
PIGO	-0.34357	0.131987
LRRC40	-0.34345	0.607047
TRMT61A	-0.34329	0.327271
YIF1A	-0.34326	1.71999
GCC2	-0.34233	0.739198
SURF6	-0.34232	0
COA3	-0.3406	2.71326
MTAP	-0.3403	0
LDHD	-0.33988	0.60166
ARF4	-0.33905	1.48843
BAG1	-0.33726	0.908541
BPNT1	-0.33667	1.10612
ITPK1	-0.33544	0
CISD3	-0.33528	1.53607
CHMP4B	-0.33487	0.685548
UBA1	-0.33426	2.17151
PHIP	-0.33398	0
KPNA2	-0.33394	1.23555
MCM7	-0.33377	1.58452
TANC1	-0.333	0.523956
TXNRD2	-0.3324	0.496724
UCK2	-0.33234	0.386277
FAAH	-0.33199	2.16975
SSSCA1	-0.33163	1.22618
GLRX5	-0.33065	1.70732
AR;AR8	-0.33005	0.410118
NDUFAF5	-0.33002	0.441344
TSFM	-0.32842	1.35593
AGPS	-0.32775	1.55574
PPP1R8	-0.32768	0
DPH1	-0.32735	0
LEMD2	-0.32721	2.46173
RELA	-0.3263	0.959888
GHDC	-0.32488	1.92465
ATE1	-0.32367	1.07374
SETD7	-0.3222	0.998081
SCYL2	-0.32074	0.98343
BTAF1	-0.32049	0.488464
SLIRP	-0.32025	1.29314
LYRM4	-0.32022	0.612003
RPP21;TRIM39R	-0.32006	0
SLC39A10	-0.31927	0
OSGEP	-0.31916	1.27683
MFN1;hfzo1;hfzo2;DKFZp762F247	-0.31875	1.14338
PVR	-0.31846	0.702954
SRP14	-0.31838	0.774953
CCDC51	-0.31719	0.986472
LNP;KIAA1715	-0.31697	0.731903
CHMP4A	-0.31681	1.4332
KIAA1671	-0.31589	0.130578
LMNB1	-0.31436	1.12699
VDAC2	-0.31429	0.671021
FTO	-0.31393	0.964734
SRBD1	-0.31312	0.412733
LARP7	-0.31311	1.29926
TMEM43	-0.3127	0.615942
CASC4	-0.31165	0.900446
SUPT7L	-0.31161	0.900901
RAB2B;DKFZp313C1541	-0.31123	0
MTMR1	-0.31116	0
SPACIA1;SAAL1	-0.31104	1.28826
TARSL2	-0.31072	0.052532
SAMHD1	-0.31042	2.10506
COX11	-0.30894	1.57092
HINT2	-0.30676	1.56603
TFG;TFG/ALK fusion	-0.30589	0.145906
XPC	-0.30394	0.744699
	-0.30337	0
SCYL1	-0.303	1.31183
LTA4H	-0.30192	0.221893
PHKA1	-0.30178	0.352339
SPRYD4	-0.3016	0.905324
KIF21A	-0.30139	0.542376
GDPGP1;C15orf58	-0.30036	0
TVP23B;TVP23C;TVP23C-CDRT4;FAM18B2	-0.29956	0.294587
PPM1G	-0.2992	1.47004
TPRKB	-0.29833	0.521764
LARS2	-0.29822	1.23157
DBP2;DHX16	-0.29755	0.374503
HTRA2	-0.2974	0.910037
DDAH2	-0.29717	1.54651
ITPR3	-0.29663	0.890478
PARS2	-0.29653	0.846513
ABCD3	-0.29653	1.33032
POLA2	-0.29618	0.533883
STOML2	-0.29592	0.8858
FAM129B	-0.29566	0.80319
LETM1	-0.29476	1.08062
GPD2	-0.2943	0.838578
APMAP	-0.29379	1.24209
ZNHIT3	-0.29263	0
RPS6KA4	-0.29238	0
DDX18	-0.29222	0.969087
CFL1	-0.29134	2.30517
PRDX3	-0.29088	0.889604
AP2A1	-0.28848	0.563343
HSPD1	-0.28844	1.09371
TUT1;MIR3654;FLJ00132	-0.28842	1.49297
UQCRFS1;UQCRFS1P1	-0.28837	0.858183
NIPSNAP3A	-0.2878	0.857242
UBR5	-0.2875	0.455463
IFT27	-0.2874	1.57806
	-0.28719	1.04748
NAPA	-0.28542	1.03953
SLC25A24	-0.28493	0.717172
METTL16	-0.28402	0
CDK4	-0.28367	1.12513
SRSF6	-0.28339	1.17413
UCHL3	-0.28283	0.74717
S100A11	-0.28276	0.770304
YY1;YY2	-0.28189	0
SRFBP1	-0.28114	0.833021
PPIF	-0.28071	0.973981
FARSB;FARSLB	-0.27832	1.22456
ZCCHC8	-0.27808	0.415335
CYP51A1	-0.27803	2.28375
C2orf76	-0.27781	0.151926
ETFB	-0.27738	1.6685
MRFAP1L1	-0.2772	0.372715
TROVE2	-0.27693	0.797622
SPATS2;LLGL2	-0.27658	0.788203
UBE4A	-0.27638	0.900115
C11orf54	-0.27636	0.910368
CD276	-0.27597	0.698278
PSMA6	-0.27525	1.46077
ATPAF2	-0.27489	0.9142
PPM1A	-0.27434	1.18547
NDNL2	-0.27319	0.477484
HMOX2	-0.27261	0
ECSIT;ZNF428	-0.2725	0.976712
SRA1	-0.27228	0.445949
FAM73A	-0.27212	0.24133
CROCC	-0.27199	0.393621
C12orf43	-0.27118	0.346781
CYB5R3	-0.27099	0.820822
HEATR1	-0.27083	0.246813
MRRF	-0.27074	2.78308
PCMT1	-0.27014	0
CHAF1B	-0.26996	0
DCTPP1	-0.26968	0.984502
ABHD10	-0.26951	0.640832
IARS2	-0.26737	1.85821
GCFC2;C2orf3	-0.26686	0.77435
HSDL1	-0.2662	1.02291
MRPS24	-0.2655	0.498681
RMND1	-0.26544	0.6121
C1orf123	-0.26444	0.477822
BOLA2	-0.26435	1.68521
TRMT61B	-0.26415	0.286258
MRPS31	-0.26412	1.37505
CRADD	-0.2623	0.892468
TCEAL4	-0.26144	0
NELFE;NELF-E;RDBP	-0.26078	0
GOT1;GIG18	-0.26075	0.604943
SLC25A11	-0.26043	0.896273
CDK2	-0.26023	0
CLIC1	-0.25978	1.30747
C5orf22	-0.25908	0
ARIH2	-0.25821	0
C1orf48;NSL1	-0.25758	0.804243
YWHAH	-0.2571	1.1356
	-0.25693	0.685395
NOSIP	-0.25502	0.442667
PCIF1	-0.25498	0.513241
EIF4ENIF1	-0.25446	0
SCP2	-0.25443	1.57163
ADK	-0.25427	1.07479
GALK2	-0.2541	0.441195
MGAT1	-0.25311	0.292976
ECI2;PECI	-0.2531	0.90004
TMEM30A	-0.25268	0.768633
MMAA	-0.25239	0.603736
TEX264	-0.25153	0.944075
EIF2B1	-0.25138	0.56717
EIF2B5	-0.25103	0.956743
MRPS35	-0.25103	2.07216
COG2	-0.25084	1.07968
DDX50;mcdrh;DKFZp761E0323	-0.2506	0.577681
KRI1	-0.25045	0.316056
ND5;NADH5;MT-ND5;nd5	-0.24996	0.450493
BAZ2A	-0.24941	0.230015
WDR37	-0.24915	0.558797
GNL3	-0.24854	1.88468
LRWD1	-0.24848	0
TERF2IP	-0.24801	0.4496
CALU	-0.24797	0.376709
PON2	-0.24792	0.848114
CYB561D2	-0.24733	0.838957
HAX1	-0.24683	1.06212
COG1;ADCK1	-0.24556	1.15006
YIPF1	-0.24547	0.200829
ZBTB10	-0.24533	0.693741
POLD2	-0.24437	1.15182
PPM1B	-0.24429	0.612531
ERCC1	-0.24343	0.511087
UPF3B	-0.24233	0
TOM1L2	-0.24225	0.423592
WDR70	-0.24197	0
SUCLG2	-0.24164	0.913634
RASEF	-0.24093	0.306135
PRRC1	-0.2404	1.21437
SEC13	-0.24001	0.940896
RBM3	-0.23979	0.580388
IBTK	-0.23976	0.314762
SIGMAR1;hCG_20471	-0.23824	1.22459
ANXA7	-0.23804	0.623126
GMPPB	-0.23775	0.475035
DBNL	-0.23775	1.98582
YKT6	-0.23721	0.345953
SNRNP200	-0.23637	0.28698
GPKOW	-0.23558	0.982851
HERC4	-0.23534	0.271748
UQCRC1	-0.2351	0.41326
SPAG7	-0.23476	0.109774
USP19	-0.23439	0.339007
CECR5	-0.23436	1.2192
RALBP1	-0.23365	0.108748
PAICS	-0.23362	0.440313
LEPRE1	-0.23349	0
SLC25A3	-0.23336	1.06369
EMD	-0.23208	1.00365
COPS8	-0.23207	0.461475
DNAJA3	-0.23166	1.07122
TOMM40	-0.23154	0.791773
SMS	-0.23137	0.925705
GYS1	-0.2312	0.37919
USP16	-0.23109	0
TBRG4	-0.23105	0.645249
DCTN2	-0.23102	0.441492
NDUFB8	-0.23089	0.632946
MRPS11	-0.23071	0.686952
NDUFA2	-0.23057	0.932697
SLC30A9	-0.22971	0.521819
GTPBP3	-0.22962	1.98415
AHCTF1	-0.22904	0.299308
COPS7B	-0.22871	0
COMMD1;C2orf5	-0.22788	0.565475
SUSD2	-0.22626	0
MRPL46	-0.22619	1.21127
PGAM5	-0.22594	1.02797
TBC1D10B	-0.22589	0.216656
HSPE1;EPFP1	-0.22568	0.759689
DENND4C	-0.2252	0.196313
TH1L;NELFCD	-0.22459	0.80746
MTIF3	-0.22415	0.637348
TMX1;TXNDC	-0.22412	0.944253
MAN2A1	-0.2238	0.302449
WDR1	-0.22378	0.459308
EIF4G3	-0.22339	0
STRN4	-0.2231	0.356438
NDUFA12	-0.22282	0.936643
FAM3C	-0.22261	0.400243
ZNF183;NDUFA1	-0.22254	0.650623
MIA3	-0.22186	1.58076
NAGK	-0.22154	0.97746
HMGCS1	-0.22128	0.761518
GPS1	-0.22126	1.00339
UGT8	-0.22126	0.234575
TBX3	-0.22114	0
SLK	-0.22101	0.680372
NDC1	-0.22076	0
POLR1C	-0.22055	1.64484
HID1	-0.22027	0
NDUFV1	-0.22027	0.651402
SRD5A3	-0.22023	0
SPAG9	-0.21991	0.374909
TRNT1	-0.21977	0.556603
NDUFA8	-0.21891	0.436374
EIF4G2;AAG1	-0.21844	0.621381
KDM2A	-0.2178	0.963951
PDE12	-0.21734	1.32514
PRKACA;KIN27	-0.21711	0.548623
COPA	-0.21668	1.04304
UQCRC2	-0.21658	0.625613
PSMB2	-0.21578	0.564739
HAUS8	-0.21537	0.310468
ADH5	-0.21494	1.20416
PSMA7;hCG_41772	-0.21489	1.10702
NELFB	-0.21452	1.47447
LYRM7	-0.21444	0.61014
PDS5A	-0.21417	0
TNFRSF6;FAS;CD95	-0.21388	1.06903
RETSAT	-0.21346	1.88728
KIF5B;KIF5B-ALK	-0.21276	1.081
TBC1D23	-0.21265	0.459578
VARS2	-0.2125	1.1183
ZKSCAN1	-0.21093	0.642353
ISOC1	-0.21072	1.15608
TEFM	-0.21041	0.522121
NDUFB3	-0.2102	0.273694
DOCK1	-0.21015	0.31675
GNAI2;WUGSC:H_LUCA16.1	-0.21009	0.396593
SPPL2A	-0.21001	0
MSMO1	-0.2098	0.345037
XPOT	-0.20979	0.578041
DTYMK	-0.20912	0.857064
SCO1	-0.20823	1.71049
CPT2	-0.2081	0.913196
MRPL52	-0.20775	0.331914
NDUFB5	-0.20758	0.90386
GOSR1	-0.20679	1.71671
NOL7	-0.20609	0.470396
DYNC1H1	-0.20588	0.664894
SCAMP2	-0.20532	2.04261
SNX4	-0.2051	0.346566
ATP5O	-0.20484	0.808998
UBXN4	-0.20465	0
WDR55	-0.20446	0.828171
LAMTOR5	-0.20388	0.620962
AK1	-0.20373	0.680701
JUNB;RNASEH2A	-0.20371	0.267085
TOP3A	-0.20371	0
NDUFB10	-0.20355	0.348743
SVIP	-0.20311	0.308787
MRPS7	-0.20274	1.20236
SNX7	-0.20239	0
ABHD5	-0.20177	0
HSPA5	-0.20155	0.106826
ATP6V1B2	-0.20099	0.358682
COPG1;COPG	-0.20038	0.565446
TXNRD2	-0.20008	0
ABHD11	-0.19867	0.663145
SMARCC1	-0.19788	0.585093
MED15;DKFZp762B1216	-0.19778	0.741316
CKB	-0.19753	0.694468
C14orf43;ELMSAN1	-0.19747	0
NISCH	-0.19723	0.454531
CCBL1	-0.19678	0.442997
TP53RK	-0.1965	0.877771
PPT1	-0.19557	0.705053
NDUFA10	-0.19523	0.851503
LRPPRC	-0.19488	2.06779
ARL6IP5	-0.19482	0.330551
GLO1	-0.19471	0.363109
TERF2	-0.19469	0.74394
CWC27	-0.19467	0.633952
DSN1	-0.19437	1.0698
AARS2	-0.19376	0.490998
IARS;DKFZp686L0869;DKFZp686L17145	-0.19265	0.614425
FAM160B1	-0.19239	0.429006
CPD	-0.19231	0.754672
ST13;ST13P5;ST13P4	-0.19209	1.41332
TRAPPC3	-0.19191	0.8124
FAM162A	-0.19148	0.673315
DIABLO	-0.19131	1.31299
DEK	-0.19024	0.406629
COL4A3BP	-0.18984	0.835305
KMT2D	-0.18971	0
FLYWCH2	-0.18898	0.447738
HEATR2	-0.18867	0.59864
ARMC6	-0.18833	0.973944
KIAA1217	-0.18803	0
PKN2	-0.1878	0.89422
THYN1	-0.18774	0.756305
CS	-0.18738	1.41624
NDUFB9	-0.18711	0.56651
TXNDC17	-0.18593	0.916089
ZFYVE16	-0.18588	0.439089
DKFZp686A13234	-0.18577	0.294501
ZBTB21;DKFZp781N1974	-0.1857	0
SLC25A22	-0.18497	0.242822
HECTD3	-0.18446	0.241964
NCKIPSD	-0.18444	0.472685
SQRDL	-0.18444	0.232432
RABL3	-0.18401	0.524435
EXOC3;DKFZp762K123	-0.18396	0
PFKM	-0.18362	0.680583
NSMCE1	-0.18342	0.507906
ZNF787	-0.18331	0.296929
UBA6	-0.18303	0.872015
MRPL55	-0.18262	0
SLC4A2	-0.18255	0.853915
CRELD1	-0.1823	0
RFC5	-0.18228	1.30125
PLXNB2	-0.18222	0.36359
NME1-NME2	-0.18167	0.714183
TOP2B	-0.18157	0.837382
MRPS21	-0.18064	0.885935
HNRNPF	-0.18055	1.03293
AGPAT5	-0.18036	0.384884
PTGR2	-0.18022	0.34883
MRPS10	-0.17969	1.32161
HAT1	-0.17961	0.983848
ANKZF1	-0.17908	0.140033
TMEM192	-0.17866	0
BANF1	-0.17852	0.315044
NUCB2;Nucb2;DCAF5	-0.17804	1.52849
TST	-0.17722	0.300185
PFKL	-0.17672	0.401958
NFRKB	-0.17485	0
NDUFS1	-0.17454	0.559088
GAPDH	-0.17414	0.321883
MPHOSPH8	-0.17374	0.108896
WDR61	-0.17323	0.475139
OSBPL2	-0.17289	0
MRPS33	-0.17239	0.516234
CTTN;EMS1	-0.17133	0.287133
CD3EAP	-0.17106	0.492879
PRDM15	-0.1694	0
COPB2	-0.16867	0.767134
NDUFAF7	-0.16834	0.393183
SLC25A13	-0.16766	0.678376
OAS3	-0.16717	0.118627
GTF3C1;DKFZp686A111;DKFZp686O0870	-0.167	0.974999
NDUFS5	-0.16629	1.64554
PNKP	-0.16612	0.788954
MTHFD2	-0.16584	0.437267
YES1	-0.1655	0.309804
MYO18A	-0.16503	0.323472
SFXN1	-0.16498	0.60217
CCDC97	-0.16471	0.310399
SEH1L	-0.16457	0
SUPT6H	-0.16412	0.684628
ERCC6L	-0.16375	0
FAM136A	-0.16365	0.7464
MCM2	-0.16351	0.472032
LENG8	-0.16321	0
TUBG1;TUBG2	-0.16306	0.334466
CAP1	-0.16284	1.07625
SIN3A	-0.16237	0.911028
YTHDF2	-0.16158	0
	-0.16144	0
ST3GAL1	-0.16126	0
NDUFB4	-0.16124	0.329509
DHRS4;DHRS4L2	-0.16096	0.778714
HIST1H1B	-0.16088	0.403747
NUDCD3;KIAA1068	-0.16075	0.491244
PYCRL	-0.16045	0
PGD	-0.16002	0.46608
LMAN2	-0.15994	0.49947
PYCR1;PIG45	-0.15989	0.653972
DKFZp686L0787;ZNF331	-0.15939	0.361222
MRPS14	-0.15863	1.16953
C12orf73	-0.15816	0
CUL5	-0.15734	0.200069
ATIC	-0.15725	0.061179
LLPH	-0.15721	0
NUBP2;NUBP1	-0.1571	0.524867
ACOT13	-0.15681	0.434203
PSMB7	-0.15589	0.493438
YTHDF1	-0.1558	0.149105
ADCK4	-0.15551	0.097154
OXSR1	-0.15516	0.35155
VPS35;DKFZp686O2462	-0.15493	0.200313
SPR	-0.15461	0.571858
MAP2K2;DKFZp686L02273	-0.15418	0.523126
GIGYF2	-0.1537	0.254447
ACO2	-0.15365	0.19824
UIMC1	-0.15355	0.487729
MRPL40	-0.15319	0.597719
LRRFIP2	-0.15317	0.061877
MRPL10	-0.15251	1.1564
FLJ21901;FASTKD1	-0.15236	0.28038
CTSD	-0.15226	1.62027
TUBGCP2	-0.15221	0.566846
EIF3G;EIF3S4	-0.15212	0.162816
HEATR5B	-0.15199	0.625121
FARSLA;FARSA	-0.15187	0.617626
PSME1	-0.15168	0.815236
OSGEPL1	-0.15119	0.584776
EBNA1BP2	-0.15069	0.268465
GTF3C4	-0.15056	0.332136
SCAMP3	-0.15051	0.693492
PPA2	-0.15008	0.423323
TAGLN2	-0.14987	0.712756
TNPO3	-0.14916	0.357679
NDUFB1	-0.14839	0.365764
LYPLAL1	-0.14837	1.42893
TMED10	-0.14737	0.611562
NIFK	-0.14703	1.02833
RRP9	-0.14698	0.477499
DDX59	-0.146	0.123622
TMEM259	-0.14593	0
KIAA0020	-0.14579	0.726981
ZC3HC1;NIPA	-0.14546	0.189607
ARHGEF1	-0.14543	0.150447
HACL1;PHYH2	-0.14483	0.581668
QPCTL	-0.14474	0.184172
C7orf50	-0.14471	1.0985
USP7	-0.14439	0.405375
RIPK1	-0.14425	0.115093
UTP14A	-0.14421	0.636653
FDXR	-0.14406	0.461285
CCAR2	-0.14369	0.868414
APOO	-0.14362	0.607479
PDXP	-0.14219	0.380899
VPS13C	-0.14217	0.180808
NSUN5	-0.14198	0.28523
SLC35B2	-0.14174	0
COA7	-0.139	0.131084
TFAM	-0.13882	0.396729
GPR126	-0.13836	0.094096
NDUFAF1	-0.13806	0.240202
COPS4	-0.13742	0.252177
TOMM20	-0.1373	0.509714
NDUFAF2	-0.1369	0.931615
RPL21	-0.13673	0.45287
EPHB4	-0.13614	0
FBN3;ACYP1	-0.136	0.237823
AASDHPPT	-0.13595	1.49501
PTCD3	-0.13582	0.714889
COG8	-0.13561	0.264874
RTN4IP1;NIMP	-0.13489	0.123134
GTF3C5	-0.13487	1.10346
MDC1	-0.13417	0.155298
KIAA0528;C2CD5	-0.13387	0.270173
GAR1	-0.1332	0.374448
TOP1	-0.13266	0.342958
DKFZp686M0619;CYB5B	-0.13203	0.424688
VARS	-0.13198	0.490976
EEF1E1;EEF1E1-BLOC1S5	-0.13192	0.512751
YAP1;DKFZp451O0517	-0.13159	0
CRYZ	-0.13137	0.470222
WBP11	-0.1306	0.132262
SURF2	-0.13027	0.163126
HNRNPA0	-0.13012	0.529166
AKR7A2	-0.13003	0.2437
TDP1	-0.12954	0
MTERF4	-0.12938	0.370424
TUBGCP3	-0.12926	0.318755
GARS	-0.12861	0.500399
HIBCH	-0.12826	0.255178
NOC4L	-0.12821	0.330024
GUSB	-0.12749	0.364345
XPNPEP1	-0.12701	0.229531
RHOT2	-0.12691	0.177061
ATRN	-0.12584	0
MCAT	-0.12584	0.854133
POLR3E	-0.12524	0.080498
MRPS30	-0.12494	0.650628
DKFZp762M013;CRNKL1;crn	-0.1249	0.636913
PIG59;GLUL	-0.12405	0.434618
CEP44	-0.12362	0
C1QBP	-0.1227	0.602808
PTGES2	-0.12246	0.524019
EEF1B2	-0.12229	0.519183
EIF5B	-0.122	0.158193
COMMD6	-0.12151	0
CNKSR1	-0.12127	0
ECE1	-0.12031	1.23527
BRCC3	-0.12021	0
C16orf13	-0.12018	0.427044
CD97	-0.11989	0.199861
LARP4B	-0.1193	0
ADNP	-0.11923	0.296695
GALE	-0.11909	0.281847
MDH1	-0.11908	0.315779
MRPL33	-0.11905	0.36015
USP47	-0.11837	0.417156
PAPSS1	-0.11782	0.147855
FNBP4	-0.11741	0.261297
SEL1L	-0.11721	0.335163
SEC16A	-0.11661	0.351616
DKFZp686E1899;TMOD3	-0.1165	0.545719
EXOSC3	-0.11631	0.509936
IFT140	-0.1158	0
NCOR2	-0.11574	0.157284
FYCO1	-0.11555	0.368427
TUFM	-0.11552	0.306033
LASP1	-0.11394	0.340198
CLSTN1	-0.1137	0.136897
GAPDH	-0.11299	0.194667
ZADH2	-0.11271	0.42366
C4orf27	-0.11216	0.167229
DDX3Y	-0.11215	0.30492
UQCRB	-0.11164	0.238712
SPTBN1	-0.11145	0.651058
TSR2	-0.11089	0.69929
DNAJC21	-0.11083	0
GLRX3	-0.1103	0.4841
SLC25A12	-0.11015	0.158887
SFRS11;SRSF11;DKFZp686D02116;DKFZp686P22142	-0.10996	0.154153
CD2BP2	-0.10927	0.430556
MTMR12	-0.10911	0
TJP1	-0.10911	0.083378
NOP14	-0.10888	0.210422
VPS37B	-0.1087	0
TRUB2	-0.10799	0
RAD17	-0.10788	0.181342
CAND1	-0.10756	0.191665
NDUFA9	-0.10735	0.463268
FAM175B	-0.10732	0.560158
THOC6	-0.10656	0.588585
GCC1	-0.10654	0.321665
CLASP1	-0.10586	0.133816
DDX52	-0.10555	0.132078
NOC3L	-0.1052	0.309948
RRP1B	-0.10453	0.681241
ZNF7;zf30	-0.10453	0
GSS	-0.10429	0.423561
MRPL50	-0.10408	0.194049
RPL10	-0.10407	0.341178
OCIAD1	-0.10353	0.255931
SYMPK;SYMPK variant protein	-0.10336	0.319212
NDUFA7	-0.1033	0.270014
PAG1	-0.10305	0
hCG_2044837;SNX15	-0.10297	0.132354
PEX14	-0.10249	0.208948
MANBA	-0.10242	0.238353
DAG1	-0.102	0.102414
NUP153	-0.10199	0.155646
NFU1	-0.10198	0.414337
KIF4A	-0.10176	0.163665
APEH	-0.10147	0.484864
DDX54	-0.10125	0
WDR46	-0.10123	0.509976
CAPN1	-0.10102	0.313653
RAB13;hCG_1996054	-0.10042	0.293092
FH	-0.10021	0.88815
GIGYF1;PERQ1	-0.09981	0
PPM1F	-0.09901	0.137351
CHAF1A	-0.09878	0.104544
COPB1	-0.0985	0.243193
GATF-C;GLYATL1	-0.09828	0.199118
GNL1;HSR1	-0.09761	0.556203
THEM4	-0.09735	0.351936
HSP90AB4P	-0.09731	0.116784
ARFIP1	-0.0973	0.181074
SLC25A20	-0.09712	0.121198
PES1	-0.09696	0.700884
ANAPC2	-0.09687	0.448947
ITM2B	-0.0968	0
TOR1A	-0.09679	0.137715
AAR2	-0.09663	0
UBA3;UBE1C	-0.09572	0.312063
SDR39U1	-0.09563	0.170125
CIAPIN1	-0.09553	0.206989
NCDN	-0.09538	0.221161
PSMB4	-0.09513	0.522712
TWF2	-0.09498	0.250943
SRP9;DKFZp564M2223	-0.09442	0.753856
NOL6	-0.09415	0.513154
PARP1	-0.09371	0.316855
TMEM87A	-0.09351	0.299374
LRRC42	-0.0934	0
SCFD1	-0.09337	0.307413
FEN1	-0.09305	0.643755
KPNB1	-0.09296	0.150116
LEMD3	-0.09282	0.15476
RFC1	-0.09273	0.191773
WIBG	-0.09266	0.162357
USP15	-0.09242	0.231292
HMGCL	-0.09234	0.223181
KTN1	-0.09231	0.339972
CPSF6	-0.09191	0.196615
EXOSC10	-0.09184	0.608757
SETMAR	-0.09178	0
GOLPH2;GOLM1	-0.09158	0.706685
POLR3C	-0.09146	0
ADPGK	-0.09145	0.286411
DPM1	-0.09114	0.247252
WDR77	-0.09109	0.09545
HNRNPUL1	-0.0908	0.248284
TUBB8	-0.09056	0.37216
FAM8A1	-0.08994	0
MYH9	-0.08963	0.167428
PUS1	-0.08956	0.418537
TXNDC9	-0.08949	0.235456
ACADVL	-0.08917	0.511399
ASMTL	-0.08908	0.280327
STBD1	-0.08898	0.146705
DIDO1	-0.08878	0.31603
ARID1B	-0.08857	0
RRP8	-0.08854	0.139476
ABHD12	-0.08812	0.191486
MRPL20	-0.08792	0.182496
UQCRQ	-0.08747	0.394447
MAP2K4	-0.08653	0.246284
SART3	-0.08638	0.500667
ACAT2	-0.08631	0.205073
SPTLC1	-0.0862	0.397936
MOCOS	-0.08542	0.099966
	-0.08492	0.294387
SLC25A6	-0.0844	0.205112
SEC23IP	-0.08364	0.677967
MED6	-0.08357	0
PRDX5	-0.08254	0.199053
GNB2L1	-0.0822	0
PSMB3	-0.08214	0.189837
DDX55	-0.08207	0.260928
CUL2	-0.08158	0.131629
ACBD5;KIAA1996	-0.08154	0.25031
PPIA	-0.08152	0.248478
RFFL	-0.08144	0
CARS	-0.08143	0.497381
ABHD14B	-0.0814	0.168468
MTR;DKFZp686A22123	-0.08138	0.060899
TREX1	-0.08131	0.202225
STX18	-0.08092	0.194595
RMDN3	-0.08047	0.293087
RQCD1	-0.08031	0.160024
CAMSAP3;hCG_2004001	-0.08	0.199718
RAD23B	-0.07995	0
RALA	-0.07992	0.22817
NDUFS3;DKFZp586K0821	-0.07952	0.233797
FADS2	-0.07927	0.140417
EXOC7;DKFZp686P1551	-0.07895	0.070882
ACTR1B	-0.07842	0.220379
MED4	-0.07815	0.201602
FAF2	-0.07813	1.48046
SSR4	-0.07769	0.296553
RNF20	-0.0776	0.331186
POLR2E	-0.07757	0.152857
AIMP2	-0.07738	0.420526
IKBKAP variant protein;IKBKAP;DKFZp781H1425	-0.07724	0.180078
C14orf166	-0.07723	0.632243
NUCB1	-0.07711	0.589131
PWP2	-0.07683	0.250248
MVB12A	-0.0764	0.250649
LRBA	-0.07603	0.110059
KLC4	-0.07572	0.164886
COPE	-0.07567	0.163852
EXOSC5	-0.07559	0.214289
GPAA1	-0.07554	0
MCUR1	-0.07549	0
CMTR1	-0.07531	0.143979
RRM1	-0.07529	0.248412
ATP5C1	-0.0751	0.285542
RNF114	-0.0748	0.277278
LMF2	-0.0748	0.267495
PFDN2	-0.07468	0.15241
OSBP	-0.07435	0.087398
LBR	-0.07376	0.072498
ARPC1B	-0.07372	0.352264
MRPL57	-0.07363	0.214069
IMPA1	-0.07352	0.385724
MRPL17	-0.07222	0.132316
MRPS5	-0.07213	0.208263
NDUFB6	-0.07171	0.165455
PEX12	-0.07165	0.131235
TALDO1	-0.07137	0.281528
MRPS34	-0.0709	0.401358
ACOT2	-0.07063	0.287949
ZNF592	-0.07058	0.128091
APPL1	-0.07003	0.233073
TRIM28	-0.0699	0.368382
XRCC5	-0.06988	0.501071
DCTN4	-0.06971	0.083712
PTGES3L-AARSD1;AARSD1	-0.06937	0.173145
IPO5	-0.06896	0.215577
SF3A1	-0.0689	0.283936
MRPL39	-0.06889	0.882448
PSMB1	-0.06843	0.17424
IPO4	-0.06768	0.397034
PDIA5	-0.06667	0.168515
TIMM44;hTIM44	-0.06635	0.589374
FDX1L	-0.06609	0.114539
EVC;hCG_39899	-0.06545	0.236302
ATAD3A	-0.06509	0.322552
PCNA	-0.06451	0.737061
PPA1	-0.06349	0.282326
LIG1	-0.06347	0.105605
RBBP9	-0.06322	0.13632
FAHD2A;FAHD2B	-0.06298	0.153049
USP4	-0.06278	0.651789
DCTN3	-0.0622	0.142072
MDH1	-0.06215	0.165224
PSMA1	-0.06211	0.216748
NDUFC2;NDUFC2-KCTD14	-0.06187	0.075124
CBL	-0.0617	0
PDF	-0.06155	0.219695
EXOSC6	-0.06154	0.172443
NDUFB7	-0.06078	0.123741
EXOC5	-0.06037	0.741354
THRAP3	-0.05987	0.089473
TSR1	-0.05968	0.177776
PURB	-0.05827	0.134354
PMPCB;DKFZp586I1223	-0.05825	0.134619
ECH1	-0.05823	0.439567
SLC5A6	-0.05799	0.028515
ANKFY1;DKFZp686M19106	-0.05798	0.122951
UTP11L	-0.05791	0.422786
HAUS5	-0.05736	0
GCA	-0.0572	0.643124
DIS3	-0.05701	0.300001
NLN	-0.05657	0.256428
FKBP3	-0.05568	0.191287
VPS51	-0.05547	0.286968
PPP1R10	-0.05503	0.142385
SIRT2;SIR2	-0.05494	0.037431
ZNF428	-0.05493	0.062164
COMMD9	-0.05412	0.068957
DKFZp686N1969;ARHGEF5;ARHGEF35	-0.05386	0
RBM27;POU4F3	-0.05344	0.043477
IDI1	-0.05342	0.211862
DUSP3	-0.05341	0.089832
A7322;ARFGEF3;KIAA1244	-0.05298	0.340871
HDAC6;DKFZp566E044	-0.05288	0.108611
LAMP2	-0.0521	0.084877
PNPT1	-0.05069	0.193419
EIF3S9;EIF3B	-0.0504	0.184492
APOOL;DKFZp779P1227	-0.05006	0.138404
MINPP1	-0.04969	0.143167
CAB39L	-0.04955	0
EEF1G	-0.0494	0.307552
MKI67	-0.04874	0.031091
NAA15;NARG1	-0.04814	0.181074
GBF1	-0.04763	0.216992
EIF3F	-0.04752	0
ZKSCAN8	-0.04638	0.031371
NXF2;NXF2B	-0.04601	0.06488
CAPNS1	-0.04528	0.094592
NOB1	-0.04522	0.116562
HADH	-0.04483	0.242008
UNC119B	-0.04473	0.115352
PEX16	-0.04473	0.227863
SLMAP	-0.04439	0.09369
DSTN	-0.04393	0.081286
TXNRD1;GML	-0.04371	0
DDX21	-0.0432	0.079699
AKAP1	-0.04314	0.152414
PRPF8	-0.04288	0.166886
LIMD1	-0.04204	0.164056
USO1	-0.04177	0.268125
	-0.04167	0.172078
PGRMC2	-0.04125	0.061012
GLB1	-0.04096	0.164621
TMEM214	-0.03988	0.142812
PSIP1	-0.03985	0.064255
YIPF2	-0.03926	0
EXOSC8;DKFZp564C0482	-0.03824	0.100616
TMEM106B	-0.03747	0.096331
DDX31	-0.03726	0.142246
LCP1	-0.03722	0.095311
TRA1;HSP90B1	-0.03719	0.160998
FUCA2	-0.03698	0.093243
VPS33B	-0.03693	0
BABAM1	-0.03664	0.079576
CLCC1	-0.03647	0.184533
PFN1	-0.0363	0.072556
TBL3	-0.03623	0.177654
TRAPPC8;KIAA1012	-0.03616	0.013875
ASNA1	-0.03599	0.099735
CHRAC1	-0.03577	0
COQ7	-0.03568	0.075808
NOTCH1	-0.03564	0
FASTKD2	-0.03554	0.090465
CIAO1	-0.03533	0.063491
PPP4R1	-0.0351	0.048287
RAB27B	-0.03481	0.065961
SIRT3	-0.03475	0.042618
SUPT16H	-0.03463	0.186016
GOLGA3	-0.03441	0.105993
PAK1IP1	-0.03439	0.059563
CWC22	-0.03373	0
NONO	-0.0337	0.030761
MRPL16	-0.03322	0.209744
SH2D4A	-0.03272	0.021101
CTNNBL1	-0.03271	0.106627
RTCA	-0.03252	0.093505
ERGIC2;RLN3	-0.03233	0.016984
NT5DC2	-0.03187	0.103624
MRPL14	-0.03139	0.06898
ZNF667;DKFZp686O111	-0.03134	0
VPS53;HCCS1	-0.0312	0.123736
ATP5J	-0.03104	0.092052
DOHH	-0.02998	0.061376
PTS	-0.02997	0
RPL22L1	-0.02849	0.046305
PTRH2	-0.02804	0.075766
DCAF11	-0.02796	0.087649
DYR;DHFR	-0.02771	0.049108
UBXN6	-0.02755	0.043658
NT5C2	-0.0273	0.027085
ZNF316	-0.02653	0.031739
DECR2	-0.02627	0.102598
NSUN4	-0.02602	0.148917
PNPLA4	-0.02595	0.017675
TRIOBP	-0.02561	0.072728
SAMM50	-0.02491	0.051215
ATP2B1	-0.02399	0.095168
WDR3	-0.02398	0.193207
LMNA	-0.02389	0.034748
WDR12	-0.02389	0.147907
GDF15	-0.02356	0.018828
C14orf133;VIPAS39	-0.02323	0.084176
UQCRH	-0.02297	0.037487
GAA	-0.02296	0.051529
TTC27	-0.02281	0.042431
SEC24A	-0.02277	0.069608
AQR	-0.02277	0.091934
TBCB	-0.02265	0.104889
ATP5H	-0.02257	0.083049
NGDN	-0.02247	0.130653
NDUFV2	-0.02181	0.04747
LIG3	-0.02156	0.122187
NKRF;NRF	-0.02127	0
RAD9A	-0.02105	0.051271
NCOA5	-0.02093	0
SYTL1	-0.02062	0
TRUB1	-0.02015	0.115548
NAE1	-0.01975	0.044025
PPCDC	-0.01954	0.018466
SEC24D	-0.01927	0.034068
NDUFS2	-0.0192	0.178524
MRPL27	-0.01875	0.073076
ATP6V0D1	-0.01802	0.033453
BLMH	-0.01793	0.088146
EMG1	-0.01792	0.058789
NUDT2	-0.0178	0.049554
FAH	-0.01706	0.026808
WDR36	-0.01632	0.077731
DDX3X	-0.01571	0.030631
RAB3GAP1	-0.01528	0.021636
HSPA13	-0.01518	0.050404
SPAG5	-0.0149	0.036094
NSF	-0.01485	0.055025
TMEM205	-0.01481	0.014814
IGF2R	-0.01478	0.023319
PLIN3	-0.01475	0.052961
GART	-0.01452	0.112972
CEBPZ	-0.01378	0.039045
PRPF19	-0.01373	0.063352
DECR1;DECR	-0.01372	0.055699
SACM1L	-0.01331	0.025893
TXNDC12	-0.01328	0.012862
MRPL22	-0.01317	0.049159
EXOSC2	-0.01201	0.058894
MMGT1	-0.01194	0
COASY	-0.01187	0.059079
NUDT15	-0.01154	0.029532
ANKHD1;FLJ00246	-0.01119	0.009442
RPL3;rpl3	-0.01115	0.041053
PPAT	-0.01044	0.02535
SHMT1	-0.0103	0.021222
EPHX4	-0.01016	0
NT5C3A	-0.00948	0.062125
COMT	-0.00858	0.033332
RRP12	-0.00821	0.049183
UHRF1BP1L;DKFZp686A1736	-0.00809	0
VGLL4	-0.00791	0.026813
RTN1	-0.00782	0.003168
RALGAPA1	-0.00733	0.008318
ZMYM4	-0.00705	0.012927
TRIO	-0.00653	0
CLUH	-0.00601	0.019212
GPX1	-0.00598	0.007217
PPAN	-0.00565	0.011424
EHD4	-0.00526	0.035444
ACAD11	-0.00516	0.00776
hCG_39985;ATP5F1	-0.005	0.010962
MIPEP	-0.00497	0.009424
DERA	-0.0049	0.008265
ARFGAP1	-0.00485	0.01192
ACTR3	-0.00466	0.006701
C2orf47	-0.00448	0.008145
RPLP2	-0.00394	0.01139
DAP3	-0.00335	0.020044
HNRNPAB	-0.00215	0.005879
MRPL11	-0.00194	0.004672
COQ9	-0.0019	0.008455
SRM	-0.00127	0.002991
SNAPIN	-0.00123	0
SBF1;DKFZp761D0422	-0.00117	0
C10orf76	-0.00103	0
XPO5	-0.00041	0.001437
PSME2	-0.00038	0.001096
GOLGA2	-0.00036	0.001491
RRBP1	0	-4.3e-08
NPY	0	-4.3e-08
HERPUD1	0	-4.3e-08
FAM115C	0	-4.3e-08
CCRK;CDK20	0	-4.3e-08
ATP2A3	0	-4.3e-08
HSD17B6	0	-4.3e-08
SIPA1L3	0	-4.3e-08
PDZRN3	0	-4.3e-08
OGFR	0	-4.3e-08
	0	-4.3e-08
KIF20A	0	-4.3e-08
	0	-4.3e-08
CDCA5	0	-4.3e-08
ANKRD44;LOC91526	0	-4.3e-08
CRISP3	0	-4.3e-08
MID1	0	-4.3e-08
DUSP11	0	-4.3e-08
RAD51D	0	-4.3e-08
PML	0	-4.3e-08
CHKA	0	-4.3e-08
MSH6;GTBP	0	-4.3e-08
ME3	0	-4.3e-08
GXYLT1	0	-4.3e-08
GPR107	0	-4.3e-08
DKFZp686L2367;ZNF462;DKFZp686B2325	0	-4.3e-08
	0	-4.3e-08
CAMK1D	0	-4.3e-08
MYRIP	0	-4.3e-08
AGR3	0	-4.3e-08
NKX3-1	0	-4.3e-08
CDK12	0	-4.3e-08
PIK3R4	0	-4.3e-08
HBD;HBD/HBB	0	-4.3e-08
MSH3	0	-4.3e-08
SH3PXD2B	0	-4.3e-08
DDX58	0	-4.3e-08
HLA-DMB	0	-4.3e-08
TCHH	0	-4.3e-08
CADM1	0	-4.3e-08
TK2	0	-4.3e-08
CTSL1;CTSL	0	-4.3e-08
tmp_locus_29;DES	0	-4.3e-08
C18orf21	0	-4.3e-08
ANXA6	0	-4.3e-08
PIK3CD	0	-4.3e-08
ZHX1	0	-4.3e-08
TAOK3	0	-4.3e-08
KIAA0907	0	-4.3e-08
ARAP3	0	-4.3e-08
MAP2K6	0	-4.3e-08
SFRS4;SRSF4	0	-4.3e-08
BBX	0	-4.3e-08
HSPA8	0	-4.3e-08
LCMT2	0	-4.3e-08
NEDD9	0	-4.3e-08
CORO2A	0	-4.3e-08
CWF19L2	0	-4.3e-08
PTDSS1	0	-4.3e-08
ZNF850	0	-4.3e-08
DSCR3	0	-4.3e-08
TMC4	0	-4.3e-08
ARNT	0	-4.3e-08
PSMB8	0	-4.3e-08
GMEB1	0	-4.3e-08
LMAN2L	0	-4.3e-08
PRKAB1	0	-4.3e-08
FLJ00319;GALNS	0	-4.3e-08
JAG1	0	-4.3e-08
PEX2;PXMP3	0	-4.3e-08
RWDD2A	0	-4.3e-08
ZNF485	0	-4.3e-08
ACBD6	0	-4.3e-08
DEF6	0	-4.3e-08
CDC16	0	-4.3e-08
EXOSC7	0	-4.3e-08
JMJD6	0	-4.3e-08
MGLL	0	-4.3e-08
FBXO4	0	-4.3e-08
RIPK2	0	-4.3e-08
FKBP9	0	-4.3e-08
SLC29A1	0	-4.3e-08
EPGN;ZNF587	0	-4.3e-08
SLC25A32	0	-4.3e-08
SPICE1	0	-4.3e-08
ICE2	0	-4.3e-08
DTX2	0	-4.3e-08
SSX2IP	0	-4.3e-08
TBXAS1;hCG_14925	0	-4.3e-08
OPA3	0	-4.3e-08
CREB3L4	0	-4.3e-08
DEPTOR	0	-4.3e-08
ZNF121	0	-4.3e-08
GTF2H3	0	-4.3e-08
KCT2	0	-4.3e-08
	0	-4.3e-08
DAGLB	0	-4.3e-08
TIPIN	0	-4.3e-08
VPS52	0	-4.3e-08
PRKD2	0	-4.3e-08
	0	-4.3e-08
SPDEF	0	-4.3e-08
SASS6	0	-4.3e-08
SUN1	0	-4.3e-08
[truncated: 1,853 more rows]

## Sheet: Figure 1b
	22rv1 tumours							LNCaP AI tumours
						THEM6							THEM6
						VINCULIN							VINCULIN

## Sheet: Figure 1d
	22rv1									LNCaP AI
							THEM6							THEM6
							HSC70							HSC70

## Sheet: Figure 1e
	22rv1 CTL			22rv1 THEM6 KO1			22rv1 THEM6 KO2
Exp 1	96.732	110.677	90.5537	67.76	71.6167	75.926	85.4175	81.722	82.8668
Exp 2	97.5457	93.1937	107.827	77.9237	74.2631	75.6247	86.3056	84.4683	77.731
Exp 3	100.552	102.229	100.691	76.4581	85.8495	79.4337	73.7004	86.2553	76.0918
	LNCaP AI CTL		LNCaP AI THEM6 KO1		LNCaP AI THEM6 KO2
Exp 1	98.6467	105.785	84.1164	77.9314	91.9635	93.4969
Exp 2	104.674	97.1601	73.1954	78.4011	86.8256	89.9618
Exp 3	100.412	93.3213	74.7215	85.6905	91.3697	86.4936

## Sheet: Figure 1f
22rv1 CTL	22rv1 THEM6 KO1	22rv1 THEM6 KO2		LNCaP AI CTL	LNCaP AI THEM6 KO1	LNCaP AI THEM6 KO2
0.149562	0.154093	0.196032		0.137061	0.142531	0.101167
0.165084	0.171234	0.199133		0.140192	0.146131	0.105847
0.175852	0.189846	0.214608		0.149885	0.151385	0.112894
0.182887	0.198762	0.22766		0.151033	0.168896	0.138296
0.184496	0.219752	0.246149		0.159071	0.179755	0.143286
0.185264	0.225792	0.254177		0.162744	0.181408	0.151192
0.203293	0.23153	0.259323		0.163532	0.186464	0.15226
0.204909	0.2374	0.264423		0.164798	0.196293	0.154185
0.207894	0.242311	0.265763		0.177183	0.20062	0.182472
0.212403	0.24471	0.266989		0.179474	0.205645	0.197181
0.221553	0.254181	0.270413		0.182844	0.214461	0.198017
0.22342	0.259779	0.27333		0.187116	0.236726	0.211578
0.228325	0.260689	0.273908		0.187394	0.241024	0.226651
0.230926	0.282018	0.276439		0.191435	0.255004	0.287172
0.235176	0.290806	0.281183		0.197083	0.330775	0.32819
0.239347	0.298242	0.284803		0.217518	0.336722	0.335158
0.244045	0.304218	0.30276		0.233887	0.356223	0.385146
0.24447	0.320993	0.306897		0.24127	0.363629	0.39174
0.269381	0.326523	0.315391		0.266432	0.431493	0.402315
0.269736	0.329834	0.332021		0.269919	0.438963	0.40283
0.270728	0.331839	0.350316		0.286547	0.454254	0.42711
0.274432	0.344376	0.352974		0.327221	0.466489	0.431018
0.274462	0.353076	0.35333		0.340832	0.470072	0.511503
0.274578	0.353274	0.362342		0.382788	0.563298	0.543696
0.287714	0.406489	0.411682		0.387737	0.645917	0.599081
0.288375	0.407095	0.432639		0.390176	0.723116	0.626071
0.289152	0.408551	0.447844		0.393672	0.762428	0.635935
0.309801	0.409192	0.45754		0.441143	0.79511	0.704912
0.314122	0.428747	0.459766		0.521797	0.807586	0.723643
0.331675	0.441307	0.461209		0.638746	1.03317	0.77888
0.352121	0.466257	0.477148		0.882593	1.03527	0.827494
0.374168	0.487193	0.484116			1.05143	0.84013
0.38377	0.529882	0.534673			1.07276	0.856627
0.388231	0.53413	0.612208			1.07699	0.924059
0.404103	0.561302	0.643956			1.0995	1.06512
0.435354	0.582667	0.686567			1.14735	1.08946
0.450167	0.620849	0.735445			1.15932	1.10362
0.478235	0.692781	0.801719			1.17307	1.22241
0.509866	0.745308	0.810942			1.34319	1.28254
0.575933	0.809031	0.822943			1.49319	1.36172
0.612294	0.822682	0.965592			1.61165	1.40492
0.640011	0.971698	1.10641			1.86599	1.40645
0.702114	1.11491	1.3559			1.97958	1.49069
0.743327	1.2422	1.3892				1.57204
0.857575	1.98776	1.46652				2.47853
0.962458	2.18008	1.54723				2.49925
	3.07154	1.57834				2.50118
		1.81079				2.5384
		2.66889				2.99926
						3.07393

## Sheet: Figure 1g
	22rv1 CTL Tum.					22rv1 THEM6 KO Tum.
Week 3	241.002	159.62	183.497	244.214	214.198	12.741	28.338	78.414	119.855	103.709
Week 4	359.199	243.975	218.766	273.88	288.178	10.677	93.436	132.638	168.907	189.369
Week 5	400.854	277.832	310.541	316.346	307.178	24.617	171.858	214.12	219.176	227.893
Week 6	402.065	269.043	258.832	283.427	397.001	31.366	118.945	193.479	224.578	257.342
Week 7	396.573	251.713	301.064	256.652	417.423	37.791	71.775	186.435	235.114	279.708

## Sheet: Figure 1h
	LNCaP AI CTL Tum.							LNCaP AI THEM6 KO Tum.
Week 3	65.0636	54.5763	32.1803	88.1585	65.7177	107.471	38.9423	0	61.752	75.6332	91.6132	22.4573	86.445	68.3454
Week 4	143.688	75.2996	50.9849	131.843	67.3444	173.256	76.626	0	96.0765	142.562	144.612	21.5096	127.327	114.862
Week 5	232.107	163.015	79.0898	232.629	103.828	282.146	225.429	49.8416	93.4608	154.379	171.542	84.9592	105.708	141.754
Week 6	344.809	257.46	154.622	328.799	143.515	396.398	279.774	96.2112	144.325	152.227	183.885	81.707	124.372	165.378
Week 7	399.256	434.249	196.325	390.591	294.992	361.811	418.364	157.876	189.899	290.722	227.234	156.137	133.613	207.545

## Sheet: Figure 1i
	CWR22res CTL Tum.					CWR22res THEM6 KO1 Tum.					CWR22res THEM6 KO2 Tum.
Week 3	213.136	104.958	115.47	171.899	99.4	289.09	134.035	210.411	201.404	382.695	115.083	126.72	298.553	249.513	130.97
Week 5	588.984	300.477	847.843	522.521	352.578	516.368	164.38	431.972	275.26	736.836	293.025	342.95	654.661	403.593	115.701
Week 6	1040.51	640.548	1237.08	831.344	587	737.687	247.904	793.203	490.488	853.711	456.702	477.898	725.573	395.454	172.493
Week 7	1164.72	844.089	1469.65	1125.8	798.87	892.51	449.21	790.61	603.65	880	530.45	638.78	768.55	665.39	N.D.
