# Supplementary material for: THEM6‐mediated reprogramming of lipid metabolism supports treatment resistance in prostate cancer
Source: EMBO Mol Med. 2022 Jan 11;14(3):e14764. doi: 10.15252/emmm.202114764 (PMC8899912; doi:10.15252/emmm.202114764)
Supplement: Supplementary file 12 — Source Data for Figure 2 [file EMMM-14-e14764-s009.xlsx]

## Sheet: Figure 2a
Lipid ID	log2(FC)_KO1/CTL			log2(FC)_KO2/CTL
	Exp 1	Exp 2	Exp 3	Exp 1	Exp 2	Exp 3
Cer[NS] d38:2	0.820037	1.61629	1.23246	3.55908	3.7	3.24242
Cer[NS] d40:2	1.30166	1.57074	1.73315	2.4716	2.59237	2.24415
Cer[NS] d42:3	0.946849	1.1127	1.36376	1.24409	1.21075	0.647395
HexCer[NS] d38:1	0.854551	1.22164	1.74529	2.73208	2.99521	3.02185
HexCer[NS] d38:2	0.548096	0.409359	0.673621	3.7	1.88359	1.70176
HexCer[NS] d40:1	0.792975	1.09224	1.50273	1.14422	1.24693	1.30804
HexCer[NS] d42:2	0.98444	1.44158	2.49748	1.01505	0.534064	1.99721
PC 44:5	0.580129	0.577794	0.912854	0.515899	0.731605	0.827208
PC 46:4	1.78667	1.35086	1.58583	0.857743	0.825988	1.08748
PC 46:5	1.00857	1.29259	1.61688	0.759563	1.15345	0.837334
Plasmanyl-PC O-40:5	0.792412	1.12673	0.75461	0.995448	1.34633	1.32458
SM d37:1	0.970175	1.09453	1.3371	1.32213	1.98037	2.0535
SM d38:2	1.3213	2.21791	0.89048	3.7	3.7	3.7
SM d39:1	0.558907	0.714734	0.887669	1.94498	1.9041	2.0729
SM d40:2	0.61155	0.934658	0.53555	1.64058	2.01894	1.48503
SM d43:3a	0.89328	1.18801	0.714708	0.413248	0.580414	0.417165
SM d43:3b	2.33046	2.78239	2.01598	0.494195	0.794345	0.592297
Alkanyl-TG O-16:0_14:0_16:0	-0.89997	-0.80804	-0.95587	-1.68062	-1.40051	-2.01405
Alkanyl-TG O-16:0_16:0_16:0	-0.754	-0.39353	-0.7237	-1.6952	-1.29554	-2.01503
Alkenyl-TG P-48:0	-1.57518	-1.17609	-1.34948	-1.90222	-1.41256	-2.012
Alkenyl-TG P-50:0	-1.62977	-1.1277	-1.55615	-1.83115	-1.26678	-2.34899
Alkenyl-TG P-50:1	-2.9325	-2.68269	-2.27359	-2.22378	-1.93302	-1.141
Alkenyl-TG P-51:0	-2.31916	-2.02747	-2.02074	-2.57378	-2.20361	-3.12219
Alkenyl-TG P-51:1	-2.59152	-2.32138	-2.98784	-2.28188	-1.83331	-2.3278
Alkenyl-TG P-52:0	-1.4305	-1.03373	-1.27186	-1.03494	-0.51907	-1.18328
Alkenyl-TG P-52:1	-2.28129	-1.83015	-2.27222	-1.73427	-1.16418	-1.68683
Alkenyl-TG P-52:2	-3.43885	-3.0171	-3.7	-1.50807	-0.82562	-1.12071
Alkenyl-TG P-54:2	-2.14112	-2.01735	-2.63793	-0.89564	-0.61722	-1.0676
Alkenyl-TG P-56:1	-2.44891	-1.87777	-1.35303	-1.67912	-1.00411	-1.31425
D5TG 18:1_18:0_18:0	-1.46149	-1.34733	-2.34104	-1.02053	-0.84288	-1.58037
HexCer[NS] d44:2	-0.97815	-1.10627	-0.45775	-1.98708	-2.13747	-1.78036
PC 34:1	-0.5532	-0.71779	-1.26525	-1.19885	-0.9414	-0.56625
Plasmanyl-PC O-29:0	-1.37669	-1.04712	-0.83957	-1.88233	-1.29763	-1.83809
Plasmanyl-PC O-31:0	-0.80817	-0.70784	-0.66606	-2.3675	-1.91485	-2.31339
Plasmanyl-PC O-36:2	-0.90038	-0.61967	-0.53735	-1.4528	-0.6233	-0.95118
Plasmanyl-PC O-40:2	-0.73257	-0.56373	-0.59344	-1.74981	-1.55729	-1.74447
PE O-34:2	-0.87173	-0.49459	-2.1831	-1.07825	-0.79047	-0.71786
PE O-34:3	-1.23237	-1.00052	-1.12074	-0.82114	-0.5659	-0.57669
PE O-36:3a	-0.94005	-0.53918	-0.82485	-1.69341	-1.50663	-1.43065
PE O-36:3b	-1.70248	-1.48763	-1.60007	-0.85901	-0.59912	-0.49214
SM d40:1	-0.50208	-0.42551	-1.10435	-2.99893	-2.4147	-2.37954
SM d41:1	-0.7483	-0.51416	-0.58147	-2.19887	-2.0518	-2.58054
SM d42:1	-0.50242	-0.42471	-0.44273	-1.43155	-1.05669	-1.07106
SM d44:1	-1.25793	-1.01267	-0.66043	-1.58052	-1.27546	-1.26551
TG 16:1_16:1_16:1	-2.00649	-1.79936	-2.40803	-3.15437	-1.31051	-1.82383
TG 16:1_16:1_18:2	-0.95129	-1.01978	-1.22588	-0.43082	-0.69821	-0.55784
TG 17:1_18:1_18:1	-1.72055	-1.64302	-2.45209	-1.31231	-1.08071	-1.8581
TG 17:1_18:1_24:1	-1.787	-1.57452	-1.29677	-1.32038	-1.11259	-1.71683
TG 17:1_18:2_18:1	-1.72719	-1.6722	-1.99468	-2.13989	-2.13608	-2.25627
TG 18:1_18:1_26:2	-1.25867	-1.19657	-1.40168	-0.49869	-0.39181	-0.62821
TG 43:0	-0.61995	-0.43231	-0.78282	-0.53442	-0.538	-0.3949
TG 44:0a	-0.91799	-0.85496	-1.06816	-1.37378	-1.51038	-1.61837
TG 44:0b	-0.90335	-0.3854	-0.98421	-1.5281	-0.89056	-1.23079
TG 44:1	-0.4638	-0.60915	-0.65964	-0.64826	-0.73592	-1.05115
TG 46:0a	-1.27944	-1.15195	-1.71837	-1.92926	-1.98691	-2.48003
TG 46:0b	-0.77514	-0.54598	-0.43459	-0.88843	-1.0624	-0.68554
TG 46:1a	-1.45855	-1.52956	-1.7737	-1.73099	-1.66884	-2.16099
TG 46:1b	-1.22439	-0.98402	-1.60289	-0.91745	-0.72386	-1.8204
TG 46:1c	-2.13373	-2.6101	-3.55207	-1.95325	-1.41143	-1.54717
TG 46:2	-0.88872	-1.26413	-1.70848	-1.60213	-1.44252	-2.03345
TG 47:0a	-0.7336	-0.7873	-1.37434	-0.92169	-0.72096	-1.24951
TG 47:0b	-1.06424	-2.11971	-2.21277	-0.64472	-1.48707	-1.15606
TG 48:0	-1.20812	-1.02221	-1.04751	-1.99156	-2.00205	-1.86882
TG 48:1a	-3.62329	-3.7	-1.82499	-3.7	-3.7	-3.7
TG 48:1b	-1.95073	-1.58694	-1.61679	-2.44685	-2.14568	-2.44423
TG 48:2	-2.12831	-1.94451	-2.20813	-2.09423	-1.2698	-1.71299
TG 48:3a	-2.3752	-1.80463	-2.57676	-3.7	-0.5874	-2.57251
TG 48:3b	-0.40309	-0.79767	-0.99047	-0.6705	-0.75128	-0.63313
TG 49:1	-1.21624	-0.93299	-1.13903	-1.43579	-1.52299	-1.91346
TG 50:0	-0.90629	-0.71988	-1.21476	-1.30423	-1.62739	-1.7768
TG 50:1	-1.59514	-1.35554	-1.45877	-2.173	-2.05628	-2.29309
TG 50:2	-2.00426	-1.63676	-2.38941	-2.77278	-1.89453	-2.58988
TG 50:3	-2.48924	-1.60107	-2.63568	-2.50217	-2.52286	-2.79856
TG 51:0	-0.83335	-0.68498	-0.85014	-1.27362	-1.25689	-1.69895
TG 51:1	-0.90676	-0.72232	-0.9089	-1.58925	-1.51844	-2.63609
TG 51:2	-1.62208	-1.289	-2.02474	-1.87561	-1.4257	-2.17826
TG 51:3	-1.53345	-0.97321	-1.25208	-1.40932	-0.8247	-0.84095
TG 52:1	-1.43541	-1.02176	-1.22191	-1.47944	-1.32923	-1.69551
TG 52:2	-2.05462	-1.64742	-2.02711	-2.06689	-1.68967	-1.99435
TG 52:3	-2.11251	-1.78762	-2.45415	-2.03921	-1.86293	-2.13496
TG 53:1	-1.3546	-0.62524	-1.19952	-1.96221	-1.11896	-2.33332
TG 53:2	-1.8757	-1.33297	-1.62906	-1.78126	-1.44984	-1.83932
TG 54:1	-0.88609	-0.58767	-0.85608	-0.86816	-0.8301	-1.18254
TG 54:2	-1.61531	-1.05493	-1.527	-1.29439	-0.8207	-1.43999
TG 54:3	-1.60718	-1.38277	-1.66081	-1.33245	-0.92581	-1.0337
TG 55:2	-1.31009	-0.9009	-0.97741	-1.46611	-0.91852	-1.70182
TG 56:1	-0.83584	-0.63106	-0.50532	-1.37421	-1.4205	-1.66789
TG 56:2	-1.20247	-0.89325	-1.03289	-1.20553	-0.84903	-1.31104
TG 56:3	-1.61558	-1.27691	-1.61593	-1.09642	-0.83042	-1.01546
TG 58:2	-1.22462	-0.89062	-0.76608	-1.69026	-1.24598	-1.90166
TG 58:3	-1.53079	-1.36487	-1.34445	-1.24091	-0.9395	-1.23015
TG 60:3	-1.43418	-1.21866	-1.01874	-1.36559	-0.9826	-1.4954
TG 62:4	-2.23275	-1.56902	-0.8513	-0.73116	-0.8609	-0.92673

## Sheet: Figure 2b
Lipid Class	log2(FC)_KO1/CTL			log2(FC)_KO2/CTL
	Exp 1	Exp 2	Exp 3	Exp 1	Exp 2	Exp 3
DAG	0.314667	0.760005	0.822792	-0.27217	0.280749	-0.40034
TG	-1.50872	-1.20011	-1.50405	-1.59953	-1.29248	-1.68111
PC	0.094443	0.187106	0.028871	-0.10334	0.05094	-0.0285
PE	0.321265	0.445317	0.470699	-0.25204	-0.16772	-0.20767
PI	-0.02031	0.283574	0.142223	0.040037	-0.05629	-0.00444
LysoPC	0.190677	0.324992	0.206858	-0.71839	-0.4092	-0.10113
LysoPE	0.307314	0.350679	0.545477	-0.98149	-0.98644	-0.36805
Ether TG	-1.97566	-1.56987	-1.81236	-1.62218	-1.12624	-1.55168
Ether PC	-0.43532	-0.12022	-0.01233	-0.60614	-0.18347	-0.39788
Ether PE	-0.09771	0.099877	0.202937	-1.09846	-0.95575	-1.00128
Cer.	0.625203	1.12831	1.02821	0.745369	0.632063	0.789272
SM	0.011993	0.209504	0.227769	-0.19123	-0.03224	-0.10165
CE	0.229073	0.24049	-0.02168	0.356344	0.423428	0.378159

## Sheet: Figure 2c
Lipid Class	log2(FC)_KO1/CTL			log2(FC)_KO2/CTL
	Exp 1	Exp 2	Exp 3	Exp 1	Exp 2	Exp 3
DAG	-1.26861	-1.09415	-0.89681	-0.6695	-0.37973	-0.19823
TG	0.359488	0.37271	0.382948	0.121116	0.172276	-0.0518
PC	0.088618	0.10846	0.231176	0.038809	0.138934	0.012171
PE	0.168055	0.133671	0.234725	0.072598	0.094023	0.040601
PI	-0.03033	0.038736	0.120179	0.021886	0.126844	0.138008
LysoPC	0.374538	0.007714	0.139755	0.376515	-0.27777	0.183471
LysoPE	0.759956	0.740131	0.577835	0.519957	0.220718	0.311746
Ether TG	-1.41425	-1.41149	-0.83002	-0.99046	-0.76818	-0.42631
Ether PC	-1.17381	-1.16032	-0.82734	-0.91445	-0.78869	-0.48694
Ether PE	0.215567	0.182598	0.166835	0.032713	0.108295	-0.05907
Cer.	0.455498	0.530935	0.479721	0.261079	0.308736	0.087437
SM	0.241641	0.097246	0.288396	0.197951	-0.00893	0.207173
CE	0.016505	-0.0212	0.251857	-0.02288	0.031856	-0.10686

## Sheet: Figure 2d
Lipid ID	log2(FC)_OE/EV
	Exp 1	Exp 2	Exp 3
Alkanyl-TG O-16:0_16:0_22:5	0.671649	0.275001	0.340949
Alkanyl-TG O-48:1	0.90756	0.275125	0.405831
Alkanyl-TG O-56:2	0.746401	0.313868	0.343357
Alkenyl-TG P-18:0_16:0_24:1	0.664811	0.290185	0.340354
Alkenyl-TG P-58:2	0.764974	0.289672	0.320639
Cer[NS] d37:1	0.422232	0.294023	0.332643
Cer[NS] d43:1	0.30977	0.393561	0.381815
Cer[NS] d44:2	0.448637	0.422083	0.439786
D5TG 56:2	0.445498	0.799602	0.286218
DG 16:0_17:0	0.343309	0.427759	0.306073
HexCer[NS] d42:2	0.425558	0.438834	0.371048
HexCer[NS] d44:2	0.570047	0.488522	0.340808
PC 15:0_16:0	0.391727	0.38728	0.306443
PC 30:0	0.351325	0.440555	0.267246
PC 32:0	0.337961	0.370254	0.424384
PC 40:3	0.696997	0.468696	0.28086
PC O-34:2	0.377147	0.343145	0.278987
PC O-41:0	0.424752	0.929425	0.863354
PE 18:0_20:3	0.343581	0.330956	0.295633
PE 18:1_24:0	0.341773	0.380019	0.330948
PE 20:4_22:0	0.269483	0.372944	0.315732
PE 33:0	0.333209	0.407723	0.522237
PE 34:0	0.639424	0.339254	0.321445
PE 35:0	0.394838	0.274669	0.444115
PE 35:1	0.281472	0.292483	0.358156
PE 36:0	0.465544	0.521652	0.290985
PE 36:1	0.361978	0.360721	0.344546
PE 38:1	0.455493	0.431638	0.374431
PE 38:2	0.342969	0.290496	0.265344
PE 40:1	0.49661	0.361226	0.377157
PE 40:4	0.275274	0.317148	0.290309
PE 42:2	0.416178	0.329467	0.298512
PE 42:3	0.561352	0.293653	0.367613
PE 42:4	0.426454	0.493696	0.354748
PE 44:2	0.423069	0.459967	0.325135
PE 44:3	0.674382	0.40342	0.312652
PE 44:4	0.319957	0.31382	0.343577
PE 44:4	0.395331	0.38776	0.281235
PE O-40:3	0.534468	0.344691	0.307515
PI 32:1	0.596046	0.729366	0.753977
PI 33:0	0.401818	0.367295	0.358453
PI 34:1	0.38192	0.37458	0.367158
PI 35:1	0.37996	0.435161	0.362891
PI 36:1	0.344064	0.381031	0.374994
PI 37:1	0.446062	0.406481	0.310379
PI 37:2	0.610705	0.353822	0.420009
PI 37:3	0.552874	0.325188	0.389997
PI 38:1	0.451849	0.301199	0.267557
PI 38:2	0.660563	0.29091	0.357479
PI 38:3	0.606603	0.333327	0.454083
PI 39:1	0.286065	0.614006	0.374046
PI 39:2	0.482676	0.287189	0.458204
PI 39:3	0.330058	0.451819	0.281275
PI 40:3	0.585704	0.321483	0.404369
PI 41:3	0.436578	0.374521	0.531253
PI 42:3	0.683023	0.481812	0.673269
Plasmanyl-PC O-30:0	0.521761	0.395767	0.278914
Plasmanyl-PC O-31:0	0.423277	0.697107	0.266284
Plasmanyl-PC O-31:0	0.726115	0.314847	0.495935
Plasmanyl-PC O-32:0	0.503452	0.336201	0.400702
Plasmanyl-PC O-32:1	0.443822	0.263249	0.343875
Plasmanyl-PC O-33:0	0.409251	0.567588	0.396023
Plasmanyl-PC O-33:0	0.815503	0.323623	0.39822
Plasmanyl-PC O-34:0	0.510221	0.294469	0.341627
Plasmanyl-PC O-34:1	0.537238	0.335932	0.409281
Plasmanyl-PC O-36:0	0.418006	0.302848	0.355678
Plasmanyl-PC O-37:0	0.496001	0.350613	0.334855
Plasmanyl-PC O-39:0	0.649622	0.460951	0.492806
Plasmanyl-PC O-40:0	0.325172	0.312864	0.326147
Plasmanyl-PC O-40:2	0.292813	0.733281	0.437504
Plasmanyl-PC O-40:3	0.745991	0.310088	0.462692
SHexCer d18:1_24:1	0.348057	0.375969	0.46649
SM d34:0	0.604553	0.509416	0.445055
SM d35:1	0.281825	0.428331	0.283311
SM d36:0	0.69642	0.492518	0.532429
SM d36:1	0.326425	0.395515	0.325459
SM d37:1	0.366315	0.421554	0.362647
SM d40:1	0.402518	0.383342	0.324753
SM d41:0	0.761413	0.476404	0.595603
SM d41:1	0.974866	0.929965	0.401458
SM d42:1	0.346417	0.348315	0.386265
SM d42:2	0.323057	0.365812	0.283703
SM d43:1	0.500775	0.407999	0.312549
SM d43:2	0.364285	0.493466	0.346513
SM d44:0	0.558023	0.443486	0.533238
SM d44:1	0.829553	0.59515	0.59574
SM d44:2	0.416221	0.453108	0.355834
TG 18:1_18:1_25:0	0.452528	0.528844	0.301221
TG 49:1	0.41907	0.358222	0.290966
TG 49:2	0.720059	0.315729	0.306021
TG 51:1	0.292967	0.464324	0.418177
TG 51:2	0.836727	0.283179	0.316114
TG 52:5	0.452365	0.406881	0.387954
TG 53:2	0.70728	0.312696	0.308603
TG 55:2	0.629095	0.674379	0.353618
TG 56:1	0.368428	0.962267	0.312325
TG 57:2	0.579569	0.457702	0.312147
TG 58:0	0.273836	0.60486	0.622255
TG 58:1	0.340706	0.674182	0.273538
TG 59:1	0.346052	0.406748	0.854546
TG 59:2	0.705864	0.587606	0.336521
TG 60:1	0.557337	0.327123	0.277081
TG 60:2	0.553146	0.434141	0.276857
TG 61:1	0.349754	0.612713	0.33537
TG 62:1	0.328291	0.747477	0.289952
TG 62:2	0.507533	0.481662	0.296289
TG 62:3	0.655934	0.351437	0.379455
TG 62:4	0.548879	0.344902	0.437936
TG 64:1	0.296528	0.986687	0.427558
TG 64:2	0.577252	0.547692	0.455347
TG 64:3	0.681418	0.454808	0.376334
TG 64:4	0.754389	0.481113	0.400386
TG 66:2	0.506088	0.606396	0.381054
TG 66:3	0.679105	0.481977	0.361203
TG 66:4	0.498987	0.517698	0.463121
TG 68:3	0.678602	0.520714	0.422065
PC 32:1	-4.811	-4.37209	-4.00733
PE 35:2	-0.395885	-0.54011	-0.618734
PE 36:2	-0.465477	-1.23345	-1.65801
PI 18:0_20:4	-4.55076	-2.82375	-3.19628
PI 36:3	-0.286138	-0.409332	-0.816336

## Sheet: Figure 2e
Lipid Class	log2(FC)_OE/EV
	Exp 1	Exp 2	Exp 3
DAG	0.320258	0.300352	0.248504
TG	0.392628	0.467932	0.315918
PC	0.035967	0.138007	0.193108
PE	0.144851	0.25848	0.25786
PI	0.340573	0.335245	0.338586
LysoPC	-0.10514	0.264429	0.039488
LysoPE	0.042188	0.122067	0.132
Ether TG	0.675809	0.251024	0.320778
Ether PC	0.324561	0.21318	0.254271
Ether PE	0.150684	0.156772	0.238145
Cer.	0.543494	0.231947	0.303502
SM	0.276232	0.345803	0.312703
CE	0.065816	0.031296	0.129406

## Sheet: Figure 2g
CTL Tum.	THEM6 KO1 Tum.	THEM6 KO2 Tum.
0.994585	0.918912	0.830897
0.9769	1.27055	0.56906
0.653723	1.19745	0.71608
1.52046	1.64109	0.727919
1.49219	1.06087	0.73086
0.941905	2.0885	0.608256
1.10943	1.71578	0.691515
1.22817	1.57374	1.33754
0.904875	1.24795	0.633542
1.04569	1.16366	0.781759
1.42643	1.39505	0.710849
0.917768	1.43089	0.634717
1.22567	1.14827	0.910629
0.9034	2.40134	0.695577
0.660685	1.33451	0.524433
1.22653	1.81208	0.407885
0.69203	2.04043	0.974951
0.892046	1.40441	0.734886
1.3364	1.43442	0.704415
0.671038	0.809781	0.54749
1.04683	1.68741	0.697944
2.54264	1.07365	0.737139
0.609111	1.04117	0.838029
0.637274	1.42301	0.702113
0.528772	0.985138	0.555512
1.19899	1.57127	0.803303
1.72714	1.27822	0.460076
0.923304	1.67846	0.30351
1.30916	0.961041	1.12028
0.263608	1.35106	1.14483
0.202934	1.08437	0.523041
0.38585	1.01458	0.503624
0.677773	1.68178	0.4783
1.0868	1.39613	0.959664
0.897731	1.55398	0.882485
1.28944	1.17694	0.540246
0.978074	2.0333	0.481615
1.61242	1.4666	0.604846
1.62398	1.37618	0.542737
1.88245	1.35761	0.585678
1.30506	1.35612	0.406283
0.7803	1.19924	1.09321
0.922217	1.21945	0.947725
2.03688	1.83835	0.427668
1.27231	1.78496	0.55483
1.65066	0.986873	0.544993
1.44049	1.5174	0.893051
1.02929	1.49135	0.486466
0.595259	1.14194	0.621884
0.96299	0.910238	1.46006
0.335083	1.60241	0.602003
1.15329	1.06885	0.44707
1.02897	0.966768	0.84074
0.919165	1.35984	1.08501
1.89594	1.29124	0.553318
0.824123	1.18044	1.30401
1.36456	1.5383	0.602034
0.761498	1.08867	0.546049
0.766691	1.74049	1.00524
1.13306	1.52627	0.640167
1.0695	1.38698	0.334478
1.06667	1.54326	0.45189
1.30903	1.11934	0.339347
0.808005	0.937167	0.708369
0.904027	1.12892	0.403039
0.897626	1.32839	0.635267
1.10755	1.03841	0.405754
1.13414	1.23749	0.544495
1.11717	1.23591	0.3476
0.523508	1.07142	0.388997
0.570586	1.25303	0.533215
0.707396	1.00738	0.747919
0.390184	1.19206	0.926612
0.797325	1.03439	0.421042
0.514494	0.951019	0.628875
0.950746	1.52012	0.628888
0.732431	1.39048	0.600277
1.40666	1.45189	0.45752
0.752462	1.31385	0.34636
0.871254	1.53421	0.546617
0.871436	1.36421	1.01927
1.29415	1.55584	0.458984
0.99865	1.21694	1.12458
0.590412	1.13389	0.509573
0.511379	1.30818	0.53563
0.982826	2.29248	0.772495
0.697576	1.54602	0.49113
0.645999	2.00488	0.353408
0.903521	2.10072	1.17236
1.46934	1.15873	0.669367
1.14841	1.61031	1.0029
1.66283	1.43193	1.3003
0.735483	0.986745	0.639223
1.2902	1.85143	1.03815
0.887205	1.29031	0.609988
0.540089	1.62743	0.773537
1.24305	1.22813	0.537749
1.54823	1.2212	0.615784
1.78702	1.61929	0.337336
0.969677	1.99332	0.478082
0.674147	1.62224	0.604429
0.794646	1.85084	0.796532
2.97852	1.40685	0.838293
1.38945	1.29131	0.317673
1.05201	0.812344	0.38978
1.43478	1.46764	0.923383
0.452187	1.12706	0.471148
0.966132	1.19463	0.668078
0.674122	2.2358	0.563185
0.660819	1.93709	0.618916
0.824318	1.74338	0.709089
1.46916	2.10435	0.725318
0.455022	0.957177	0.35771
0.503907	1.32712	0.461876
0.997882	1.76684	0.833969
0.496449	1.90414	1.045
0.756335	1.07172	1.22817
1.55458	1.6307	1.08714
1.26276	1.1282	2.21216
0.948371	1.77375	0.457416
2.11733	1.36298	1.342
1.13158	1.49782	0.491492
0.997366	1.32443	0.857112
1.56227	1.07273	0.522162
0.898589	2.08747	0.642574
0.673597	1.81307	0.782634
0.530504	1.32642	0.6657
0.774217	1.39931	1.11918
1.66489	1.17083	0.691524
0.435772	0.635846	0.592026
0.754043	1.40096	0.875151
1.48192	1.49238	1.42841
0.724811	1.47183	0.392652
1.07689	1.1411	1.16151
0.359148	0.8874	0.963879
0.623899	1.687	0.76981
1.20651	1.36088	0.637717
0.399901	2.31218	0.549438
0.861541	1.56036	0.570212
1.07155	1.76824	0.723082
0.889909	0.520778	0.946022
1.39427	1.13266	0.97114
1.75981	1.38724	1.32955
1.59092	1.00925	0.523911
1.74914	1.06404	0.434232
1.88443	1.35079	1.32419
0.717908	1.3172	1.29084
0.540113	1.44653	0.678762
2.70304	1.74482	0.967492
1.20744	1.63362	0.437505
0.499527	1.71363	0.810368
1.20093	1.30275	0.549044
1.30505	1.1344	0.487291
0.50899	1.29765	0.5365
0.615953	1.80383	0.553295
1.4604	1.18436	0.682956
0.453115	1.63473	0.479236
1.06452	1.26166	0.648632
0.549893	1.69481	0.663224
0.780257	2.97318	0.575174
0.509744	1.46032	0.49785
0.864792	0.957203	1.02256
1.27163	1.42223	0.61424
0.389108	1.01948	0.601067
0.505916	1.43922	0.502378
1.07782	1.50489	0.671452
1.15637	1.40796	0.50739
0.761921	1.5755	0.943909
1.04548	1.32712	1.21304
0.529776	1.65906	1.40597
0.750507	1.45826	0.957167
0.349295	2.11625	0.458024
0.518376	1.0521	0.435787
0.850778	1.15967	0.642916
1.21716	1.18547	0.884391
0.873227	0.642823	0.947909
1.14825	1.83273	0.499242
1.63452	1.02046	0.552851
1.72371	2.71276	0.80828
0.866274	2.44334	0.638039
0.763665	0.829498	0.417317
1.14104	1.3719	0.729358
1.77663	1.19865	0.406794
0.757225	2.22282	0.658019
0.726596	1.27357	0.620255
0.764856	1.43465	0.986429
0.6565	1.30682	0.571408
1.18732	1.28864	0.409622
0.374845	1.37059	0.966222
0.559859	1.1636	0.302456
0.570714	1.60214	0.395986
0.577841	1.87133	0.712412
1.51953	0.583304	0.637722
1.35242	0.583968	0.370253
0.98853	0.346032	0.84153
0.983159	0.836512	0.504285
1.48205	1.29998	0.833996
0.78245	0.925496	0.4246
1.75934	1.65701	0.813374
0.568178	0.843104	1.03792
0.982149	0.809808	0.610073
0.816145	0.743283	1.17379
0.828362	1.4662	0.809271
0.43697	0.704229	0.668017
0.392711	0.98934	0.643279
0.456457	1.43601	0.357466
0.972501	1.25744	0.639606
0.66092	1.2536	0.536657
0.392471	0.714835	0.931261
0.499747	0.903368	0.442703
1.64135	1.04064	0.773842
1.76878	1.12923	0.515108
2.26814	1.49759	0.697421
1.5292	1.76817	1.16071
1.1186	1.48019	1.26669
1.05624	1.39454	0.427587
0.904198	1.67521	0.468877
0.543464	1.27869	0.463063
0.963209	1.69918	0.479929
0.670846	1.32812	0.440411
0.277842	0.515794	0.449796
0.403466	0.483006	0.719271
0.403174	1.07951	0.531158
0.512849	1.2865	0.443682
0.957308	0.953106	0.593459
1.1437	0.620582	0.752248
0.724554	1.59123	0.555574
0.757492	0.61814	0.601826
1.87016	0.566193	0.735772
2.12284	1.83076	0.611881
0.906883	2.28742	0.616861
1.56133	1.35479	1.28218
0.544395	1.11625	1.16444
0.40313	0.935782	1.63488
0.525889	0.740946	0.836767
0.678993	1.43284	0.893628
1.82267	1.05989	0.580067
0.694029	0.66338	1.01839
1.81581	1.53953	1.13314
0.821918	1.34971	0.991154
0.784819	0.739854	0.493868
0.744735	1.29534	0.531174
0.988377	1.33786	0.403153
0.736967	1.68174	1.14963
0.931466	1.72883	0.491648
0.971705	1.63586	1.28626
0.429501	1.27351	0.640596
0.657274	1.43748	0.546205
0.575736	2.22447	0.969674
0.676577	0.420287	0.307327
0.417116	1.14194	0.372368
0.508627	1.0641	0.551292
0.945444	0.760443	0.42514
0.813926	0.571813	1.42238
1.0532	1.3421	0.895522
0.882493	0.763603	0.765141
1.24121	2.31103	0.828256
1.19138	1.67615	0.522372
1.45398	1.73879	0.592747
1.15456	0.799097	0.602235
2.03632	1.16973	0.766085
0.77211	0.465906	1.01753
0.491175	0.924146	1.32201
0.572452	0.803487	0.950389
0.776819	2.40902	0.368105
0.760236	1.3229	1.04551
0.880253	1.13223	0.781618
0.569032	1.08012	0.887725
1.96889	1.64492	0.988253
0.775266	1.32505	0.638913
1.10153	0.978905	0.532417
0.439441	1.20404	0.5928
0.453251	1.38015	0.626619
0.493418	1.09712	0.712904
0.485082	1.44083	0.779467
0.530299	0.7504	0.318262
0.423018	0.773685	1.05596
0.457803	0.59419	0.723378
0.743891	0.352145	0.883689
1.63148	0.982794	0.604181
0.678222	0.73856	0.894969
0.994598	0.587081	0.897721
0.511304	0.655126	0.43487
0.547948	1.036	0.515983
0.786797	0.569474	0.347604
2.35918	1.16154	0.684683
1.71759	0.823826	0.481203
0.683902	0.90098	0.504966
0.691508	0.906768	1.05097
0.367946	1.06681	0.85357
0.779024	1.22606	0.519225
0.398096	1.0705	1.00941
0.55262	0.76214	0.755864
1.14495	1.02089	0.507254
0.807935	1.03243	0.741207
0.71254	0.980336	0.690762
0.896405	0.946537	0.615213
0.708448	0.997934	0.336275
0.807812	1.03729	0.715813
0.658151	1.07768	0.767243
0.902217	0.832257	0.553327
0.865821	1.02184	0.72478
0.776762	0.981338	0.511335
0.613832	0.814131	1.13556
0.525401	0.275121	0.520275
0.437554	0.626869	0.808629
0.48447	0.443872	1.88711
0.740337	0.41345	0.26395
0.484787	0.360194	0.387251
0.311997	0.658182	0.437599
1.24872	2.12003	0.61265
1.01213	1.65707	1.05461
1.01611	0.698965	0.482107
0.756824	1.348	0.590887
1.46329	0.87178	0.858506
0.704747	1.14098	0.648179
0.617153	1.01916	0.62569
0.968067	2.05925	0.370064
1.38806	1.05142	0.377771
0.765909	2.27704	0.785261
0.472032	1.27099	0.394569
0.448446	1.24258	0.674113
0.892023	0.79434	0.863553
0.821761	0.896324	0.560297
0.441161	0.979066	0.646025
0.458953	0.959226	0.731583
0.534894	1.08876	0.562744
0.358542	1.00005	0.717094
0.659631	0.804627	0.421361
1.32921	1.11176	0.378153
0.681128	1.29135	0.455465
1.2026	0.473667	0.600846
0.670424	1.43761	0.720152
0.828113	1.07502	0.513561
1.55992	1.86495	0.500944
0.301088	1.54756	0.529525
0.998236	0.707282	0.593104
0.792787	0.559665	0.51624
0.91886	0.529482	0.562727
0.728354	0.851857	0.564309
0.561013	0.562189	0.60517
0.593129	0.674969	0.512897
0.613898	0.756687	0.542682
0.418948	0.775117	1.17392
0.676719	0.675863	0.800351
0.825871	0.964861	0.930081
0.395181	0.84189	0.478341
1.16783	0.830197	0.614915
0.503911	1.22572	0.366734
0.475307	0.562385	0.845587
0.747853	0.813502	0.479789
0.490698	1.66294	0.4448
0.973243	0.713554	0.638301
1.04032	1.23048	0.189608
0.808964	1.35337	0.222865
0.792541	1.99341	0.408322
1.0334	1.61527	0.683536
0.521459	0.597336	0.73498
1.77121	0.977657	0.632386
0.895237	1.15047	0.649939
0.772043	1.52642	0.726266
0.811191	0.79958	0.562095
0.58838	0.774936	1.09245
0.998957	1.46447	0.71245
0.817664	1.49151	0.607804
0.655019	0.900038	0.638888
0.496667	1.16347	0.655036
1.05297	1.09665	1.31678
0.600517	1.05451	1.1093
0.574355	1.62671	0.467282
0.642707	1.11047	0.487775
0.735265	1.2552	0.298425
1.43321	1.29727	0.392738
0.641105	1.03861	0.813654
1.26429	0.259359	0.459545
0.803185	1.87491	0.767035
0.654337	1.52654	0.697043
0.936419	0.588041	0.718339
0.864322	0.524618	0.681743
0.493437	0.568466	2.05738
0.600896	0.46761	1.08548
0.720109	0.625973	0.599665
0.597533	0.697409	0.470294
0.42384	0.826804	0.84533
0.429403	0.650438	0.916568
0.883743	0.914941	0.444413
0.77566	0.92864	0.616083
1.19322	1.24256	0.458097
0.821147	1.11765	0.62291
0.396036	1.08147	0.753777
0.675745	1.04112	0.502549
0.829695	0.75603	0.558296
0.809766	1.26599	0.753032
0.7848	1.66718	0.583989
0.645164	0.819269	0.642803
1.5555	1.17712	0.563912
0.848384	1.01038	0.986326
0.765483	1.14889	0.8862
0.907498	1.04542	0.354944
0.381066	0.358016	0.683206
0.727052	0.221373	0.393752
0.564062	1.31458	0.855407
0.590175	0.930623	0.554006
1.19117	1.06719	0.542005
1.09161	1.64901	0.625562
0.567024	0.47462	0.821474
0.532152	0.831385	0.834572
1.00349	0.694025	0.692274
0.538525	0.597091	0.994627
0.783648	0.69485	1.29161
1.8897	0.876127	0.911145
1.2626	0.49407	0.75909
1.40625	0.281408	1.18214
1.19325	0.290252	0.817675
1.35926	0.807047	1.06906
1.13515	0.660489	1.01243
0.572967	1.39202	0.844887
0.402886	1.52872	0.314233
0.61104	1.32972	0.436197
0.68625	1.46565	0.754844
0.555097	1.14503	0.515847
0.257741	0.760028	0.539001
1.18543	0.601806	1.20313
0.739351	0.454831	0.474987
0.520778	1.17155	0.421665
0.885067	0.271482	0.770857
0.647783	0.622245	0.578107
1.56997	0.942102	0.688376
1.13511	0.711805	0.570844
0.839554	0.566515	0.583864
0.904143	1.19847	0.865333
0.712001	1.48249	0.844435
1.2546	0.67475	0.968605
0.571892	0.657087	0.726585
0.639727	0.244309	0.348475
0.607483	2.03185	0.517724
0.579172	0.629401	0.441737
1.18748	0.962219	0.827217
0.589271	0.600144	0.602101
1.66943	0.473673	0.451685
0.862253	0.61764	0.475417
1.09887	0.813539	0.369108
0.859121	0.663043	0.361767
1.34772	0.623538	0.469876
1.29625	0.390182	0.489994
1.59479	1.45045	0.591948
0.900676	0.219967	0.605756
0.491712	1.3314	0.672782
0.523579	0.731596	0.650764
0.534281	0.709713	0.76081
0.725766	0.821829	0.672696
1.18074	0.743632	1.01069
0.467409	1.65846	0.600104
1.08492	1.26729	0.310886
1.17247	0.854923	0.470412
0.748269	0.679097	0.473733
1.0832	0.616208	0.519503
0.415947	0.775193	0.89944
0.455797	0.926568	0.617944
0.878419	0.750004	0.566831
0.651024	1.05941	0.632818
0.867713	0.845199	0.312173
0.454833	0.913668	0.330498
1.71127	1.77717	0.32291
0.715783	1.08703	0.512723
0.679379	0.203991	1.25456
0.88184	1.16613	0.560024
0.87244	0.733524	0.739826
0.832083	0.657085	0.725111
1.148	0.735999	0.397932
1.00574	0.676063	0.443821
1.05655	0.863424	0.535197
1.09165	0.621812	0.494976
1.49067	0.823663	0.600544
0.602984	0.486913	0.425888
1.3114	0.663062	0.623917
0.716315	1.38638	0.766847
0.640395	0.33233	0.622827
0.62476	0.592508	0.372745
0.49415	0.688548	0.450017
0.901555	0.978282	1.78777
0.971536	0.592371	2.44914
0.531375	1.02071	1.01503
0.808547	0.909675	1.21406
0.5266	0.773493	1.0792
1.17707	0.804124	0.911176
0.774801	0.94803	1.14602
1.04905	0.730007	0.744051
0.667391	0.737613	1.05435
0.675602	0.809994	0.454677
2.05206	1.1143	0.614037
1.22549	0.699331	1.43345
0.707964	0.72679	0.704691
0.645097	0.795479	0.767074
0.941445	0.644426	0.843801
0.490799	0.40991	0.461236
0.684761	0.811089	0.887595
0.951469	0.349592	0.613174
0.450001	0.530904	0.439602
0.331611	0.237246	0.737125
0.460416	1.13754	0.64242
0.898771	0.496073	0.499251
0.482425	0.64541	0.552436
0.358868	0.399291	0.589108
1.23605	0.623815	0.523134
1.11764	0.490057	0.710607
0.754335	2.40253	0.600155
0.675939	1.15117	0.522116
0.9149	1.37678	0.945628
0.793888	1.82317	0.578085
1.54479	0.703711	0.578823
1.11368	0.569803	0.787469
0.772067	0.774302	0.363192
0.701713	0.952959	0.420575
0.834026	0.803378	0.52364
0.518366	1.18009	0.358927
0.737261	0.791565	0.721427
1.33899	0.892998	0.498454
0.881928	0.499467	0.437225
0.508473	0.504618	0.402221
0.499364	0.818267	0.579115
0.924789	1.03623	0.577374
0.492143	1.08756	0.452601
0.489738	0.699586	0.321042
0.890708	0.530794	0.636784
1.19681	0.995044	0.558857
0.48407	0.716235	0.378556
0.934067	0.752458	0.606208
1.20518	0.788824	0.738119
1.05634	0.895697	0.667987
0.96315	1.02398	0.686965
1.28141	0.482011	0.760743
1.17538	0.658202	0.56288
0.824109	0.678599	0.464347
0.681269	0.323969	0.415316
0.92734	1.28187	0.624239
1.64672	1.15661	0.810364
1.0147	0.385011	1.52243
0.450139	1.15051	0.756233
0.652827	0.914041	0.527794
0.704842	1.05857	0.796899
0.610037	1.32373	0.98293
0.878136	0.449284	0.605705
0.619186	1.03954	1.15406
0.722118	0.638098	0.299287
0.522758	0.677766	0.607803
0.542301	0.90919	0.694149
0.443386	0.698551	0.595628
0.783806	0.462235	0.725056
0.524963	0.759259	0.765063
0.915436	0.724497	0.858498
0.995942	0.670002	0.852414
0.793139	0.508188	0.33218
0.869598	1.0865	1.39375
1.02277	0.692944	0.390227
0.681866	0.807695	0.460657
0.986625	0.72409	0.604619
0.67567	1.01176	0.646923
0.870713	0.901443	0.66577
0.460904	1.1212	0.576352
0.596214	0.876955	0.532233
0.747594	1.44844	0.490249
0.751935	0.90074	0.482551
0.498671	1.70671	0.774782
0.680441	1.29721	0.487346
0.97591	0.962088	0.560657
1.07229	1.5214	0.416814
0.682897	2.2755	1.22986
0.875047	0.27938	1.22317
0.332084	0.488555	0.795695
0.982334	0.34058	0.792764
0.82366	0.620458	2.71257
0.852775	1.61765	0.672467
0.635246	1.21054	0.29946
1.11697	0.792286	1.23527
1.37389	0.429	0.619065
0.579578	0.501757	0.493234
0.691699	1.39151	0.326005
0.838178	0.818697	0.367494
0.543002	0.496615	0.917902
0.565553	0.580278	0.419754
0.476544	0.73724	0.632036
0.28338	0.999532	0.506066
0.298204	0.799214	0.575426
0.925441	1.15744	0.671329
0.8078	0.504119	0.287754
1.08675	0.644432	0.491646
0.32372	0.647864	0.563982
0.902177	0.380713	0.569594
0.991128	0.717927	0.555911
0.649413	0.670757	0.378675
0.792028	1.13507	0.669009
0.782345	0.782291	0.695196
0.894282	0.685606	1.01994
2.36858	0.800623	0.613953
1.22279	0.866082	0.623242
0.641234	0.644615	0.537779
0.505706	0.548567	0.516834
1.57486	0.881841	0.510951
1.67521	1.3017	0.484003
0.516939	1.11524	0.495252
0.877622	1.29387	0.652182
0.929119	1.68725	0.484942
0.853184	1.01372	0.585631
0.906724	1.16887	0.961584
0.527783	0.843572	1.37623
0.278441	0.358077	0.803516
0.593109	2.2779	1.39964
1.2881	1.29531	0.522536
0.959343	0.654796	1.16424
0.844667	0.871771	0.895948
0.82441	0.564292	0.398945
1.33255	0.690815	0.377918
0.99425	0.684281	0.662719
0.318338	0.66098	0.571791
1.31701	0.427871	0.707463
0.581423	1.59775	0.897137
0.668579	0.700256	0.481971
0.430203	0.52678	0.735207
0.449788	1.25031	0.208482
0.701924	0.834575	1.11782
0.797238	0.356706	0.720143
0.954559	0.823213	0.524735
0.909714	1.08712	0.591854
0.518942	1.09333	0.627754
0.607091	0.703578	0.356014
0.978248	0.91813	0.626416
0.570432	0.793471	0.54648
1.37318	0.544323	0.559934
0.729038	0.665406	0.515624
0.626151	0.875203	0.649698
0.840394	0.923626	0.420203
0.524743	1.41221	0.396134
0.40845	0.755402	1.24576
0.597049	0.735356	0.554727
0.92343	0.332084	0.481255
0.821332	0.542714	0.531389
0.79386	1.25127	0.516359
0.913815	1.00712	0.50554
0.695641	0.662689	0.77463
0.882478	0.690651	0.575257
0.425828	0.437951	0.49182
1.16726	0.67711	0.962536
0.67323	0.726792	1.55478
0.647413	0.273846	0.527932
0.595655	0.698678	1.05115
0.350217	0.481544	0.334372
0.700353	0.40551	0.460842
0.437226	0.575522	1.13195
1.21435	0.649921	0.308528
1.06888	0.77229	0.287475
1.34628	0.84798	0.702926
0.623724	0.693881	0.414858
0.814784	0.672278	0.821721
0.792012	0.566516	0.600009
0.524394	0.69295	0.39871
0.672693	0.775226	0.637457
0.739731	0.977659	0.529234
0.774825	0.797768	0.349398
0.919568	0.656671	0.730994
0.718371	0.643395	0.868267
0.544594	1.07116	0.575772
0.785157	1.19289	0.634165
0.991161	0.852324	0.996369
0.641593	0.841829	0.676516
1.67794	0.882713	0.561494
1.17431	0.399392	0.565888
1.21775	0.212101	0.669769
1.22412	0.823091	0.510319
0.78722	1.53212	0.684837
0.716168	0.426779	0.733951
0.800816	0.693218	0.510099
1.04126	0.824798	0.450319
1.68289	0.630037	0.855193
0.751419	0.599903	0.461172
0.966932	0.614481	0.745165
0.709	0.523077	0.673726
1.02731	0.874263	0.697927
0.76203	0.799328	0.558089
0.66364	0.490353	0.484599
0.357084	0.952436	1.20365
0.658848	0.424795	1.00724
0.803102	0.48797	0.48533
0.372198	0.797513	0.355202
0.767069	0.713103	0.626795
0.575636	0.964375	0.640049
0.508421	0.673518	0.605302
0.745245	0.910674	0.712937
0.382013	0.683982	0.523966
0.425904	1.09763	0.525461
0.58232	0.96854	0.360154
0.639996	0.975415	0.361561
0.733262	0.675574	0.74695
0.731568	0.196226	0.658919
0.743065	1.69591	0.727828
0.894468	1.543	0.773276
0.958223	1.52655	0.593456
0.703797	1.03621	0.5601
0.957863	1.28384	0.65483
0.661339	0.895206	0.462092
0.881294	0.508916	0.540886
0.479907	0.940976	0.58996
0.895919	0.399329	0.558494
0.554049	0.559883	0.440882
0.464984	0.472044	0.776539
0.924338	0.850908	0.472799
0.430552	0.840001	0.813279
0.710091	0.662344	0.600212
0.523276	0.515481	0.573136
1.35901	0.4279	1.57726
0.534427	0.225135	0.53188
0.945415	1.26889	0.37366
1.07777	0.716482	0.945689
1.00931	0.753248	0.952441
1.02075	0.744446	0.780939
1.49646	0.493451	0.685713
1.13563	0.691969	0.19573
0.696987	0.918129	0.467262
0.742136	0.967531	0.556958
0.593119	0.837446	0.59487
1.70988	0.823064	0.534763
1.29928	1.10033	0.627281
0.913845	0.973636	0.663592
1.0723	1.82557	0.582066
0.240079	1.38054	0.440344
0.791443	2.25922	0.679701
0.340501	1.78934	0.544379
0.469229	0.814937	0.491394
0.600132	0.811755	0.589872
0.782005	1.41063	0.596585
0.576817	0.548098	0.509043
0.527869	0.714241	0.624299
0.675337	1.33347	0.706552
0.513917	0.613954	0.779581
1.19697	0.526794	0.679502
0.66256	0.696576	0.613931
0.852662	1.16232	0.610073
0.836902	0.743578	0.876317
0.951049	1.23026	0.469617
0.50559	0.807881	0.825018
0.708741	1.15931	0.709332
0.661215	0.615922	0.835766
0.621477	0.936553	0.513592
0.982108	0.691175	0.551097
0.770703	0.93079	0.785985
1.04843	1.41764	0.430454
0.482563	1.64241	0.729056
1.01166	1.60746	0.602613
0.865103	1.58525	0.719113
1.67435	0.985916	1.66813
1.22161	0.422563	0.612195
0.932571	0.88868	1.25154
0.795099	0.694316	0.643959
1.13068	0.470986	0.974546
0.296983	0.678576	0.82485
0.730329	0.534954	0.423754
1.15271	0.478319	0.377343
1.62604	0.58293	0.296485
0.449421	1.11156	1.69582
0.641533	0.650557	1.17585
0.547159	0.571574	0.410519
0.766768	0.651498	0.661418
0.645763	0.841651	0.714046
0.496927	0.54619	0.645172
0.392373	0.471836	0.64366
0.40568	0.618282	0.460285
0.721615	1.00908	0.516512
0.542792	0.64061	0.491715
0.401433	0.753504	0.555592
0.661756	0.723995	0.508626
0.656668	0.844715	0.378866
0.887639	0.819477	0.667617
0.457315	0.722734	0.657207
0.834506	0.731857	0.757012
0.918013	1.07514	0.609086
0.692134	1.713	0.498558
0.596423	1.45281	0.487927
0.963229	1.88343	0.480602
0.651747	1.49722	0.64114
0.7227	1.00678	0.58665
0.876966	0.931208	0.500878
0.532234	0.259588	0.601191
0.701745	0.603989	0.552545
0.713989	0.803138	0.576461
1.08366	1.14511	0.585227
0.66966	0.479274	0.576103
0.553769	0.206094	0.893731
0.873681	0.448013	0.6588
0.439362	0.489558	0.849185
0.505132	0.535067	0.647806
0.81241	0.732101	0.564673
0.703395	0.841802	0.532091
1.31161	0.705455	1.20389
0.700111	0.745578	0.285985
1.2847	0.67439	1.18521
1.16006	0.823678	1.15208
0.809275	0.755096	0.65256
0.568244	0.532299	0.30289
0.659062	0.888658	0.37015
1.45911	1.10172	0.451317
0.662702	1.02783	0.964836
0.889455	0.969803	0.820278
0.51699	1.0675	0.566494
0.82361	1.16877	0.563665
0.639291	0.909464	0.75273
0.42026	1.27151	0.641118
1.00692	1.46657	0.493811
1.12901	1.08159	0.451511
0.825141	1.34197	0.464637
0.842414	0.449775	0.561972
1.19368	0.6667	0.512169
0.556996	0.526523	0.853762
0.631288	0.824419	0.523635
0.965833	0.972242	0.42444
0.689524	0.629986	0.511255
0.782264	0.59374	0.408646
0.688109	0.507609	0.682256
0.42165	0.544556	0.395858
1.38361	0.740501	0.519695
0.55059	0.571253	0.441906
0.548228	0.845661	0.603478
0.608892	0.542751	0.567903
0.556299	0.721965	0.499623
0.521965	0.419633	0.476682
0.382111	0.876969	0.606751
0.661641	0.920457	0.858554
0.676784	0.64561	0.658582
0.942989	1.11122	0.760709
0.790799	0.894262	0.551377
0.716954	1.6196	0.586053
1.13837	1.24007	0.883982
0.993358	1.7002	0.962329
0.588072	0.920399	0.503435
1.0008	1.34036	0.729098
1.40269	1.08741	0.76873
1.59073	1.42159	1.00714
0.438758	1.28913	0.95932
0.676101	1.64074	0.918236
0.705917	1.13459	1.02959
0.593347	0.418271	0.695518
0.649935	0.86145	0.378936
0.612377	0.684757	0.463091
0.5537	0.558134	0.674247
0.81365	0.466379	0.907209
0.647953	0.486064	0.651882
0.777875	0.763797	0.946525
0.696674	0.432288	0.501286
1.3089	0.522798	0.481987
0.674029	0.779873	0.265778
0.916471	0.439217	0.529836
1.70266	1.02743	0.776086
1.60837	0.393528	0.613463
0.436754	0.859366	0.575328
0.743679	0.656202	0.733401
0.558787	0.643702	0.535708
0.741565	1.96234	0.528407
0.65505	0.458765	0.869012
0.773021	0.50069	0.679846
0.969587	0.998266	0.614792
0.717356	0.549952	0.61225
0.52702	1.15612	0.68792
0.868365	1.01176	0.391029
0.76853	1.31784	0.557453
0.426183	1.16816	0.454868
0.545996	1.29546	0.856672
1.16823	1.08637	0.627017
2.04019	1.52362	0.510916
0.65365	0.808985	0.618422
1.00046	0.650306	0.457976
0.909545	0.597222	0.662777
0.663465	0.47847	0.738908
0.538807	0.414903	0.853186
1.47396	0.96987	0.840688
0.527944	0.43909	0.771124
0.623045	0.429491	0.672531
0.993677	0.689747	0.564499
0.888914	0.722302	0.563873
0.67568	0.638684	0.215156
0.907744	0.797847	0.573604
0.691668	0.617737	0.669351
0.6181	0.748056	0.807122
0.501089	0.997842	0.717789
0.656557	0.625694	0.475544
0.63713	0.981929	0.446376
0.822307	0.749143	0.520454
0.871614	1.31546	0.411135
0.697721	1.79649	0.591793
0.395722	0.483659	0.659225
1.17101	0.411078	0.530492
0.652914	0.650747	0.716719
0.391013	0.437043	0.584149
0.689518	0.55546	0.665175
0.996085	0.903213	0.732663
0.898561	0.431185	0.522957
0.647774	0.558299	0.636402
1.06669	0.881336	0.402946
0.851257	0.755306	0.564273
0.744182	0.365251	0.713454
1.19903	0.700428	0.529643
1.32679	0.735703	0.68892
1.0475	0.476608	0.628959
1.41651	0.664873	0.385909
1.20647	0.777255	0.386081
0.872381	1.76426	0.6976
1.18247	0.534008	0.420632
1.07616	0.642727	0.897228
0.870974	0.909564	1.53169
1.38166	0.799582	0.711946
0.698947	0.728784	0.970787
0.978418	0.618075	0.378575
0.940798	1.30127	0.51048
0.559787	1.05128	0.806606
0.867824	1.81811	0.587351
0.932044	1.12307	0.638619
0.984651	0.595908	0.803898
0.676604	0.448233	0.406731
0.671749	0.490348	0.585
0.392981	0.506123	1.17579
0.644749	0.351097	0.431767
0.509305	0.410029	0.707787
0.728161	0.640481	0.739244
1.38671	1.15494	0.459279
0.624881	0.439121	0.635139
0.7195	0.714903	0.516032
0.648263	0.837019	1.73782
1.02373	0.635451	0.562551
1.2983	1.04211	0.651348
1.14771	0.796305	1.34015
0.684419	0.845752	0.717052
1.2306	0.705897	0.358188
1.63866	1.10855	0.572824
0.540241	0.737112	0.62731
0.682146	1.26302	0.500734
0.989451	0.824581	0.587142
0.656483	0.890386	0.564172
0.60068	1.2845	0.670906
0.65816	1.26955	0.608165
0.696164	0.87475	0.829497
0.667054	2.43227	0.423385
1.26415	1.66302	0.539126
0.634313	0.25485	0.931671
0.957116	0.677846	0.554987
0.941152	0.733133	0.815512
0.781727	1.22439	0.748204
1.30626	0.348296	0.741559
0.724786	0.345795	0.614842
1.0653	0.701802	1.56042
0.315451	0.434545	0.650047
1.57923	0.691315	0.890818
1.37228	0.59341	1.24159
0.875893	0.47519	0.850927
1.23456	0.299274	2.01203
0.872276	0.615715	0.611271
0.587605	0.769055	0.522286
1.14647	0.659721	0.564625
0.726694	0.69248	0.375577
0.611553	0.621966	0.403527
0.821417	0.74334	0.530947
0.545688	0.60911	0.517134
0.898559	0.615305	0.808843
0.829677	0.614514	1.17043
0.660333	0.74621	0.680959
0.669791	1.10765	0.604843
0.804649	0.997487	0.269773
0.424339	0.808483	1.26209
0.571778	0.8501	0.554744
0.738019	0.746998	0.447925
1.59449	0.717235	0.487515
1.47064	1.05055	0.63557
1.50895	1.27689	0.733534
1.07838	2.1259	0.285457
1.31053	1.64155	0.593862
0.502444	0.31327	0.411421
0.63151	1.01336	0.55025
0.859097	1.25218	0.578854
1.29953	0.24908	0.363838
0.853635	0.745854	0.865949
1.42085	0.621858	0.499524
0.646683	0.482443	0.94757
1.43111	0.881573	0.428564
0.83966	0.551867	0.698965
0.427212	0.806349	0.962123
0.560847	0.852997	1.40003
0.300864	0.813223	0.88916
0.525125	0.583766	0.895281
0.825621	0.684891	1.78424
0.987782	0.605392	0.564786
0.72404	0.747882	0.777425
0.789248	0.663241	0.382526
0.707009	0.501153	0.656236
0.967386	0.754012	0.765959
0.872551	0.790533	0.507255
0.666787	0.678457	0.724514
1.04383	0.960513	0.562017
0.95517	0.831517	0.614211
0.659677	0.835299	0.646595
0.744097	1.2722	0.557508
0.882445	0.834614	1.83689
1.04116	0.955168	0.6496
0.938945	1.03062	0.500434
1.55513	1.1683	0.538574
1.51169	0.416438	0.450123
1.95686	0.651462	0.503734
0.522143	0.53846	0.58527
0.685864	0.282054	0.562107
0.957552	0.813405	0.63151
0.660809	0.473292	0.624356
1.21079	0.697111	0.472377
0.946136	0.61902	0.531506
1.28974	0.657481	0.373123
0.827234	0.665576	0.403972
1.0537	0.549459	0.38034
0.976527	0.332623	0.616086
1.02109	0.470675	0.598223
0.767659	0.718256	0.931327
0.833385	0.886438	0.687472
0.772516	0.659833	1.34734
0.659832	0.491264	0.613607
1.27631	0.476561	0.374668
0.94752	0.465655	1.61345
0.546758	0.466069	1.40694
0.423363	0.57966	0.916826
0.7389	0.676599	0.582564
1.1315	1.03062	0.710336
1.07247	0.890217	0.965753
1.02897	1.02096	0.819642
0.990911	0.85422	0.690897
0.996147	1.22526	0.511733
0.825792	0.922623	0.412135
1.28394	0.736542	1.55471
0.701379	1.03452	0.554522
0.908106	0.624033	0.38398
1.11418	0.59148	0.437793
0.855705	1.31412	0.78681
1.12022	0.751746	0.627786
0.92277	1.4488	0.636423
0.546326	0.314366	0.433959
0.491026	0.467304	0.899375
0.716305	0.363966	0.678158
0.945644	0.613285	1.48314
0.625151	1.17639	0.242632
1.18247	0.447899	0.600481
1.18775	0.289337	0.621564
1.3802	0.517525	0.491401
1.35043	0.500157	0.683517
0.968429	0.528209	0.549821
1.25951	0.704668	0.299165
0.546228	1.04824	0.441962
0.898521	0.664557	0.588533
0.67254	0.698333	0.448886
1.30444	0.561626	0.521555
0.883252	0.752989	0.781216
1.34624	1.09529	1.00409
0.952676	0.678604	0.576431
0.767228	0.694665	0.683995
0.699757	0.509916	0.552229
0.620286	0.454798	0.683128
1.56754	0.595509	0.6671
1.22042	0.851812	1.22078
1.16588	0.999999	1.09745
1.08624	0.801362	0.881725
0.941684	0.665927	0.646892
0.618798	0.604252	0.921936
2.45794	1.03643	1.07504
1.27416	0.937842	0.645945
0.713229	0.972847	0.626285
0.598358	1.88811	1.88148
0.640063	0.958773	0.452786
0.439039	0.908557	0.462447
0.474253	0.662667	0.281469
1.78062	0.726048	0.542184
1.43	1.85463	0.714734
0.798022	0.532292	0.558869
0.734508	0.511289	1.61121
1.12215	0.56328	0.688398
1.27747	0.687437	0.604366
1.14062	0.880526	0.674082
0.805802	0.530616	0.478181
1.22518	1.55903	0.683395
0.849614	1.37932	0.419337
0.582126	1.29657	0.633906
0.816141	1.27931	0.847734
1.12119	0.611374	0.529494
0.63228	0.931908	0.343627
1.50225	0.814524	0.707851
1.03055	0.835639	0.604191
0.788901	0.728057	0.490999
0.749326	0.851176	0.708189
1.04011	0.839771	0.428297
0.638335	0.857212	0.440756
0.831027	0.707414	0.976921
0.856346	0.65536	0.593912
0.887625	0.946279	0.716337
2.5344	0.657536	1.00335
1.5835	0.946367	0.549925
0.992754	1.13084	0.684055
0.933383	1.06055	0.601545
1.0244	1.24374	1.45105
1.16988	0.540645	0.286266
1.46936	0.616194	0.818474
0.994175	0.488613	0.196086
1.44908	0.760852	0.741777
0.764368	1.21584	0.703194
0.698188	0.719149	0.81013
1.0367	0.901316	0.705151
1.50258	1.93494	0.615598
0.573614	0.785342	0.462738
1.94799	1.78503	0.495579
1.36542	1.7467	0.434116
1.57779	1.55948	0.571869
1.46583	2.3011	0.740869
1.19955	0.807899	0.554961
1.06636	0.957152	0.740123
1.52182	0.973713	0.503865
0.591478	0.84774	0.749618
1.60408	0.391551	0.548812
0.891848	0.324041	0.468361
1.17005	0.628976	0.641488
1.65243	0.553364	0.995479
0.883779	0.461448	0.675516
0.873649	0.860053	0.732167
1.2833	1.07342	0.628462
0.809968	0.253946	0.465124
1.52138	0.981582	0.494841
0.997287	0.922965	0.699506
1.09703	1.42818	0.503575
0.978349	0.788185	0.524401
1.03233	1.0475	0.507364
1.68521	1.26404	0.613285
1.10519	0.563045	0.440915
1.43169	0.810429	0.691735
0.852572	0.512113	0.650045
1.26232	1.87889	0.820093
1.16286	0.799408	0.589289
1.13946	1.40982	0.425688
1.4259	0.331881	1.46779
0.938683	1.61521	0.509591
1.51263	1.15729	1.22774
0.757122	1.01704	0.852097
1.10202	1.40374	1.19298
1.25214	1.53551	0.524758
0.874893	0.949031	0.712118
0.53879	1.11477	0.717132
1.29238	0.601592	0.637226
1.27677	0.944638	0.424521
0.702871	0.684137	0.71415
1.38595	0.441078	0.291101
1.43013	0.6053	0.725145
1.22654	0.531086	0.703703
0.969169	0.706116	0.697656
0.929692	0.598942	0.559602
1.1808	0.593338	0.474361
0.989653	1.09884	0.729474
0.644316	0.604204	0.668772
0.856653	0.575755	1.44355
1.24576	1.31055	0.449361
0.866297	0.891444	0.555745
0.369143	1.20641	0.537097
0.901365	1.15655	0.425382
0.533678	2.03541	0.57054
1.01301	0.884519	0.703963
1.58775	1.61533	0.39995
1.5315	0.737292	0.596608
0.684581	1.79422	0.835003
0.86797	2.15585	0.457803
1.24092	1.38733	0.679209
1.12105	1.35509	1.35022
1.05731	1.19472	0.712569
1.03763	1.37463	0.661766
0.558394	1.49894	0.683489
1.15202	1.66104	0.952525
1.24328	0.970557	0.807092
0.954164	0.980989	1.16273
0.98403	1.05942	0.644247
1.21145	1.21889	0.751159
0.750226	1.3103	0.458506
1.49955	0.383462	0.472687
1.13124	0.788017	0.368083
0.924449	0.5656	0.646697
0.740552	1.24011	0.657212
1.14827	0.279134	0.65384
0.717693	1.16347	0.684413
0.887048	0.651472	0.803682
1.25852	0.669767	0.498919
1.19995	1.88712	0.860557
3.05092	0.591994	0.740376
1.88679	1.73013	0.401103
1.74287	1.28629	0.498649
0.850196	1.00648	0.495715
1.30879	0.888755	0.611482
0.71322	1.69871	0.598784
0.519176	0.944026	0.550318
1.00095	0.693251	0.558127
1.05142	1.85784	0.478321
0.888639	1.02085	0.620034
0.871238	0.662244	0.524458
1.84993	1.0001	0.691796
0.945377	1.54959	0.563372
0.682482	0.973626	0.413567
0.565722	1.67068	0.585177
0.85927	1.36827	0.670853
0.679414	1.18243	0.633907
1.0985	0.700773	0.504809
1.43055	0.957226	0.835377
1.29796	1.27617	0.48997
1.49606	1.51182	0.481731
0.65433	1.09352	0.578246
1.19734	1.54324	1.85189
0.760418	1.09525	0.749568
1.10344	2.54873	0.522171
0.856088	0.798138	0.725486
3.08493	1.26306	0.8119
2.03648	1.62728	0.683384
1.20556	1.13075	0.564187
1.25725	1.36241	0.586968
1.58186	0.642434	0.749579
1.33355	2.22817	0.535719
1.16309	0.994766	0.540555
1.85606	1.71084	0.635611
0.728803	0.94759	0.445771
1.26578	0.822918	0.51944
1.09662	0.765754	0.427949
1.06089	1.31396	0.554224
0.955351	0.938782	0.762888
1.6004	0.867991	0.542751
1.49905	0.700138	0.793446
1.62773	0.860348	0.61339
2.86825	0.68394	0.271716
1.11805	0.479778	0.712201
1.31146	0.676855	0.650561
1.3299	1.5167	0.443562
1.64312	1.49127	0.660865
1.44281	1.06662	0.607022
1.42761	2.00766	0.248056
1.52148	0.902706	0.418435
0.842939	0.153075	0.526615
1.29252	1.46391	0.773202
0.855854	0.802696	0.593108
0.868493	2.13756	0.967732
1.7942	1.04847	0.685032
1.42469	0.937635	0.486715
1.4677	1.7532	0.51768
0.619426	1.1075	0.639229
1.17462	1.55931	0.569429
1.00587	1.99854	1.46659
1.7596	0.50093	0.845705
1.36374	0.648466	0.735104
1.03619	2.20808	1.27622
1.54686	1.53284	0.573903
1.86843	1.35608	0.67474
1.6291	2.47717	0.698
1.12528	1.49426	0.927798
1.81215	1.05681	0.473362
2.05273	2.15951	0.548723
0.868987	0.811722	0.795481
0.94266	1.18697	0.409216
0.727018	0.77278	0.548663
0.917722	1.54922	0.818174
1.46844	1.12393	0.91622
0.961789	0.554663	0.815924
0.8695	0.358605	0.387021
1.50767	0.310112	0.544627
1.95699	1.11138	0.542703
1.91237	0.273348	0.472328
2.08356	1.39119	0.652217
1.04527	1.19814	0.477096
1.32576	1.09214	0.613582
0.751409	1.97219	0.588523
1.19967	1.51195	0.523776
3.21725	1.60176	0.675655
1.33829	0.948294	0.419952
1.02351	1.42657	0.476367
0.551471	0.963792	0.443821
1.12227	1.3139	0.440834
1.34052	0.980568	0.393573
1.22791	0.80399	0.432549
1.19852	1.49504	0.395342
1.43565	0.511538	0.758184
0.985455	0.961202	0.621898
0.999006	0.762651	0.690349
1.53996	1.12845	0.698768
1.83464	1.86443	0.646051
1.32728	0.710979	0.830441
1.12149	1.04065	0.77928
1.01712	1.7787	0.709507
1.81439	1.23733	0.677197
1.32744	0.915894	0.632354
1.65345	0.421723	0.732518
1.32505	0.116179	0.695695
1.08752	1.2438	0.494122
1.2715	0.477372	0.627987
1.78371	1.15769	0.878543
1.6381	0.312374	0.515141
1.56785	0.910644	0.62394
1.81341	0.264444	0.34315
0.852163	1.45414	0.516382
0.667678	1.00633	0.332015
0.59898	1.08838	0.179083
1.84211	0.518604	0.336666
0.858089	0.651033	0.460219
2.44932	0.737667	0.538185
1.41134	0.992136	0.556786
0.630453	1.57465	0.8202
1.50518	1.1441	0.96536
0.548191	1.32328	0.403485
1.44632	1.27049	0.360904
2.04419	0.837276	0.655764
1.59591	1.81605	0.723411
1.45425	1.52948	0.646643
1.32501	1.68205	0.509484
1.28645	0.776929	0.578973
0.968291	0.686291	0.709341
1.01544	1.61755	0.535566
1.08576	0.729918	0.447671
0.623745	0.851864	0.41597
1.67814	1.81831	0.455017
1.17527	0.622577	0.515984
1.11597	0.716335	0.944778
1.92322	1.34709	0.673102
1.10824	0.896186	1.18936
1.02907	0.334879	0.794097
1.1457	0.577067	0.836412
2.26226	1.35766	1.78143
1.93577	1.09515	0.87473
1.29502	0.931687	0.628327
1.31383	0.621637	0.874013
1.31963	1.02378	0.961822
1.25077	0.541378	1.49725
1.01707	0.295561	0.6459
1.45515	2.06103	0.658968
1.22827	1.68009	0.730604
1.36418	1.28517	0.617397
0.996162	1.08924	0.513258
1.43593	1.44665	0.73402
1.47768	1.29154	0.558504
0.39293	1.30439	0.835002
1.35364	1.86183	0.573748
1.42724	1.82381	0.508749
1.25339	0.888297	0.511399
1.11445	0.50962	0.32867
1.69524	1.12166	0.592589
1.90074	0.968536	1.94985
0.928089	1.07609	0.596686
1.07885	0.627395	0.417135
0.769998	1.5817	0.490509
1.55962	1.17661	0.256096
0.907129	0.422984	0.53303
0.70191	1.34582	0.643772
1.33295	1.73716	0.633002
1.28785	1.27607	1.14681
2.29912	1.33506	0.643189
1.59951	1.39879	0.702342
1.92775	0.973805	0.54737
1.6678	1.34421	0.632918
1.29408	1.06439	0.825814
1.01696	0.901114	0.48808
1.70109	1.24829	0.517005
1.22775	1.10969	0.944851
0.8209	1.55367	1.01857
1.06029	1.21613	0.507654
1.51997	0.379199	0.42559
1.38762	0.240852	0.854627
1.27189	1.07875	0.841011
2.42777	0.712301	1.19684
0.653897	0.403764	0.597352
0.546148	0.359173	0.922023
0.709746	0.937439	0.761685
1.68932	1.11442	0.985757
0.985812	1.29142	0.869136
0.949828	0.499242	0.598415
1.51573	1.34176	0.898744
1.68894	1.69735	1.04792
1.10933	1.29832	0.92349
1.22777	1.86187	0.386023
1.42344	1.00985	0.92568
1.3478	1.72248	1.0472
1.22552	1.34711	0.859947
1.6587	0.938891	1.05631
1.25013	1.20594	0.595308
0.712754	1.36544	0.543246
1.2472	1.13756	0.630955
1.70878	0.866147	0.418134
2.65013	2.95485	0.405199
0.952428	1.13588	0.698546
1.57742	0.864788	0.248918
1.00463	0.871503	0.651501
1.6347	1.01004	0.570753
1.21375	0.788496	0.666476
1.15643	1.59073	0.456426
1.34179	1.76223	0.666302
0.98105	0.252634	0.57875
1.1406	0.364477	0.397704
1.45823	1.75766	0.505598
1.28011	1.13732	0.554893
0.997203	0.168876	0.676563
0.916487	0.786505	0.601779
1.75199	2.51454	0.512835
2.00316	1.1041	0.387688
0.875974	1.14995	0.629578
0.828296	0.778954	0.450131
1.4184	1.07753	0.423341
3.01603	1.55458	0.686897
1.59926	1.47935	0.787505
1.19332	1.83032	1.48524
1.14804	1.0703	0.412906
1.57203	1.01749	0.701497
0.793411	1.3817	0.996357
0.810333	1.14211	0.460496
1.00143	1.32295	1.01154
1.04194	0.465747	1.2631
1.28335	1.44324	0.801585
1.5476	1.47422	0.691973
1.85787	1.4469	1.05724
0.896063	0.472945	0.747092
0.991646	1.04231	0.785679
0.663783	1.201	0.838112
1.54352	1.3761	0.633255
1.46198	0.912366	0.827999
1.67356	0.750454	0.8916
1.06214	0.810006	0.584156
1.23001	1.2596	0.597233
0.921941	0.838509	0.553697
0.931294	0.359303	0.460248
1.01404	0.86293	0.574826
1.43617	0.691653	0.610177
1.67335	0.688791	0.48907
0.797495	1.10786	0.606047
1.71454	0.915338	0.848404
1.64628	0.819723	0.638668
2.54977	1.84322	0.378205
1.92367	0.886796	0.519036
2.57767	0.223545	0.530393
2.0962	0.377477	0.723773
1.51568	1.22959	0.579012
1.63425	1.44882	0.465943
2.03602	1.16555	0.575702
1.5119	1.45644	0.499537
1.54509	1.42311	0.572676
0.794518	1.18688	0.461997
0.834067	0.890976	0.503895
0.868606	1.45915	0.684969
0.844207	0.774687	0.4371
0.85273	0.963562	0.742628
1.04693	0.916484	0.440769
1.0659	1.19731	0.247094
1.66722	0.430936	1.43564
0.824132	0.79816	1.02971
0.355255	0.877342	0.871444
1.62437	0.883274	0.814225
1.68884	1.00573	0.757054
0.909371	1.3071	0.796146
1.08011	1.33172	0.789374
0.791879	1.25343	0.920037
2.05586	0.862891	1.10012
0.838726	0.881459	0.566605
1.1159	0.463655	0.811308
0.984691	1.55255	0.566024
1.15384	1.18847	0.345038
1.34352	0.230482	0.276523
1.40741	0.610394	0.417314
1.38186	0.460619	0.498937
1.40392	1.67178	0.814698
1.66972	1.06724	0.600577
1.66567	1.55402	0.52003
1.30039	1.90427	0.706282
0.981214	0.951021	0.586786
1.31906	1.12121	0.669943
1.31727	1.70674	0.33073
0.951864	1.3876	0.61856
1.25077	1.11715	0.543085
1.55541	0.846556	0.417786
0.912607	1.82621	0.548972
1.25041	1.55816	0.903968
0.893692	0.640878	0.605531
1.86849	0.728192	0.724823
0.984036	1.01864	0.966305
1.19748	0.84978	0.545175
0.991092	1.70155	0.7319
0.805723	1.31862	0.545847
1.72666	1.62409	0.4935
0.371021	1.1418	0.540776
1.39831	2.67732	0.607559
0.221045	1.1086	0.618238
1.60582	1.38321	0.482623
0.993582	1.97956	0.819343
1.91617	1.10246	0.811515
1.83666	1.46508	0.783073
0.968635	1.06484	0.479288
1.371	1.71574	0.460613
1.98839	0.487141	0.533871
1.87702	1.66291	0.544804
1.26066	1.0001	0.508051
1.76382	2.11149	0.676418
2.15807	1.12493	0.546723
1.36371	0.854216	0.775562
1.97313	1.24671	1.25844
1.20248	1.10609	0.636277
2.03486	1.18396	0.710079
1.51412	0.810896	0.588234
1.01712	0.565677	0.737788
0.921445	1.13302	0.861828
1.94413	1.14024	0.614902
1.98071	1.27988	0.384945
1.35878	0.878271	0.452437
2.27003	1.59808	0.836603
1.6208	1.49743	0.692753
1.24024	1.72944	0.287174
1.57264	1.34759	0.814988
2.0946	1.95006	0.701806
0.81554	0.708266	0.600233
1.18522	1.50658	0.716355
1.41459	1.44668	1.34861
2.03347	1.44463	0.761038
1.30149	1.51429	0.259426
1.33092	1.76937	0.430187
1.91272	1.8138	0.993997
1.25094	1.67009	0.774568
1.25054	1.9683	0.693345
2.04638	0.730196	0.677043
1.76839	1.00891	0.317713
1.0366	1.32836	0.411986
1.33103	1.94015	0.504021
1.03655	1.5311	0.588344
1.36935	1.09176	0.537031
1.28467	2.05195	0.845342
2.1162	1.35034	0.656115
0.4539	2.01725	0.6702
1.29734	1.4407	0.4861
1.78523	1.2789	0.420936
0.771772	1.38418	0.608771
0.690181	2.86026	0.61724
1.3457	1.29217	0.593929
0.816318	2.39296	0.860903
1.03904	0.837973	0.824948
1.28768	0.929671	0.614673
3.57436	1.21931	0.907195
1.17613	1.01559	0.836502
0.588431	0.47222	0.752094
0.699376	1.34211	0.593537
0.655668	1.30236	0.86344
0.587922	0.998206	0.837448
0.958804	0.594287	0.230517
1.22678	1.30311	0.728536
1.03269	1.25582	0.775394
1.16741	1.04254	0.526596
0.724619	1.22967	0.679592
1.16884	1.30892	0.516624
1.57587	1.44812	1.42263
1.23188	1.53819	0.357752
0.741905	1.80554	0.815224
1.17759	1.17757	0.664767
1.02643	1.06956	0.492551
0.968512	1.11917	0.483589
1.21339	1.59293	0.740712
0.978271	1.86348	0.565712
1.33935	1.85666	0.498825
1.11075	1.8299	0.512628
1.55737	1.4588	0.727245
1.09694	0.241084	0.451508
0.956817	1.52455	0.952925
1.38728	1.231	0.580032
1.52475	0.842991	0.55365
1.10667	2.31439	0.54844
0.9403	2.07137	0.644945
1.35832	1.15308	0.775222
1.39066	1.43969	0.637852
1.42684	1.1847	0.686532
1.3631	1.46348	0.651675
1.17903	1.2701	0.597003
1.08824	1.13979	0.533529
1.28815	1.98915	0.498289
1.53106	1.0519	0.7482
0.54496	1.48056	0.34065
0.551891	1.31752	0.68753
0.851628	1.41359	0.387618
1.00516	1.66558	0.593834
1.54957	1.54013	0.49752
1.08073	2.07611	0.688627
1.04784	1.5615	0.580057
1.306	2.36518	0.498708
0.7072	1.36749	0.488062
0.544555	1.06354	1.37426
1.36634	1.86173	1.2957
1.15414	1.59416	0.990863
1.17722	1.37752	0.968957
1.5631	1.38402	0.566722
1.30818	1.2694	0.696156
1.22129	1.08287	0.846176
0.809069	1.19154	0.426055
0.89414	1.10514	0.751602
1.44212	1.52755	0.631101
1.3732	1.28591	0.685276
1.17432	1.3905	0.545421
1.20555	1.78703	0.604032
1.64868	0.855835	0.439776
0.982755	1.29429	0.590509
1.68751	0.981102	0.762748
0.999719	1.28213	0.397082
1.01594	0.814236	0.439273
1.19902	0.622139	0.465414
1.08148	1.63564	0.333955
1.25386	2.70352	0.659554
1.50721	1.36621	0.693769
1.49448	1.57532	0.444889
1.32684	0.986213	0.372578
0.931316	1.22972	0.456009
1.48476	1.56034	0.88523
0.851068	1.14179	0.552951
0.517669	0.903929	0.512719
0.952933	0.953386	0.671435
1.14796	0.890959	0.578939
1.38968	1.49487	0.556491
1.63036	1.1718	0.457004
1.39118	1.48224	0.492856
1.08768	1.55831	0.709294
0.891017	1.33438	1.3415
1.33845	1.29065	0.545152
1.04944	1.68218	0.772297
1.45629	1.85292	0.477391
1.16053	1.91818	1.15997
1.17555	1.86307	0.764911
0.7297	2.01207	1.33668
0.93647	1.15939	0.586105
0.97596	1.78939	1.46036
1.29522	1.8675	1.38458
1.55869	2.28496	0.81126
0.674089	1.65514	1.43101
1.24371	1.35072	0.923945
1.0862	0.979535	0.320495
1.04797	1.26572	0.988625
1.47342	0.960908	0.333889
1.48995	1.04185	0.74734
1.24448	1.9315	0.41758
1.16482	1.23958	0.558912
1.02572	1.6916	0.644003
1.35096	1.51481	0.587292
1.32576	0.648249	0.876341
1.06722	1.12486	0.976403
0.485482	1.39328	0.552518
0.819918	1.47076	0.454789
1.14915	1.41379	0.653701
1.17721	1.57164	0.674559
1.23442	1.07553	0.712176
1.09182	3.24914	0.61231
0.910666	1.08508	0.511959
1.39533	1.36979	0.977822
1.0451	1.41171	0.333239
2.48011	1.47791	0.569217
1.12352	0.973679	0.54968
1.87249	1.69962	0.544086
1.27563	0.872822	0.490764
1.06309	1.22395	0.581765
1.33988	1.38985	0.879167
1.17024	1.61424	0.801915
1.1068	1.08201	0.495114
1.37174	1.47814	0.674546
0.42019	1.69257	0.710354
0.857584	1.78364	0.579634
1.49134	1.73499	0.565627
2.40345	0.974673	0.528409
1.36454	1.21016	0.559845
1.56492	1.89993	0.602104
1.26211	1.32919	0.387364
0.931063	1.53453	0.620734
0.842275	1.61342	1.00683
1.59659	1.59808	1.00636
1.14349	1.17317	1.16037
1.42906	1.64619	0.891231
1.37766	1.32205	0.471969
1.40983	1.68641	0.737202
1.50975	2.13117	1.27753
1.25522	1.96718	0.682771
1.45539	1.55655	0.813621
0.124876	1.07723	0.520438
1.05801	1.04634	0.706094
1.78682	1.30999	0.551082
1.66672	1.94883	0.616135
1.17389	2.5063	0.364906
0.885761	0.496584	0.366472
0.799895	1.71522	0.711044
1.07919	0.770776	0.554831
1.32192	1.41084	0.85184
1.38371	1.12485	0.575527
0.93054	0.846768	3.06928
1.98703	1.44596	0.736283
1.18175	1.54545	0.607246
1.45055	1.60506	0.757056
1.25428	1.24164	0.629002
2.29893	1.03786	0.770862
0.904897	1.18506	0.516446
0.760938	1.1031	0.813689
0.058653	1.53131	0.507447
0.221221	1.1694	0.583384
0.185309	1.39232	0.520935
0.43208	0.755831	0.533922
1.59871	1.27676	0.97006
0.880217	1.525	0.514626
1.03471	2.22739	0.33061
1.52896	1.94767	0.471895
1.16186	1.13654	0.459986
1.2505	1.30336	0.50976
1.13322	1.8388	0.630959
1.18818	1.62871	0.615007
1.2643	2.53687	0.624589
1.40159	1.76237	0.588479
1.49313	1.81573	0.639074
1.37631	1.08673	0.480347
1.16411	0.934575	0.679327
1.27592	0.728142	0.850212
1.48933	0.5671	0.790413
1.44254	0.798686	0.735458
1.52802	0.84875	0.757493
1.32866	1.14596	0.596664
0.293918	2.01807	0.823974
0.773539	0.925764	0.539194
0.088489	1.36655	0.560464
0.782875	2.31056	0.475876
1.1815	1.67386	0.892508
1.70602	1.60336	0.534467
1.06794	1.01379	0.637814
1.46905	1.43732	0.675833
1.44211	1.43736	0.41319
1.0848	1.26171	0.849268
0.9524	1.02252	1.18627
1.41864	1.17858	0.555455
1.29287	0.96962	0.64346
1.86629	1.48941	0.742227
1.49049	1.73677	0.402732
2.10315	0.904517	0.985786
0.936557	1.55638	0.75765
1.02279	1.00836	0.412188
1.21848	2.31417	0.425904
1.73854	1.37479	0.587017
1.35838	0.519391	0.642143
1.25884	1.60813	0.476364
1.32019	0.87444	0.562496
0.671566	1.47887	0.805518
0.531384	2.08509	0.997671
0.143823	2.03825	0.545695
0.336325	1.20475	0.522118
0.875116	1.23271	0.386141
0.689983	1.03356	0.484912
1.02065	1.06147	0.385381
1.67836	1.48021	0.506492
0.636082	1.11876	0.385561
0.741416	0.961222	0.408035
1.43572	1.03912	0.545806
1.41343	0.982503	0.572336
1.03717	1.83391	0.61259
1.14222	1.22938	0.666837
1.22522	2.51421	0.535109
1.2927	2.25771	1.29697
1.44531	1.55788	1.05539
1.24901	0.749426	0.662978
0.735823	1.56414	1.21607
1.06559	1.95115	0.753209
1.2117	0.931093	1.07358
1.13931	1.44151	0.70039
1.68948	1.33088	0.635966
1.01763	1.36694	0.620099
1.17078	1.1309	0.448958
0.681581	1.59142	1.03119
0.983079	1.41485	0.393614
0.252596	2.12876	0.944811
0.31937	1.37143	0.622099
0.973406	1.73039	0.724823
1.01818	1.00345	0.615055
1.872	0.980412	0.557666
0.937774	1.21714	0.402007
0.65277	1.0458	0.445823
1.0409	1.271	0.609205
1.11445	0.964301	0.541043
1.14331	0.532331	0.514243
1.64198	1.33535	0.960008
1.60034	1.06469	0.311992
1.81248	2.38342	0.445521
2.13987	1.61855	0.515747
1.57258	1.8096	0.601777
1.33781	0.721225	0.747978
2.19008	1.22065	0.608543
1.22701	1.62206	0.75595
1.1974	1.51679	0.599081
1.31546	1.92991	0.38446
1.47816	0.860158	0.434168
1.2869	1.10892	0.512225
0.874593	1.71922	0.435599
0.82165	1.30724	0.425674
0.926523	1.86406	0.648775
0.964014	1.81627	0.724994
1.27365	1.79346	0.611039
0.981835	1.46186	0.890016
0.776699	0.72973	1.58917
1.88514	2.2086	0.633759
1.45882	0.948523	0.994971
1.35195	0.967306	0.652758
1.04216	1.95389	0.79091
2.03901	1.42677	0.587333
1.51169	1.89667	0.530632
1.97594	0.814744	0.607488
1.36061	1.00583	0.424039
1.84899	1.11712	0.486864
1.8751	1.16653	0.719057
0.968685	1.70702	0.700053
1.27927	1.26615	1.00769
1.37776	1.53868	0.675018
1.24154	1.52813	0.694582
1.36712	1.42498	0.601454
1.45633	1.24155	0.656764
0.932586	2.18472	1.08949
0.977143	0.952144	0.607935
0.77792	1.39537	0.775282
0.986413	0.849482	0.527417
1.17978	1.43132	0.825117
0.927867	0.634698	0.685533
1.05479	0.43356	1.21453
1.04896	1.44292	0.694216
1.15833	1.72719	0.54028
1.9341	1.69507	0.580026
2.0108	1.08838	0.257446
1.89105	1.27995	0.587547
1.31665	1.82374	0.473993
1.14273	1.31021	0.361572
1.6369	1.47273	0.635727
0.894925	0.957038	0.742359
1.30012	0.822464	0.533004
1.20639	1.4376	1.25185
0.96261	0.785651	0.599149
0.589413	1.34387	0.785215
1.61068	1.18279	1.06211
1.77648	1.82704	0.62211
1.13029	1.44998	0.332088
1.50304	1.11591	0.552921
1.36485	1.61835	0.606263
0.171863	2.09067	0.585158
1.356	0.798103	0.693606
0.863728	1.56217	0.577554
0.545048	0.319362	0.650486
0.384148	0.772982	0.388837
1.16586	3.5978	0.735391
1.45132	2.3573	0.573909
1.32161	2.02385	0.613807
1.71994	1.17464	0.635166
1.03882	1.40996	0.596131
1.11571	1.14959	0.491448
1.39031	1.55324	0.473093
1.5836	1.07614	0.539536
1.82557	0.887857	0.694314
1.34394	0.898141	0.725922
1.05251	1.33008	0.472302
1.55738	1.40474	0.521453
1.27522	0.556196	1.1489
1.20781	1.26694	1.0306
1.19501	2.23295	0.79533
1.24257	1.23476	0.886372
0.896908	1.16495	0.684477
1.77584	1.2337	0.619525
1.74234	1.02574	0.307063
1.73209	1.7257	0.196098
0.802075	1.45523	0.465277
0.818006	1.22881	0.885981
1.39786	1.18644	0.991524
1.03731	1.1252	0.723446
1.19772	0.834479	0.590456
0.725036	1.57299	0.730382
1.76185	1.3242	0.850662
1.24609	1.08547	0.81183
1.06076	1.39227	0.853416
1.17296	1.41081	0.451704
1.61071	0.782593	0.601386
1.51858	1.18316	0.771541
2.25091	0.764013	0.903387
1.8759	0.755666	0.380695
0.489356	0.845382	0.535662
1.0136	1.1703	0.450571
1.48495	1.56113	0.610885
1.55597	0.476095	0.490951
0.867009	1.48419	0.618078
1.05842	1.28735	0.893203
1.98267	1.68349	0.564398
1.68205	2.427	0.697703
0.951779	1.32723	0.44336
0.697349	2.04137	0.902739
0.860947	0.967868	1.18325
0.767257	1.83704	0.45653
1.31568	0.985374	1.38326
1.30825	1.01969	0.426039
1.37758	2.06875	0.626267
1.124	0.482057	0.874448
1.65157	1.33749	0.450138
1.58412	1.83999	0.810046
1.39221	1.62819	0.573161
1.05671	1.287	0.843075
1.40427	2.0349	0.407612
0.784764	1.62751	0.685203
1.17999	1.78002	0.729738
1.12459	1.26786	0.916684
1.64869	1.25608	0.333876
1.00729	0.770484	0.422528
1.32916	1.20915	1.29734
1.16979	1.70503	0.544854
0.586715	1.62185	0.551415
0.866611	1.14847	1.63941
0.987233	1.21736	0.553644
1.75845	1.39595	0.429027
1.36789	1.58657	0.732155
1.52659	1.14443	0.757756
0.866746	1.23158	0.813861
0.731949	1.5692	0.732575
0.516808	2.15458	1.05147
1.10095	1.04298	0.560973
0.931653	1.05572	0.631185
0.538697	0.705262	0.685519
1.76329	0.952632	0.515884
1.92146	0.777697	0.362893
1.46847	0.804192	0.265746
1.3162	1.74037	0.411913
1.06888	1.04527	0.837032
2.53043	1.51219	0.684388
1.24246	1.92691	0.475668
0.961558	1.10448	0.364739
1.07365	1.31205	1.13853
1.11426	1.61208	0.827945
1.9265	1.33465	0.40546
1.32599	0.758509	0.58941
0.950583	0.936535	0.534784
1.49386	1.10658	0.704212
1.06908	1.61467	0.648696
1.56765	0.750641	0.895001
1.67563	1.73893	0.660519
1.61471	1.24047	0.765269
1.51837	0.604426	0.664769
0.898922	0.841234	1.14107
0.932902	0.999887	0.621629
0.893107	1.36881	0.921953
0.888216	1.88362	0.678247
1.1946	1.69029	1.31669
0.824048	1.73123	0.724815
0.852402	1.10023	0.710633
1.39983	1.41985	0.653159
1.02172	0.531169	0.758174
0.759898	0.773856	0.228519
1.53897	0.985471	0.341686
1.49704	1.63116	0.547294
2.29243	2.07997	1.16177
1.5709	2.59978	0.517844
1.14997	0.27705	0.597395
2.10429	1.19413	0.489502
1.91438	1.29915	0.211693
2.12462	1.43993	0.95947
1.18585	1.20261	0.611636
1.87141	1.34041	0.577969
1.51953	1.57997	0.934089
1.31794	1.762	0.737032
1.08355	1.20574	0.579906
1.99302	1.36768	0.452037
1.05917	0.931018	0.584154
1.0947	0.739169	0.550331
1.5112	1.04308	0.406982
0.92013	1.54337	0.330598
1.18833	1.71253	0.399733
1.26219	1.21054	0.602259
1.54085	1.89122	0.723699
0.929977	1.74124	0.474576
0.785374	1.00272	2.22293
1.05875	1.80326	1.41425
0.685132	1.62176	0.660485
0.272542	1.33437	0.71538
1.77683	1.86682	1.1348
1.47546	1.42664	0.77885
1.41359	1.78706	1.69512
2.04897	1.67748	0.890446
2.87848	1.77098	1.0657
1.40949	1.43654	0.523285
1.05217	0.717597	1.05595
0.877359	1.99644	0.758213
1.09121	1.7988	0.403724
1.0934	1.28143	0.522708
1.30428	1.66525	0.286826
1.17524	1.5838	0.837214
1.21181	2.09858	0.721053
1.04037	2.00779	0.690359
1.01198	1.74077	0.54042
0.838857	1.17228	0.508195
1.20978	1.13374	0.667951
1.64232	1.17123	0.664287
0.898229	1.56494	1.48436
1.41778	0.813546	0.401216
1.63904	1.7061	0.753819
1.16074	2.50339	0.654811
1.40584	1.80868	1.05879
1.39287	1.9574	0.658264
0.697936	1.52064	0.545144
1.07627	1.81716	0.780133
0.863368	1.40221	0.294745
0.78846	1.52582	0.412513
2.18681	1.23686	0.713699
0.597046	1.43025	0.655008
1.29044	1.55048	1.22335
2.98734	0.827145	0.372379
[truncated: 10,048 more rows]

## Sheet: Figure 2h
CTL Tum.	THEM6 KO1 Tum.	THEM6 KO2 Tum.
1.56298	1.45335	1.08786
1.46802	2.00122	0.911101
1.08729	1.63025	1.03884
2.22695	2.53786	1.27264
2.66766	1.58907	1.23677
1.61144	3.16576	1.13831
1.70064	2.67129	1.38556
2.00766	2.18415	1.92935
1.18648	2.23799	1.11103
1.69639	1.69203	1.13985
2.22273	2.27954	1.1065
1.6633	2.24072	1.03082
1.95975	1.84299	1.60374
1.59033	3.39544	1.19944
1.17149	2.08991	0.775856
1.6331	2.67005	0.968668
1.23748	3.08848	1.6514
1.52683	1.81744	1.20674
2.04503	1.85771	1.25844
1.38765	1.23785	1.03058
1.45478	2.61935	1.17781
3.80712	1.59227	1.29026
1.11527	1.82028	1.37625
1.18854	2.10408	1.17368
0.998017	1.65115	1.20134
2.0886	2.52651	1.01577
2.49458	1.79962	0.844241
1.40551	2.46786	0.647123
1.95008	1.33722	1.81071
0.755801	2.40613	1.86331
0.596346	1.7483	1.02851
0.825873	1.69408	1.0381
1.23874	2.81603	0.847632
2.14062	2.46176	1.63658
1.74331	2.66299	1.41704
1.91097	1.74036	0.999575
1.69137	3.20962	0.926907
2.56402	1.79503	1.2084
2.31178	2.13864	1.1141
2.77116	1.8866	1.06621
2.01404	1.92056	0.921753
1.3019	1.96748	1.72559
1.67251	2.07093	1.54764
3.26151	2.81684	0.926453
2.60929	2.6232	1.01982
2.33056	1.35843	1.00653
2.17154	2.45847	1.34445
1.50981	2.38793	0.904469
1.02787	1.80215	1.2237
1.64364	1.62555	2.36669
0.904169	2.48237	1.03591
1.71392	1.51283	0.969161
1.73516	1.58983	1.43936
1.50135	2.01996	1.6553
2.75676	1.86886	1.18175
1.32483	1.6994	1.93126
2.17017	2.42326	1.10316
1.21358	1.75447	1.09029
1.1867	2.82539	1.56505
1.81688	2.52467	1.07578
1.65626	1.99662	0.750254
1.88575	2.41661	1.01848
2.11096	1.74461	0.808385
1.32775	1.4317	1.21227
1.60441	1.91424	0.868231
1.50482	1.77689	0.941669
1.86628	1.52767	0.923804
1.96392	1.81235	0.833799
1.6983	2.11165	0.838913
1.06001	1.50247	0.886394
1.11061	1.78972	1.11465
1.35294	1.56739	1.34789
1.05511	1.84872	1.63329
1.29986	2.05425	0.775789
0.923144	1.56143	1.03305
1.57774	2.28261	1.24277
1.32776	1.92004	1.18193
2.08387	2.27622	0.922131
1.1744	1.98297	0.881009
1.49578	2.48618	0.984593
1.16963	2.2943	1.67505
1.94625	2.30154	0.875621
1.36595	1.76777	1.84443
1.01129	2.03465	0.87286
1.09139	2.15812	0.875973
1.64353	3.42966	1.3806
1.31448	2.35641	0.959862
1.2099	3.12946	0.947154
1.68081	2.81072	1.81745
2.23804	1.82686	1.22067
1.87742	2.13553	1.72191
2.6623	2.07723	1.98252
1.42306	1.52146	1.09271
1.91759	2.3366	1.63546
1.44365	1.94509	1.05157
0.937046	2.4666	1.32824
1.99974	1.995	1.12083
2.63083	1.96704	1.10341
2.48562	2.54791	0.796648
1.67446	2.84155	1.03048
1.18078	2.50413	1.10571
1.21963	2.59643	1.43451
4.49351	2.36809	1.45816
2.27309	2.14343	0.811905
1.81549	1.45125	0.787358
2.5244	2.326	1.4956
0.983349	1.96748	0.718619
1.70872	1.85643	1.09515
1.23896	3.24919	1.17926
1.20708	2.91838	1.16311
1.32021	2.06238	1.29945
2.32643	3.08329	1.22084
0.933862	1.72518	0.927033
0.9816	2.04724	0.966143
1.58953	2.73306	1.33162
0.980343	2.85212	1.83964
1.4159	1.61726	1.80402
2.47195	2.45117	1.66262
2.0277	1.87006	3.16173
1.65488	2.42144	0.865985
3.12455	2.14983	2.1836
1.96203	2.18812	1.09594
1.6744	2.16778	1.43047
2.20896	1.57517	1.06496
1.45818	2.91996	1.16185
1.10051	3.03855	1.37216
0.992196	1.66239	1.2807
1.27398	2.17231	1.68885
2.61063	1.77729	1.24808
0.775563	0.965389	1.09877
1.29132	2.50304	1.40757
2.20248	2.23496	2.12049
1.36191	2.24264	0.899594
1.71119	1.805	1.88
0.837985	1.37576	1.63489
1.04425	2.48331	1.23018
2.02871	1.96098	1.12198
0.80413	3.21744	1.05506
1.56034	2.74682	1.00515
1.69462	2.97399	1.0408
1.42795	0.884845	1.7315
2.41405	1.83939	1.49833
2.91456	2.32704	2.08305
2.67671	1.57335	0.964738
2.6311	1.86688	0.91108
3.13221	2.16977	2.01293
1.1081	1.92111	2.08609
1.12502	2.46679	1.17114
3.9865	2.56316	1.63484
1.91637	2.46868	1.00903
1.06456	2.67085	1.40201
1.81684	2.24279	1.06119
2.20047	1.6542	0.954633
1.12634	1.78668	1.11889
1.17813	2.57704	1.02159
2.44061	1.91996	1.28468
0.906211	2.82565	0.867234
1.72723	1.96267	1.13838
1.04661	2.51129	1.21158
1.48439	4.7577	1.1123
0.934868	2.2574	0.95846
1.70887	1.56809	1.60884
2.01967	2.2914	1.17103
0.943355	1.5905	1.02634
0.889454	2.19928	1.02509
1.90868	2.07432	1.22305
1.89357	2.06706	0.754524
1.3417	2.10016	1.46719
1.59976	1.92186	2.00505
0.918586	2.57146	2.07371
1.25442	2.38345	1.72672
0.773434	2.80189	0.847554
0.950317	1.91871	1.05626
1.46488	2.26469	1.11531
1.83643	1.84062	1.7451
1.39287	1.21196	1.61199
1.90978	3.00387	1.03825
2.74128	1.84144	1.007
2.56232	4.25396	1.35233
1.33251	3.51871	1.0648
1.09132	1.36376	0.78582
1.8959	2.03862	1.19444
2.52711	1.97378	0.887665
1.3644	3.14472	1.205
1.20128	2.13044	1.1117
1.23344	2.10977	1.88754
1.07487	1.87647	1.1074
1.80113	1.81705	0.818066
0.920287	1.8094	1.5855
1.00265	1.78248	0.710336
1.39409	2.58548	0.762696
0.776789	2.83344	1.23087
2.42194	1.2838	1.15559
2.08841	0.940427	0.954016
1.52614	1.01368	1.40793
1.59956	1.41862	1.01258
2.30206	2.02599	1.3101
1.36761	1.63268	0.765211
2.66835	2.42286	1.4185
1.29536	1.25319	1.84472
1.69473	1.48144	1.16938
1.3164	1.31397	1.77664
1.63669	2.45368	1.33398
0.942996	1.21991	1.34879
0.818632	1.72039	1.12804
0.977749	2.23565	0.825035
1.60847	2.09183	1.22305
1.21327	2.03866	1.00122
1.07917	1.26982	1.52286
0.926825	1.38281	0.95457
2.47986	1.5609	1.4176
2.90763	1.83919	1.1118
3.69563	2.06287	1.22128
2.19326	2.61671	1.72411
1.78704	2.54381	1.93949
1.72247	2.30447	0.865088
1.55337	2.56819	0.840482
0.985537	2.28977	0.965047
1.7469	2.6359	0.910806
1.20626	1.9966	0.971524
0.729129	0.86417	0.830806
0.960421	0.888229	1.02845
0.693119	1.61014	1.01347
1.02712	2.02071	0.920719
1.73989	1.62521	1.00347
1.90045	1.13413	1.28282
1.32825	2.27996	1.03224
1.45656	1.43528	1.06107
2.97438	1.19389	1.30526
3.21321	2.61295	1.11785
1.45183	3.57027	1.07197
2.34781	2.18231	1.89755
1.16748	1.85235	1.90311
0.916648	1.58122	2.39093
1.05236	1.26397	1.26795
0.90299	2.24358	1.51442
3.35688	1.85314	0.910253
1.26522	1.29597	1.70762
2.59318	2.40699	1.80641
1.42941	2.05252	1.65633
1.3032	1.44058	1.1072
1.30082	1.78493	1.06039
1.75101	1.86693	0.912048
1.40545	2.2789	1.64895
1.49617	2.4564	0.849275
1.59951	2.2645	1.98124
0.866002	1.99381	1.11167
1.30183	1.89529	0.96109
1.14654	3.12617	1.56406
1.41553	0.737426	0.771748
0.959838	1.86126	0.796949
1.00966	2.10397	0.973769
1.57059	1.35677	0.757103
1.31508	1.01021	2.18345
2.00697	2.22588	1.36683
1.36846	1.28629	1.29295
1.79505	3.23461	1.23146
1.73127	2.96272	0.982886
2.19458	2.9249	1.17067
2.02064	1.13231	1.16655
3.0712	1.98589	1.391
1.30285	0.789953	1.53516
0.986484	1.58423	2.26593
1.0173	1.35616	1.74097
1.19884	3.25419	0.912149
1.44222	1.89335	1.65675
1.8135	1.62441	1.30999
1.14968	1.77221	1.5044
2.54569	2.46156	1.45666
1.28018	2.19007	1.16911
1.65151	1.49838	1.07682
1.01264	1.93336	1.23212
0.952067	2.17063	1.15467
1.16159	1.75395	1.36218
0.939605	2.3092	1.31034
0.986742	1.2365	0.733199
0.837201	1.07228	1.65929
0.91889	1.33037	1.2163
1.35287	1.09996	1.51646
2.38339	1.7856	1.10669
1.20355	1.19766	1.4057
1.50118	1.14845	1.46643
0.969423	1.30942	0.857012
1.15001	1.59983	0.908885
1.20017	1.08654	0.741013
3.49896	1.78334	1.26063
2.75888	1.5028	0.882745
1.16386	1.33601	0.964189
1.16351	1.32723	1.69256
0.9064	1.52895	1.46405
1.43078	2.13887	1.18094
0.812049	1.58414	1.64227
1.19485	1.24743	1.37291
2.10925	1.92804	0.993082
1.13227	1.75258	1.30611
1.1072	1.83082	1.1594
1.25097	1.70156	1.17843
1.24704	1.47924	0.804868
1.5514	1.73609	1.31838
1.22928	1.80602	1.43649
1.53755	1.31012	1.12597
1.47984	1.87172	1.28573
1.45133	1.39612	1.01001
1.1043	1.35252	1.95292
0.89939	0.781747	1.0165
0.978779	1.01751	1.37524
0.878633	0.847728	2.73298
1.37636	0.755177	0.676806
0.862363	0.918687	0.82267
0.752866	1.02569	0.856626
2.08605	2.90347	1.2081
1.78361	2.91917	1.68718
1.50259	1.26862	1.03007
1.4141	2.12248	1.26458
2.2068	1.25153	1.47642
1.17995	1.74596	1.31485
1.25188	1.53429	1.12527
1.7167	2.90322	0.888716
2.00507	1.75336	0.769053
1.49723	3.22803	1.20592
0.943894	1.86388	0.81986
0.965099	2.03292	1.22153
1.48412	1.16332	1.46213
1.47347	1.41029	0.947278
0.830449	1.87049	1.02672
0.952771	1.34539	0.971657
1.03145	1.87902	1.08983
0.778047	1.65336	1.32867
1.24007	1.16997	0.877394
1.9976	1.59197	0.921607
1.21602	1.74503	0.912618
1.99682	0.82989	0.987717
1.08847	2.14577	1.4767
1.08231	1.58622	0.974337
2.15215	2.71463	0.951507
0.725245	2.23219	0.90311
1.39947	1.04049	1.12755
1.24685	1.16005	0.991817
1.44183	1.13222	1.15365
1.20358	1.43573	1.15534
0.99729	0.882385	1.13779
1.0998	1.19834	0.96963
1.23472	1.26519	1.0762
1.03226	1.20699	1.77288
1.23904	1.35738	1.44296
1.51086	1.59944	1.50175
1.04367	1.53242	1.08085
2.0212	1.39447	1.24148
0.978294	1.98864	1.01082
1.12025	0.939566	1.26564
1.42772	1.06165	0.873532
1.13224	2.37639	0.83887
1.4541	1.34674	0.883061
1.68147	2.16135	0.708325
1.33223	1.96042	0.692462
1.13353	3.21447	0.883833
1.46526	3.04583	1.23247
0.872774	0.932683	1.29479
2.45042	1.58073	1.09191
1.46392	1.7699	1.05099
1.38776	2.40134	1.33869
1.45311	1.32466	1.08112
1.09934	1.35923	1.77891
1.70517	2.3073	1.26971
1.63029	2.28977	1.13663
1.26511	1.55383	1.12777
1.16277	1.63353	1.21297
1.3968	1.70642	1.88831
1.16213	1.80154	1.79394
1.11029	2.53676	0.908201
1.4014	1.75217	0.956247
1.15933	1.82247	0.75361
2.44789	1.76792	0.839894
1.09207	1.58621	1.42517
1.66434	0.778323	0.760331
1.18582	2.70766	1.16155
1.12933	2.40219	1.21015
1.5289	1.05503	1.37726
1.5916	1.12189	1.2221
1.10427	1.26009	3.29652
1.14435	0.936293	1.70622
1.31507	1.19483	1.19743
1.20397	1.29796	0.883243
1.0114	1.36982	1.45004
0.886611	1.19243	1.83019
1.45042	1.31805	0.677458
1.38352	1.68375	1.47352
1.8201	1.85933	0.809605
1.39592	1.43603	1.20922
0.834878	1.84047	1.30517
1.12415	1.78367	1.03193
1.36112	1.25574	0.966352
1.4135	1.75476	1.18213
1.32276	2.21425	1.10173
1.07641	1.25515	1.08464
2.23867	1.6253	0.995464
1.2755	1.58437	1.775
1.2624	1.75985	1.41578
1.5129	1.5918	0.798493
0.848733	0.868182	1.29418
1.41953	0.750495	0.741276
1.19281	1.67088	1.48372
1.00619	1.45497	1.04027
1.82448	1.81659	0.822376
1.47511	2.27273	1.03947
1.08861	0.745251	1.41062
0.980901	1.16293	1.34407
1.5259	1.34526	1.27618
0.989229	1.15769	1.50345
1.32962	1.1535	2.05017
2.83118	1.47238	1.40306
2.0918	1.12865	1.36096
2.20438	0.718395	1.78546
2.00982	0.736553	1.40308
1.9269	1.32183	1.83173
1.6931	1.12637	1.56492
0.973278	2.47518	1.58194
0.915212	2.25185	0.88553
1.17584	2.111	0.790671
1.19087	2.118	1.19668
1.22137	1.72856	1.02923
0.54025	1.27675	0.878063
2.12452	1.01501	1.77575
1.36463	1.05027	0.784035
1.02597	1.90238	0.824678
1.48594	0.640088	1.21397
1.06481	1.02539	0.89106
2.3696	1.38737	1.13702
1.89352	1.22039	0.962005
1.46949	1.07273	1.1365
1.3669	1.6333	1.42057
1.10661	1.8594	1.46513
1.61693	0.837155	1.55243
1.13905	0.908754	1.24729
1.39674	0.725042	0.78457
0.90779	2.82721	1.02363
1.2285	0.831947	0.950989
1.96249	0.959653	1.39751
1.17869	1.34147	1.13384
2.35134	0.878807	0.806234
1.35088	1.02576	0.887639
1.57394	1.30243	0.875678
1.34914	1.15354	0.81329
2.08935	1.21679	0.852232
1.79761	0.982709	0.987445
2.35279	2.28142	1.03826
1.49937	0.550939	0.825455
1.08108	1.91634	1.30307
0.946316	1.21336	1.08337
1.09022	1.2587	1.15783
1.37037	1.12412	1.06083
1.9638	1.0638	1.62945
0.758386	2.52549	1.01387
1.75724	1.71739	0.561459
1.9311	1.57703	1.05116
1.19398	1.05049	1.04912
2.11741	1.2252	1.00004
0.94321	1.45068	1.51918
0.716955	1.72725	1.10382
1.4275	1.26593	1.07572
1.17213	1.41793	1.17385
1.38637	1.72436	0.576208
0.92456	1.17725	0.6324
2.5505	2.26684	0.738198
1.12813	1.37999	1.17612
1.25849	0.797638	1.96307
1.31667	1.7109	1.09473
1.4112	1.22767	1.21083
1.35142	1.11474	1.17264
1.76916	1.22342	0.702697
1.69065	1.20222	0.799221
1.623	1.37153	1.05167
1.61785	1.12927	1.06787
2.4805	1.06852	1.02614
1.0513	0.945107	0.956041
2.56142	1.27856	1.1138
1.15836	2.02559	1.24816
1.15052	0.803909	1.21179
1.23326	1.13583	0.726412
1.21204	1.2153	0.830934
1.50027	1.56237	2.55615
1.55211	0.932769	3.69751
0.952006	1.74045	1.71364
1.23425	1.21719	1.88099
1.12305	1.12097	2.29471
1.981	1.21396	1.19789
1.48628	1.32528	1.83648
1.68866	1.22567	1.61057
1.06584	0.971052	1.97697
1.14643	1.21592	0.91287
3.1474	1.54515	1.17841
1.77887	1.22735	2.51468
1.10286	1.09971	1.18343
1.06898	1.32074	1.21483
1.43727	1.05614	1.47773
1.09328	0.677375	0.86972
1.3314	1.45567	1.17491
1.62353	0.703872	1.24181
0.823738	1.02098	0.782539
0.707648	0.876229	1.23305
0.956868	1.70166	1.08901
1.09052	1.106	1.00669
1.0157	1.21504	1.07688
0.708869	1.04236	1.16475
1.91201	1.21791	1.10095
1.77591	1.11553	1.22025
1.13595	3.09646	1.10099
1.09426	1.71565	0.988598
1.34234	2.2941	1.65435
1.39679	2.58921	1.09432
2.38551	1.20838	1.0677
1.63089	1.15385	1.58357
1.29217	1.29693	0.77505
1.10916	1.62823	0.86166
1.41141	1.34123	1.0286
1.09628	1.60939	0.752853
1.28351	1.36054	1.37429
1.99691	1.43812	1.10714
1.23014	1.01691	0.930439
1.05465	0.906951	0.824591
1.12785	1.24883	1.00195
1.43644	1.53914	1.12657
0.976257	1.61471	0.965082
0.990472	1.23168	0.729779
1.35757	0.998774	1.01334
1.89471	1.60428	1.0668
1.00204	1.12222	0.777696
1.66801	1.22298	1.11268
1.71863	1.29017	1.20809
1.676	1.33972	1.20601
1.23225	1.88735	1.16276
1.9353	0.696619	1.21698
1.78934	1.27761	1.10602
1.44052	1.13926	0.935911
1.18424	0.783109	0.912045
1.47967	2.52987	1.07721
2.62217	1.68882	1.2751
1.51697	0.902815	2.24469
0.988414	1.81012	1.44634
1.11619	1.43925	0.866909
1.18877	1.69089	1.48884
0.971881	2.22059	1.76812
1.4003	0.897389	1.08843
1.08764	1.53075	2.00776
1.34736	1.11011	0.737512
0.938447	1.22448	1.3321
1.21823	1.5548	1.21902
0.928669	1.02722	1.26507
1.3513	1.04038	1.34257
1.0563	1.35831	1.3936
1.49823	1.36037	1.44918
1.50512	1.04043	1.41228
1.26476	0.908443	0.732433
1.42272	1.52317	2.1299
1.34086	1.16098	0.848712
1.11941	1.20795	1.12616
1.45673	1.35286	1.15036
1.08308	1.40535	1.1836
1.34511	1.22379	1.27591
1.073	1.5702	1.01004
1.12034	1.27554	0.973252
1.09125	2.55819	1.09339
1.38018	1.61024	0.923463
0.92275	2.32995	1.17605
1.16976	1.99193	0.911784
1.65616	1.64891	1.21154
1.50297	2.10418	0.920991
1.24705	3.29905	1.98962
1.36667	0.719209	1.90691
0.839432	0.801147	1.17379
1.46718	0.621322	1.32904
1.26595	1.02672	4.20179
1.26004	2.09476	1.23436
1.12087	1.9547	0.836486
1.69719	1.46248	2.08921
2.16006	0.99137	1.22928
1.11937	0.971224	0.956783
1.10518	2.14634	0.741345
1.23531	1.58095	0.704423
1.16572	0.995563	1.44819
0.951704	0.964365	0.904748
1.09231	1.30054	1.18505
0.885266	1.44328	1.08266
0.658724	1.30611	1.27109
1.44745	1.60895	1.2014
1.29295	1.13956	0.684445
1.63798	1.27084	0.997342
0.779264	1.28839	1.0149
1.48741	0.795053	1.03347
1.80329	1.0359	1.04785
0.777476	1.22495	0.835947
1.08731	1.6421	1.11764
1.18162	1.20633	1.27082
1.26804	1.13365	1.68744
3.72604	1.27637	1.11876
1.80324	1.1358	1.13534
1.09669	1.00126	0.956958
1.14352	0.965046	0.897269
2.42706	1.43539	0.96606
2.34919	2.21047	0.862643
0.935406	1.62921	0.859434
1.18696	1.90119	1.14771
1.81426	2.60209	0.885891
1.28039	1.72934	1.16063
1.50164	1.79293	1.41429
0.839761	1.10766	2.14197
0.800962	0.688919	1.50596
1.04194	3.119	2.35528
2.25836	1.82979	1.03658
1.54495	1.20161	1.85797
1.55426	1.51385	1.88355
1.44931	0.985349	0.859211
1.88301	1.46329	0.704848
1.45499	1.17183	1.24546
0.783497	1.25742	1.08739
1.58156	0.868795	1.28892
1.08005	2.13665	1.51881
1.13329	1.12158	1.08634
1.00881	0.909144	1.31791
0.793716	1.69211	0.732956
1.32174	1.18508	1.64669
1.46663	0.952423	1.26307
1.61576	1.25182	1.01493
1.28903	1.57485	1.0752
1.14269	1.53702	1.25521
1.11173	1.19808	0.80311
1.23417	1.37424	1.0955
0.952683	1.27668	1.04461
2.03022	0.838013	1.06773
1.2953	1.20498	1.01714
1.19665	1.32373	1.1118
1.59393	1.38045	0.889066
1.06864	2.16224	0.849907
0.847413	1.28194	1.85042
1.17685	1.31529	0.825799
1.49213	0.489591	0.950029
1.17138	1.06227	1.00087
1.31959	1.80038	0.971993
1.37501	1.74735	0.825979
1.33607	1.52536	1.12833
1.35301	1.37131	1.23635
0.958217	1.1007	0.838506
1.65715	1.23084	1.4998
1.34309	1.43852	2.38236
1.15823	0.62035	1.09714
1.02255	1.19813	1.72856
0.858347	0.835849	0.752118
1.26533	0.943263	0.995889
0.91337	1.11158	1.97188
2.20232	1.1439	0.709446
1.59674	1.37873	0.611364
2.16038	1.5191	1.22273
1.10209	1.24619	0.934362
1.3111	1.04079	1.49792
1.31943	0.9985	1.13628
1.12742	1.34615	0.832324
1.26145	1.28329	1.16638
1.18387	1.31994	0.990559
1.23332	1.26506	0.768874
1.39461	1.14545	1.24524
1.19007	1.17426	1.63024
1.07687	1.77318	0.99392
1.36335	1.9847	1.12129
1.55413	1.64572	1.50035
1.1864	1.39159	1.23396
2.09157	1.27292	1.08016
1.72771	0.902189	1.08634
1.90213	0.728057	1.13683
1.68622	1.56265	0.999512
1.31849	2.84033	1.25432
1.07334	0.889466	1.23654
1.32026	1.12085	0.772855
1.72661	1.46703	0.839804
2.32985	1.10783	1.20182
1.21833	1.11139	0.931205
1.74313	1.33202	1.31575
1.27787	1.03268	1.16243
1.41927	1.31228	1.14223
1.41184	1.37916	1.02761
1.14749	1.07318	0.87224
0.983984	1.41517	1.7364
1.23719	0.813373	1.35845
1.32568	1.08531	0.994055
0.760484	1.26768	0.726808
1.12389	1.1639	1.33245
1.19304	1.42894	1.24874
1.02754	1.16594	1.02287
1.13263	1.32831	1.29677
0.964283	1.09309	0.892225
0.922088	1.54323	0.916258
0.941413	1.34086	0.773633
0.895837	1.56038	0.839133
1.0957	0.831689	1.27125
1.45248	0.526966	1.13672
1.27049	2.58913	1.30516
1.51485	2.23249	1.35397
1.42818	2.19437	1.13165
1.30431	1.5833	1.18307
1.5729	1.9843	1.14034
1.15296	1.16215	0.9645
1.42188	0.896302	1.0052
0.939094	1.65495	0.894563
1.58088	1.06853	1.05278
1.08491	0.964491	0.911974
1.01792	1.0166	1.21977
1.33363	1.3987	0.965128
0.871601	1.44738	1.3084
1.32983	1.20104	1.0453
0.972715	0.99512	1.12167
1.98418	0.841142	2.27258
0.89853	0.649337	1.03377
1.50219	1.86769	0.994055
1.58358	1.01665	1.67868
1.58008	1.22211	1.58942
1.7086	1.15624	1.35425
1.9943	1.10768	1.32353
1.83218	1.05895	0.613569
1.23454	1.21192	0.883316
1.25618	1.3512	1.11096
0.986853	1.36491	1.07412
2.57045	1.36532	1.04159
1.89658	1.687	0.999945
1.36582	1.40779	1.1359
1.65501	2.77481	1.13507
0.62289	2.373	0.948769
1.10769	3.16715	1.15225
0.752986	2.93076	1.06312
0.943966	1.20473	1.04336
1.09888	1.3041	0.855564
1.29861	2.28694	1.19267
1.00866	1.09025	0.892515
1.03963	1.27756	1.13272
1.16781	1.82064	1.20365
1.12668	1.03508	1.18577
1.77927	1.08841	1.16111
1.29519	1.09356	1.24234
1.30322	1.61708	0.937738
1.33086	1.23872	1.339
1.50867	1.71646	0.751623
0.953076	1.15542	1.52022
1.21452	1.81776	1.24037
1.23452	1.24201	1.34246
1.17069	1.46034	0.993871
1.52151	1.30782	1.02554
1.30502	1.36607	1.30364
1.75367	2.185	1.02549
1.08121	2.19477	1.3413
1.41032	2.39024	1.13089
1.26417	2.43723	1.18675
2.45499	1.71124	2.62186
1.75916	0.880529	1.04379
1.28581	1.42622	1.49619
1.3152	1.0509	1.10767
1.94079	1.27971	1.61807
0.658898	1.39401	1.47791
1.03289	0.804092	0.971281
1.75949	1.0251	0.808482
2.48532	1.01621	0.878397
1.01056	1.69899	2.53918
1.11013	1.20621	2.22954
1.18681	0.994055	0.86327
1.36856	0.948198	1.1818
1.08182	1.30332	1.14247
1.06101	0.942675	1.1765
0.808711	1.01928	1.2711
0.888089	1.15367	0.94294
1.2492	1.43421	0.860454
0.970893	1.22719	0.971503
0.806534	1.22282	1.13827
1.22431	1.27698	0.939212
1.1951	1.38395	0.8798
1.1986	1.41112	1.15292
0.987846	1.23136	1.20098
1.36308	1.00879	1.10188
1.33089	1.54089	1.09758
1.30225	2.45812	0.905505
0.914984	1.95556	0.955169
1.85924	2.67159	0.953805
1.20829	2.09283	1.1766
1.21701	1.61988	0.998745
1.25075	1.57486	0.926718
1.28519	0.709452	1.06658
1.28237	1.36526	0.925199
1.21475	1.46627	1.06785
1.54695	1.67151	1.11094
1.23037	1.20359	0.990779
0.929215	0.550732	1.35435
1.47714	0.915225	1.37634
0.895706	1.14782	1.5574
0.993248	1.01175	1.09706
1.38034	1.17659	0.965259
1.19227	1.23935	0.892806
2.02323	1.10534	1.82398
1.20037	1.19153	0.63975
1.93708	1.08946	1.80689
1.82288	1.45665	1.76345
1.51977	1.24325	1.14432
1.08861	0.94659	0.880637
1.03244	1.29198	0.746431
2.2906	1.59057	0.742192
1.16196	1.61947	1.54026
1.43814	1.57334	1.35837
1.04513	1.5297	1.07597
1.28441	2.0108	0.964714
1.08663	1.82537	1.24334
0.879152	2.14459	1.15987
1.45134	2.23754	0.907999
1.92237	1.6599	0.861785
1.48036	1.88558	0.980001
1.46855	1.16715	1.11032
1.96651	1.05021	1.06748
1.00758	0.78292	1.3692
1.05074	1.3312	0.943832
1.58055	1.34484	0.89722
1.25187	1.01703	0.921844
1.3436	1.15634	0.774155
1.21356	0.937652	1.17616
0.861099	0.922247	0.813079
2.10392	1.14215	0.973037
1.10079	0.898176	0.784979
1.07567	1.51815	1.11217
1.01775	1.0334	0.900275
1.02386	1.20534	0.928472
0.892414	0.969991	0.953735
1.02652	1.39309	1.04693
1.0878	1.25586	1.30207
1.09714	1.2104	1.25499
1.37416	1.57744	1.33791
1.15765	1.39704	1.0374
1.13323	2.08631	1.0747
1.83449	2.14433	1.53168
1.74423	2.28407	1.56927
1.14366	1.3964	1.14278
1.48291	2.17895	1.3169
2.20631	1.5129	1.37323
2.2255	2.16954	1.5321
1.04683	1.98656	1.80037
1.35589	2.47535	1.45974
1.28886	1.71717	1.822
1.13953	1.14925	1.30577
1.18904	1.47262	0.88286
1.07583	1.2593	0.99397
0.982256	1.13312	1.15539
1.30227	0.800361	1.57729
1.16719	0.814937	0.946309
1.33862	1.20252	1.51431
1.13641	1.0183	1.01864
2.0462	1.08211	0.983288
1.01971	1.25196	0.624197
1.20408	0.780765	1.06967
2.3839	1.50487	1.33378
2.39149	0.915444	1.19029
1.08207	1.50899	1.00774
1.3516	1.22653	1.20531
1.12009	1.06015	1.0479
1.21877	2.64888	1.00044
1.15057	0.919517	1.46211
1.34831	1.00277	1.28442
1.54588	1.56114	1.09625
1.18708	1.04462	1.14697
0.933746	1.80577	1.18705
1.29055	1.58438	0.858494
1.16218	1.9859	1.07251
1.0173	1.86467	0.912603
1.05696	1.99817	1.45822
1.55054	1.66922	1.22768
2.64455	1.88417	1.15239
1.04683	1.46538	1.20958
1.55061	1.0364	0.896621
1.49261	1.01265	1.23107
0.959302	0.939872	0.927283
1.07855	0.870453	1.34289
2.15116	1.66168	1.42978
0.908442	0.82406	1.42774
0.912115	0.831416	1.32219
1.61239	1.10799	1.00651
1.4834	1.2287	1.07842
1.19236	1.0761	0.605616
1.59888	1.16545	1.08188
1.13065	1.03645	1.18075
1.18589	1.18153	1.37413
1.0048	1.52104	1.26798
1.05127	1.10747	0.812919
1.06064	1.44062	0.983938
1.41492	1.23371	0.948755
1.39393	2.05652	0.7808
1.18162	2.9372	0.917798
0.802783	1.13126	1.04469
1.96571	0.695779	0.987915
1.1698	1.15791	1.17382
0.866112	1.28939	1.07091
1.16432	1.05499	1.06444
1.86031	1.49816	1.17798
1.30748	0.828248	0.966323
1.06063	1.01608	1.05516
1.68064	1.29432	0.830223
1.10429	1.20526	1.14823
1.18702	0.850709	1.32815
1.8558	1.21868	1.06418
1.85165	1.10828	1.05687
1.68318	0.918192	1.0306
1.99811	1.25515	0.968302
1.85015	1.17613	0.894062
1.45309	2.27514	1.20583
1.7003	1.00817	0.772177
1.77769	1.23928	1.35857
1.41359	1.34902	2.37161
2.09837	1.52782	1.23861
1.21466	1.3537	1.64746
1.40482	1.14878	0.833592
1.39638	1.85743	1.01097
1.07151	1.88467	1.35204
1.58341	2.53866	1.21885
1.57927	1.77848	1.18677
1.6559	1.14928	1.29508
1.21598	1.01121	0.853306
1.21695	0.975293	1.13714
0.7996	1.0522	1.90524
1.07306	0.754078	0.925728
0.773658	0.937213	1.19206
1.24066	0.933996	1.26538
2.01057	1.58957	0.960696
0.992912	0.903961	1.06392
1.22535	1.18708	1.09386
1.08557	1.31616	2.64593
1.40464	1.07699	1.02329
1.6614	1.60702	1.23241
1.96805	1.36683	1.88192
1.21733	1.41531	1.14205
1.79461	1.30734	0.729166
2.57476	1.79798	1.06207
1.12716	1.19305	1.13376
1.28029	1.89989	0.884874
1.46235	1.20336	1.07873
1.26335	1.21533	1.05764
1.05039	1.81507	1.17684
1.20515	1.79873	1.07784
1.15526	1.12649	1.41744
1.19721	3.51843	0.984492
1.97074	2.92803	1.08439
1.12272	0.598464	1.58862
1.5572	1.29038	0.983165
1.45946	1.28728	1.23127
1.28703	1.56902	1.28137
1.79455	0.877528	1.22003
1.37962	0.782489	1.09212
1.46854	1.13566	2.31086
0.861028	0.820723	1.20677
2.22446	1.08148	1.49661
2.06959	1.01656	1.85819
1.54584	1.08278	1.55
1.93467	0.853233	2.75592
1.33596	1.03931	1.21975
0.935296	1.31016	1.07053
1.64444	1.16044	1.15383
1.40581	1.37816	0.936867
1.08813	1.00608	0.809085
1.45783	1.22632	1.04086
1.0508	0.918781	0.98994
1.6038	1.00924	1.25915
1.42159	1.13465	1.65503
1.04511	1.23753	1.1894
1.31306	1.67776	1.1588
1.38291	1.43433	0.749765
0.932296	1.38901	1.88061
1.03365	1.30751	1.06164
1.3217	1.47378	0.929518
2.63824	1.21749	0.977894
2.51666	1.61077	1.18326
2.23457	1.986	1.28581
1.72379	3.10085	0.766374
2.14434	2.52713	1.07134
0.960287	0.771845	0.904816
1.06946	1.82046	0.931072
1.50974	2.10462	1.03484
2.16793	0.805192	0.786105
1.35609	1.16701	1.47186
2.13298	1.07181	0.990937
1.14663	0.906772	1.31317
2.17205	1.42749	0.958551
1.48594	1.03251	1.12806
0.884136	1.17451	1.59149
1.19415	1.22661	2.13329
0.675581	1.27442	1.47803
1.01162	1.14491	1.5791
1.18306	1.30027	2.69016
1.52991	1.072	1.12553
1.17462	1.28784	1.446
1.22634	0.961505	0.920286
1.19463	1.06385	1.15112
1.78664	1.18998	1.29352
1.41986	1.14455	0.975024
1.45682	1.17507	1.26405
1.73329	1.48295	1.04545
1.44291	1.24613	1.18058
1.3009	1.6001	1.14369
1.52018	2.04099	1.10355
1.44588	1.37775	2.55834
1.8155	1.46791	1.1374
1.48527	1.55001	0.959361
2.49321	1.84898	0.995596
2.29962	0.803062	0.859394
2.89021	1.40738	1.05516
0.909589	0.841289	1.10425
1.20504	0.705817	0.922826
1.39277	1.32427	1.07007
1.13757	1.06706	0.986553
1.84906	1.18343	0.944777
1.54875	1.251	1.00791
2.00376	1.10001	0.804318
1.4649	0.784087	0.888072
1.69213	0.925933	0.827183
1.51713	0.831097	1.11336
1.57904	0.88714	1.04558
1.11081	0.975885	1.48738
1.65744	1.33988	1.19306
1.38269	1.11586	2.02462
1.11666	0.885931	0.972384
1.68298	0.935437	0.795269
1.52809	0.90285	2.45328
1.04593	0.847032	1.97198
0.867888	0.990529	1.32913
1.25561	1.11834	1.02936
1.69727	1.5954	1.26735
1.72783	1.38486	1.59597
1.6294	1.62714	1.43803
1.85616	1.31837	1.30102
1.57949	1.92715	1.06633
1.39479	1.43909	0.901632
1.95952	1.12281	2.50777
1.23793	1.37757	1.16525
1.71778	1.02069	0.9871
1.60973	0.970147	0.9318
1.51903	1.96168	1.27738
1.86241	1.27143	1.14278
1.56689	2.24528	1.31786
0.823489	0.623681	0.951278
1.06212	0.822348	1.43864
1.32922	0.803697	1.25012
1.62757	0.997984	2.29756
1.24326	1.76114	0.689341
1.80681	0.871584	1.13185
1.65186	0.769455	1.16991
1.83457	0.936109	0.851896
1.96688	0.939092	1.13758
1.63081	1.05835	0.982357
1.92594	1.05393	0.77731
1.05425	1.44354	0.943297
1.48472	1.35329	1.07734
1.15729	1.12652	0.916888
1.9928	0.999174	0.964832
1.49486	1.19369	1.39388
2.01242	1.47724	1.52479
1.63771	1.21253	0.96673
1.32731	1.22032	1.18932
1.26448	0.909195	0.968438
1.13084	1.02979	1.24093
2.7223	1.02436	1.32166
1.84608	1.21303	2.08155
1.78207	1.2388	1.68528
1.66173	1.4811	1.5079
1.59848	1.3222	1.20438
1.16223	1.03937	1.57323
3.76747	1.58662	1.63474
1.9927	1.4436	1.32442
0.995908	1.54463	1.10117
0.974022	2.9328	3.13305
1.15461	1.71736	0.897625
0.983544	1.54189	1.03215
0.914835	1.14069	0.87507
2.592	1.18975	1.06701
2.19869	2.75809	1.24996
1.14937	1.08508	0.998162
1.26224	0.958585	2.45218
1.92597	1.18142	1.38109
1.83699	1.10091	1.069
1.62582	1.24987	1.20737
1.34606	1.04192	0.999085
1.81439	2.21436	1.19537
1.48195	2.06457	0.779202
1.10319	2.10983	1.10182
1.34622	1.83775	1.30364
1.58356	0.936623	1.01311
1.35111	1.1282	0.694721
2.24778	1.27358	1.18236
1.7366	1.29815	0.941816
1.20183	1.10941	0.857684
1.3089	1.31744	1.24355
1.89289	1.46657	0.714896
1.22583	1.30664	0.895562
1.73907	1.34942	1.56667
1.288	1.00929	0.956579
1.59464	1.53715	1.24726
3.80726	1.22433	1.55267
2.42968	1.40001	1.23597
1.5379	1.60088	1.09345
1.43341	1.9451	1.10575
1.62036	1.54456	2.32606
1.90662	0.920471	0.764886
2.31806	1.3494	1.38371
1.63232	0.978552	0.626519
2.08243	1.23358	1.28863
1.50261	1.9917	1.18946
1.12266	1.24986	1.2635
1.48423	1.4983	1.19636
2.13921	2.99167	1.20882
0.845942	1.57258	0.918984
2.86615	2.96644	0.915318
1.9762	2.98055	1.10544
2.7181	2.43459	1.09472
2.14862	3.31901	1.17801
2.14079	1.41523	1.09744
1.69423	1.65999	1.29462
2.27033	1.5095	0.992047
1.10476	1.50048	1.3003
2.3419	0.562086	1.07862
1.58367	0.759131	0.879696
1.84194	1.0986	1.15005
2.49071	1.06577	1.54422
1.35007	0.881377	1.19384
1.23759	0.993798	1.13501
1.91192	1.74334	1.21694
1.23895	0.531109	0.90266
1.92489	1.51488	0.994339
1.68038	1.59724	1.14284
1.62839	2.09652	0.962735
1.62204	1.36282	0.939548
1.44808	1.65762	0.951136
2.49499	2.2927	1.06655
1.79775	0.87843	0.853683
1.91496	1.43529	1.22776
1.52647	1.12378	1.22827
1.80758	2.68421	1.43457
1.98972	1.36111	1.15688
1.6955	2.09533	0.763911
2.00472	0.733699	2.44901
1.54304	2.1038	1.02195
2.18798	1.82206	1.87091
1.21833	1.71785	1.31754
1.66991	2.4246	1.869
1.88131	2.75569	0.991289
1.63383	1.61042	1.24445
1.10866	1.82757	1.11617
1.9858	0.997845	1.01272
1.92148	1.49193	0.889207
1.15109	1.07909	1.17805
2.05152	0.750838	0.714052
2.39932	0.949235	1.19544
1.95725	0.860324	1.28845
1.568	1.23234	1.18366
1.59371	1.13041	1.02712
1.83832	1.0067	1.19197
1.52416	1.53865	1.27354
1.30124	1.04241	1.16413
1.42793	1.3816	2.10884
1.83502	2.08401	1.18654
1.48189	1.54669	1.03707
0.680713	2.13652	0.985567
1.32146	1.83286	0.827241
0.989889	3.1048	1.10494
1.75282	1.15685	1.18859
2.37131	2.39035	0.917854
2.18008	1.11797	1.019
1.21506	2.73563	1.42401
1.51384	3.4187	0.84993
1.84637	2.25116	1.1333
1.57777	2.39771	2.03001
1.68646	1.82807	1.338
1.56625	1.93475	1.21568
1.00198	2.02924	1.02607
1.58779	2.08647	1.43219
1.9393	1.61758	1.2545
1.54187	1.51937	1.95741
1.59064	1.54258	1.15895
2.0656	1.73271	1.5124
1.31621	2.06603	0.939494
2.25067	0.839604	0.959732
1.90467	1.11584	0.802055
1.64467	0.854156	1.09987
1.42725	1.82153	1.23246
1.68628	0.700063	1.0087
1.38873	1.45486	1.04146
1.34014	1.06159	1.23867
1.82743	1.14605	1.05997
1.7258	3.00414	1.45738
4.59644	0.933547	1.24105
2.94683	2.62052	0.908246
2.75907	1.77243	0.978182
1.40677	1.74369	1.1059
1.97792	1.48396	0.967685
1.28803	2.77946	1.12986
0.825663	1.71229	1.11525
1.41092	1.20661	1.1222
1.51545	2.46703	0.958077
1.38878	1.62734	1.07223
1.40198	1.27677	1.07014
2.71998	1.79297	1.0397
1.44735	2.28685	0.98391
1.24306	1.64826	1.00515
1.11247	2.13316	1.11943
1.50646	1.93956	1.11007
1.14911	1.74279	1.02381
1.52434	1.13736	0.930441
2.02855	1.71737	1.48455
2.0037	1.85825	1.01856
2.32754	2.36822	0.915661
1.09634	1.73945	1.20124
1.89677	2.31129	2.76527
1.37516	1.65928	1.35071
1.66797	4.23838	0.988601
1.44156	1.30222	1.35028
4.54073	2.09545	1.35844
3.14305	2.73665	1.48458
1.69404	1.80087	1.10025
1.97269	2.20076	0.991047
2.38356	1.30217	1.3466
2.11313	3.31971	1.23005
2.23426	1.46721	1.18269
3.03208	2.16874	1.10989
1.45615	1.54153	0.857437
1.89281	1.19598	1.08408
1.95637	1.51095	0.989784
1.53507	1.75677	1.14849
1.59908	1.32673	1.33644
2.49466	1.44375	0.983609
2.19924	1.13164	1.30466
2.33728	1.34788	1.14377
3.83665	1.13533	0.723099
1.94792	0.717684	1.36774
2.33987	1.0224	1.15852
1.85762	2.24343	0.935029
2.38788	2.0114	1.07669
2.1387	1.40667	1.28445
2.14575	2.87534	0.760053
2.15577	1.49021	0.998027
1.32397	0.665132	0.919628
1.98459	2.30774	1.26701
1.55047	1.29633	0.803561
1.37132	3.32597	1.56528
2.66158	1.9815	1.21908
2.24639	1.57827	0.965075
2.13422	3.02266	0.978713
0.852422	1.87552	1.09513
1.67137	2.46442	0.990373
1.59336	2.8461	2.28066
2.52243	1.09733	1.28465
1.93467	1.12824	1.17298
1.81127	3.5602	1.98846
2.26126	2.31206	0.985486
2.91618	1.96795	1.23695
2.41446	3.92093	1.16578
1.69673	1.97258	1.59191
2.69492	1.98376	1.04244
3.07636	3.39458	1.03111
1.38203	1.37722	1.39053
1.57121	1.95371	0.872423
1.28492	1.31198	1.05583
1.40065	2.04155	1.28877
1.87573	1.54485	1.48948
1.76524	0.844143	1.24966
1.32195	0.619873	0.712585
2.29351	0.812969	1.15585
3.15294	1.26372	1.00422
3.14939	0.824419	1.09213
2.90408	2.12696	1.23564
1.60428	1.87461	0.819699
2.10679	1.78839	1.13342
0.982107	2.58174	0.968142
1.91982	2.08659	0.924588
4.728	2.57392	1.17491
2.0774	1.51225	0.992884
1.85113	2.10486	0.975024
0.984758	1.664	0.954839
1.89927	2.25232	0.837218
1.85634	1.56484	0.736598
1.97506	1.66358	0.896826
1.91776	2.43319	0.978298
2.02316	0.983843	1.31548
1.33915	1.58324	1.06732
1.78179	1.42347	1.23618
2.61512	1.836	1.2893
2.55033	2.98356	1.14402
2.00251	1.16522	1.17412
1.82323	1.51519	1.5293
1.69035	2.15277	1.29066
2.93897	1.94257	1.3266
2.50235	1.39344	1.15398
2.66667	0.662398	1.25735
1.96953	0.560362	1.23439
1.47871	1.89905	0.980256
1.8155	0.746626	1.19142
2.87898	1.44161	1.40556
2.27536	0.872248	1.02645
2.27062	1.18711	1.09984
2.56227	0.585985	0.819977
1.27764	2.17596	0.876483
1.3643	1.67078	0.839974
0.859673	1.34456	0.565195
2.73003	0.941384	0.843588
1.41728	0.944751	0.951925
3.56106	1.50643	0.820992
1.88336	1.3866	1.04604
1.07967	2.53889	1.28478
2.35118	1.97948	1.54514
0.951845	2.04124	0.804279
2.23746	2.38265	0.740396
3.09465	1.44313	1.20802
2.45778	3.36896	1.28101
2.05324	2.68217	1.19202
1.97405	2.60413	1.02268
1.82985	1.34355	0.931418
1.67677	1.18551	1.27932
1.62632	2.41959	0.929339
1.6032	1.32967	0.910238
1.22363	1.44099	0.9835
2.72563	2.64552	0.990804
1.6833	1.15805	1.0064
1.35564	1.25398	1.38309
2.62838	1.91285	1.21867
1.83576	1.57653	1.983
1.68721	0.607028	1.16185
1.99592	0.731339	1.35841
3.19996	1.93608	2.59716
3.04488	1.6304	1.65271
2.16279	1.30999	1.16576
1.98266	0.854887	1.57039
1.99699	1.44328	1.68206
2.179	0.889528	2.37344
1.59322	0.653154	1.14348
2.26796	3.08401	1.19077
2.12121	2.78519	1.31713
2.14156	1.95646	1.09497
1.64296	1.75112	1.06278
2.48929	2.42871	1.28701
2.41818	2.12357	1.01396
0.75513	2.36214	1.47356
2.24059	2.97143	1.07774
1.92889	2.98956	0.882441
2.00646	1.61521	0.885706
1.87893	1.00254	0.728922
2.60926	1.94663	1.20568
3.16044	1.65285	2.89524
1.52578	1.77288	1.27031
1.87246	1.39729	0.89132
1.32146	2.41245	1.06197
2.56944	1.8656	0.672571
1.44247	0.914979	1.05716
1.17244	1.77445	0.860696
1.94806	2.38308	0.9285
2.04756	2.01918	1.71322
3.29359	2.2655	1.19482
2.51714	2.08213	1.28949
3.0557	1.53852	0.865864
2.52542	2.03594	0.964837
2.17574	1.51769	1.33224
1.56645	1.45502	0.952939
2.46788	1.89254	0.973615
1.94149	1.99304	1.44611
1.28346	2.42124	1.40821
1.74745	1.76521	0.965035
2.42714	0.687973	0.910121
2.19679	0.639676	1.41522
1.7977	1.41582	1.4016
3.61836	0.966358	1.8322
1.01595	0.775063	1.052
1.00128	0.765049	1.46714
1.35896	1.55799	1.24716
2.62837	1.93443	1.68226
1.54916	2.24874	1.55264
1.53388	0.984938	1.21277
2.31077	1.85536	1.28852
2.65092	2.42395	1.83356
1.54102	2.15936	1.48388
2.00957	2.8962	0.954609
1.9737	1.57397	1.591
2.52867	2.81675	1.64709
1.84847	2.07454	1.54062
2.7409	1.58854	1.61048
1.94203	2.12563	1.09437
1.43329	2.06182	1.1034
2.20347	2.1302	1.24198
2.62694	1.69262	1.1096
3.70304	4.33279	0.880362
1.53426	1.77097	1.15701
2.24063	1.17804	0.784446
1.61955	1.53201	1.18023
2.36938	1.48355	1.0698
1.83709	1.51512	1.25654
1.73195	2.33779	0.925085
2.09574	2.513	1.30195
1.64413	0.682174	0.88326
1.79055	0.850771	0.830074
2.39507	2.68271	1.02162
2.00756	1.54285	1.0696
1.57534	0.697841	1.22412
1.48158	1.01163	0.862087
2.72132	3.82344	0.982967
3.04824	1.6185	0.745074
1.36862	1.66683	1.18697
1.41315	1.17138	0.869702
2.11143	1.63972	0.877506
4.85065	2.6399	1.13483
2.307	2.22492	1.27462
1.84527	2.85996	2.15064
1.81722	1.72019	0.799243
2.28844	1.6217	1.13236
1.50682	2.28395	1.429
1.3396	2.11858	0.861855
1.61217	2.21524	1.74361
1.63606	0.745818	2.10955
2.10252	2.15942	1.37662
2.24383	2.32733	1.2208
2.91505	2.05023	1.75385
1.37962	1.04358	1.57823
1.78258	1.5577	1.35628
1.217	1.86924	1.36048
2.36597	2.1651	1.1836
2.25622	1.43756	1.53107
2.52214	1.31703	1.38628
1.52996	1.65637	1.05475
1.75137	1.91259	1.01284
1.75643	1.51443	0.863337
1.26246	0.810123	0.901197
1.66774	1.39435	1.04448
2.01791	1.09065	1.11296
2.50241	1.08408	0.964825
1.46972	1.9726	1.00989
2.29854	1.15081	1.47298
2.25892	1.13814	1.07859
3.5398	2.68461	0.82436
2.85965	1.38888	1.12335
3.8346	0.643578	0.969087
2.73102	0.643792	1.2629
2.19689	1.75799	1.03109
2.55276	2.84087	0.843229
3.02835	1.91968	1.03903
2.1912	2.15699	0.997515
2.51914	2.03227	1.00192
1.24372	2.0174	0.972222
1.20962	1.64731	1.06305
1.2539	2.25681	1.26475
1.49391	1.32944	0.976664
1.59477	1.39109	1.24528
1.82677	1.49343	0.858719
1.79847	2.02854	0.59838
2.40061	0.975592	2.14291
1.29118	1.31467	1.85945
0.757841	1.35529	1.58282
2.63364	1.40497	1.40296
2.4944	1.50319	1.31913
1.67334	2.14584	1.34192
1.3682	1.9739	1.43244
1.62008	1.96093	1.53462
3.34335	1.26588	1.86078
1.35081	1.25726	1.17664
1.50172	0.773511	1.42124
1.44796	2.13527	1.08326
1.65734	1.95613	0.921572
1.84343	0.614342	0.60702
2.20119	0.829649	0.826961
2.11857	0.996674	1.04496
2.05789	2.21836	1.33662
2.29097	1.59829	1.00103
2.50387	2.10982	0.862912
1.97184	2.71813	1.08852
1.54004	1.5156	1.07204
2.1159	1.77603	1.21877
1.99478	2.89989	0.641241
1.46629	2.13964	1.14207
1.94208	1.91014	0.831035
2.39954	1.48531	0.889009
1.27064	3.02006	0.952658
1.89035	2.24849	1.40848
1.58498	1.49546	1.19998
2.75177	1.40833	1.25299
1.52161	1.59253	1.50508
1.98658	1.56627	0.977948
1.78056	2.5791	1.39599
1.65362	1.82294	1.12957
2.30004	2.16458	1.01367
0.583767	1.79066	1.04901
1.94877	3.81171	1.04612
0.505873	1.8341	1.00531
2.54174	2.4358	0.918208
1.29818	2.96392	1.34365
2.84554	1.79777	1.39341
2.69214	2.11368	1.27407
1.39282	1.75802	0.873592
2.04134	2.76603	0.91459
3.04202	0.933785	0.983521
2.52856	2.557	1.14935
1.88605	1.68941	0.981293
2.53396	2.79764	1.19212
3.02013	1.76817	0.879306
2.04696	1.56191	1.38989
2.89445	2.04188	1.72794
1.87644	1.6782	1.19279
3.02525	2.1753	1.18535
2.42239	1.48907	1.25314
1.61483	0.905465	1.39596
1.45791	1.92267	1.32213
2.79007	1.96865	1.12734
2.99767	1.971	0.850647
1.85876	1.51788	0.961161
2.83579	2.45272	1.39017
2.2765	2.43179	1.5165
2.07466	2.46697	0.653608
2.16875	1.87334	1.60027
3.4029	2.5842	1.07677
1.16907	1.18275	0.966868
1.89064	2.79402	1.27842
2.12269	2.36156	2.00417
3.00056	1.89252	1.35356
1.95946	2.02205	0.642844
1.96495	2.47528	0.785379
2.87767	2.76402	1.68529
1.85524	2.61429	1.24182
1.79788	2.68103	1.10172
3.1316	1.32895	1.12687
2.62032	1.88474	0.714569
1.81907	1.96806	0.887436
1.96355	2.94436	0.973476
1.2021	2.19894	0.94127
2.1705	1.72515	1.0366
2.07544	2.6082	1.34481
3.42493	2.17543	1.06835
0.750675	2.84275	1.2244
1.52936	2.13617	0.999892
2.6311	2.13065	0.832033
1.40654	2.21792	1.16758
1.38644	4.3042	1.28468
2.19428	2.00264	1.10846
1.52515	3.29792	1.48643
1.67562	1.11389	1.25131
1.78103	1.62369	1.01069
4.90752	1.74909	1.34988
1.62154	1.33599	1.39794
0.787268	1.13656	1.3473
1.00013	1.9437	1.19053
0.757935	2.01511	1.25595
0.931	1.62237	1.52223
1.51987	0.960866	0.74462
1.60329	2.30957	1.41958
1.64616	2.06661	1.4265
2.09633	1.82465	1.10538
1.00459	1.92016	1.179
1.81851	2.06458	1.00831
2.36927	2.18259	2.09334
1.86164	2.17105	0.81537
1.2428	2.69292	1.38097
1.89788	1.78077	1.14677
1.67895	1.57583	0.980816
1.53008	1.8926	1.02638
1.82234	2.20227	1.1986
1.8235	2.72481	1.05754
2.13924	2.98444	0.901818
1.63198	2.88474	1.08184
2.25607	2.28712	1.20544
1.5019	0.667785	0.988476
1.4645	2.38582	1.79018
2.25885	1.92399	1.1156
2.36464	1.2346	0.982868
1.60773	3.41553	1.00259
1.5345	3.00751	1.25496
1.9881	1.8993	1.28446
2.15786	2.23155	1.10561
2.22277	1.62125	1.17004
2.06099	2.2948	1.20279
1.86127	1.81328	1.09972
1.83927	1.4113	1.02815
1.98508	2.79881	1.01566
2.21657	1.60025	1.23909
0.778438	1.86247	0.692198
0.898765	2.38096	1.1596
1.40517	1.93478	0.635402
1.49667	2.44353	1.04162
2.2818	2.25149	0.890835
1.72642	2.87107	1.24491
1.56921	2.58291	1.08163
1.9138	3.32013	0.934887
0.968412	1.92941	0.926587
1.00981	1.75518	2.04189
2.23975	2.71721	2.10016
1.71074	2.62682	1.69237
2.07805	2.34672	1.58127
2.42321	2.05305	1.26654
1.89637	1.96458	1.17317
1.89926	1.61141	1.54985
1.37292	2.05874	0.884412
1.40069	1.895	1.09054
2.22589	2.23441	1.02798
2.16416	1.79865	1.29695
1.59123	2.21073	0.980797
1.83635	2.46568	1.13722
2.40354	1.32756	1.01486
1.54264	1.91596	1.16399
2.42209	1.41648	1.25098
1.4049	1.85354	0.796617
1.79974	1.26749	0.911482
1.98177	1.01689	1.0324
1.75869	2.20563	0.770659
2.0118	3.58232	1.12653
2.38548	2.06773	1.19865
1.99065	2.14378	0.84401
1.94131	1.90421	0.93717
1.64465	1.86747	1.03353
2.18549	2.49919	1.42728
1.25298	1.9183	1.09246
1.09967	1.74214	0.998978
1.43539	1.52166	1.18117
1.8601	1.73259	1.04718
2.01633	2.39154	0.983749
2.57542	1.77642	0.840409
2.14233	2.11827	0.956343
1.64287	2.48706	1.22927
1.50903	2.02272	1.96477
1.79458	1.73825	0.946993
1.75231	2.22438	1.29256
2.33365	2.35797	1.09029
1.96087	2.92027	1.99649
1.72283	2.72565	1.20207
1.23023	2.97235	2.11511
1.21327	1.68856	1.08282
1.50403	2.86221	2.21801
1.99591	2.77231	2.23966
2.65993	3.56737	1.44922
1.08362	2.39051	2.03116
1.76499	1.84653	1.56962
1.81365	1.85503	0.738654
1.53089	1.80419	1.47633
2.09463	1.79759	0.762154
2.45515	1.81698	1.22544
1.68791	2.89918	0.926047
1.44175	1.95854	1.0633
1.55286	2.7583	0.988817
1.86292	2.39503	0.986606
1.81571	0.661144	1.2977
1.25628	1.71222	1.63727
0.963768	2.1149	1.04578
1.45556	2.03895	0.848527
1.76384	1.92426	1.02538
1.95661	2.28034	1.22253
2.10498	1.71697	1.22832
1.57038	5.05217	1.08395
1.39991	1.57907	1.00401
2.05024	2.06726	1.64243
1.68918	1.75198	0.758708
3.32583	2.18193	1.08815
1.71904	1.59186	1.04415
2.64949	2.6405	1.03025
1.83975	1.84607	0.970604
1.58674	1.97252	1.04105
1.82953	2.18864	1.46443
1.72882	2.57125	1.34723
1.71499	1.57334	1.0288
2.2074	2.09362	1.2156
1.0943	2.67224	1.26067
0.836108	2.79929	1.09391
2.01525	2.77138	0.977565
3.26578	1.69562	1.10821
1.84012	1.61567	1.03342
2.44015	2.76288	1.0889
1.81797	2.10838	0.789353
1.58789	2.25254	0.991722
1.49062	2.72649	1.6816
2.26668	2.35347	1.53113
1.77095	1.86467	1.7832
1.6766	2.60624	1.34512
1.86742	2.29876	0.951841
2.10605	2.79278	1.34391
2.28377	3.03396	1.9582
1.85192	2.92285	1.12926
2.02942	2.31315	1.27218
0.589404	1.93806	0.953015
1.68408	1.58168	0.994467
2.49805	2.02772	1.01619
2.41006	2.76305	0.889606
1.84557	3.03182	0.847813
1.60588	1.00367	0.870016
1.50868	2.63955	1.15339
1.59298	1.2506	0.961212
2.10852	1.91202	1.47056
2.07259	1.80721	1.1176
1.37993	1.58565	4.95752
2.82079	2.12497	1.29491
1.67993	2.35516	1.17496
1.98295	2.33881	1.39192
1.80532	1.99228	0.97701
2.9829	1.77006	1.21617
1.2778	1.87641	1.09306
1.81479	2.14179	1.32019
0.668804	2.50795	1.08089
0.637783	2.01275	0.976963
0.39254	1.65099	1.00558
0.795304	1.30209	1.00271
2.37648	2.0113	1.63084
1.42742	2.36475	1.09116
1.58785	3.21472	0.832142
2.41661	2.81864	0.925744
1.9423	1.59483	0.923451
2.1173	2.05287	0.939961
1.92135	2.87938	0.976496
1.88053	2.43502	1.17717
1.80482	4.01412	1.13374
2.13024	2.47086	1.15869
2.10952	2.7317	1.26238
2.06856	1.7285	0.996484
1.79756	1.4531	1.23882
1.78404	1.43411	1.61684
2.0831	1.17647	1.33861
2.11619	1.32658	1.36605
2.24965	1.4743	1.49408
1.80147	2.01763	1.13737
0.683908	2.76979	1.39084
1.01077	1.36162	1.13255
0.608012	1.89632	1.03165
1.38316	2.8343	1.0843
1.30948	2.23128	1.57947
2.44265	2.35372	1.01063
1.70702	1.71471	1.18755
2.43404	2.03037	1.15222
2.15192	2.43362	0.899767
1.86479	1.98331	1.41722
1.43002	1.68455	1.84265
2.03974	1.54058	1.13005
2.06599	1.58041	1.14308
2.56647	2.37345	1.34077
2.08755	2.88304	0.886885
2.75648	1.42066	1.56613
1.23144	2.45641	1.36128
1.54525	1.64282	0.879749
1.83316	3.76594	0.879619
2.31495	2.03566	1.09579
1.84466	0.935262	1.1936
1.57037	2.55949	0.905818
1.78252	1.49024	1.01686
1.01348	2.34344	1.11623
1.00799	2.86434	1.57045
0.681914	2.83562	0.899115
0.802285	2.12255	0.932324
1.16064	1.85561	0.884237
0.87582	1.57898	0.857697
1.60279	1.86188	0.628586
2.64874	2.31307	1.00236
1.15892	1.68708	0.918301
1.32834	1.71679	0.785464
2.05773	1.75995	0.924439
2.24278	1.77822	1.1152
1.79507	2.92534	1.17348
1.84556	1.6331	1.26589
1.86046	3.56247	0.971138
1.97447	3.84205	2.00076
2.44694	2.47265	1.81508
2.00776	1.38191	1.15123
1.32939	2.07405	2.01783
1.64003	2.87074	1.39915
1.8743	1.84002	1.57879
1.6361	2.22241	1.22345
2.52977	1.97463	1.25864
1.60825	1.85293	1.10926
1.56396	1.7852	0.891947
0.98417	2.73104	1.46792
1.16224	2.13323	0.929427
0.975005	2.82637	1.51777
0.874766	1.83424	1.10168
1.4826	2.90808	1.20689
1.47752	1.71005	1.17582
2.86378	1.70128	1.15639
1.5051	1.8711	0.889713
1.12807	1.40788	0.88671
1.59282	2.07947	1.09686
2.01455	1.55039	1.08674
1.71102	1.19629	1.04573
2.31316	2.04027	1.45573
2.3535	1.61805	0.800469
2.52691	3.21639	0.954544
3.03863	2.47162	0.997938
2.05185	2.58427	1.05221
2.05989	1.31771	1.27634
3.18478	2.16301	0.842906
1.86544	2.70548	1.34891
1.80842	2.2309	0.995274
1.96901	2.65162	0.829195
1.79202	1.44583	0.939571
1.91123	1.69155	0.899145
1.54371	2.62149	0.876109
1.16853	1.98582	0.897345
1.04664	2.83851	1.17437
1.74632	2.84909	1.26121
2.18911	2.42096	1.21595
1.57998	2.41464	1.48499
1.32267	1.25344	2.47837
2.90912	3.08822	1.18945
2.19228	1.40374	1.57358
2.04777	1.31148	1.25413
1.61459	2.53227	1.66987
2.92448	2.18784	0.995391
2.39091	3.12336	1.01025
2.92652	1.29399	1.11216
2.1759	1.52936	0.846959
2.71733	1.77381	1.07372
2.7868	2.03978	1.30671
1.64929	2.56227	1.32835
1.79725	1.9682	1.76034
2.07124	2.55728	1.2996
1.96703	2.19772	1.18548
1.81933	2.40605	1.11385
2.10766	1.96084	1.09815
1.3324	2.93336	1.63133
1.51125	1.48619	0.96441
1.17011	2.01584	1.30969
1.75059	1.60498	1.03
1.68516	1.83351	1.42015
1.39945	0.836291	1.28783
1.78949	0.784973	2.08403
1.63557	2.16824	1.32149
1.96583	2.61168	1.04228
2.82942	1.99889	0.916565
2.56944	1.49774	0.716627
2.6572	1.66855	1.11446
1.97907	2.53426	0.857697
1.81397	2.01877	0.880346
2.23918	2.10398	1.0277
1.58361	1.46461	1.26385
1.93241	1.23808	0.783798
1.78583	2.24208	1.99128
1.21265	1.34646	0.954601
0.962029	2.06935	1.78835
2.32027	2.08827	1.69463
2.54072	2.62618	0.97848
1.57658	2.22296	0.894643
2.14036	1.70259	1.08588
2.05646	2.13879	1.1598
0.673874	3.16515	1.08061
1.89691	1.46342	1.18075
1.29123	2.04306	1.11566
1.1422	0.663794	1.15637
0.753815	1.30347	0.937653
1.93832	5.30113	1.36777
2.4027	3.27809	1.08598
2.26629	2.88736	1.29593
2.90889	1.91898	1.04496
1.56767	1.96652	1.02913
1.99505	1.679	1.03859
1.90563	2.62319	0.84053
2.46267	1.40421	1.00411
2.5441	1.40338	1.23308
2.04638	1.38977	1.25696
1.55221	2.0305	0.97515
2.30027	2.43929	1.09377
1.74901	1.10323	1.78849
1.76386	1.79444	1.60615
1.73787	3.11641	1.45445
1.67327	1.87353	1.39944
1.40048	2.03112	1.129
2.3072	2.07861	1.19079
2.52232	1.5763	0.748577
2.16227	2.51743	0.51798
1.18552	2.3631	0.948254
1.0129	1.89155	1.29953
1.88294	1.62218	1.61151
1.38262	1.70474	1.28755
1.99914	1.35449	1.12159
1.13504	2.18822	1.40003
2.70737	2.0393	1.24566
1.96712	1.74834	1.33723
1.96345	2.11017	1.36131
1.89561	2.27813	1.00176
2.66405	1.44397	1.12321
2.07979	2.07343	1.13636
3.25775	1.39699	1.27712
2.74747	1.2269	0.794772
0.813016	1.52894	0.981897
1.4452	1.733	0.973864
2.24924	2.24226	1.14561
1.98702	0.864544	1.12857
1.34461	2.32265	1.10598
1.58716	2.01378	1.63365
2.85821	2.734	1.01121
2.39103	3.54321	1.19653
1.39486	1.9235	0.838526
1.02039	2.66013	1.46378
1.31684	1.34667	1.8803
1.37569	2.64144	0.839679
1.91747	1.65223	1.96347
1.94759	1.70578	0.846822
2.26478	3.25697	1.05828
1.67168	0.756792	1.25707
2.67995	1.94411	0.906737
2.53639	2.63801	1.32665
2.08989	2.46097	1.11843
1.67752	1.83058	1.36976
1.96128	3.07326	0.90921
1.2926	2.42286	1.2661
1.75706	2.62549	1.26634
1.68771	1.82465	1.45263
2.18795	1.83763	0.678065
1.70043	1.31732	0.837894
1.98105	1.63296	2.38759
1.58526	2.34151	1.04411
1.07763	2.44404	1.05717
1.24874	1.58275	2.50414
1.68979	1.64377	1.12123
2.34057	2.15086	0.951417
1.95734	2.49893	1.28009
2.1991	1.8738	1.38429
1.46312	1.97701	1.37377
1.27119	2.34999	1.25116
1.1168	2.94391	1.35787
1.77407	1.59137	1.10844
1.32333	1.74995	1.16609
0.933242	1.24786	1.27103
2.56142	1.59719	0.990984
2.76078	1.50244	0.909701
2.46814	1.5761	0.60709
1.94846	2.6659	0.915684
1.79383	1.36918	1.49616
3.54157	2.32443	1.14635
2.06117	2.72265	0.8428
1.33083	1.93529	0.827542
1.67044	2.08136	1.64448
1.61051	2.38786	1.31263
2.74379	1.82314	0.822604
1.76123	1.36212	1.08465
1.33435	1.53676	1.00756
2.19284	1.86807	1.22903
1.77472	2.28319	1.13184
1.98877	1.38315	1.62892
2.363	2.44088	1.21062
2.39775	1.98071	1.36361
2.13282	1.02439	1.39758
1.32273	1.46004	1.75447
1.60384	1.39288	1.19769
1.23926	2.03676	1.49495
1.5848	2.77265	1.11323
1.62573	2.43419	2.00334
1.17204	2.81779	1.27576
1.48568	1.74831	1.11807
2.23704	2.33482	1.24822
1.63621	1.11889	1.37327
1.24226	1.2971	0.661643
2.47346	1.7047	0.745898
2.14906	1.94797	1.02888
3.35118	3.27625	1.81632
2.05323	3.82769	0.984317
1.778	0.729151	1.04121
3.13249	1.74145	0.971313
2.53135	2.11507	0.568049
2.70249	2.19103	1.52346
1.84824	1.69482	1.11011
2.55471	1.95039	0.900588
2.28647	2.35402	1.58045
2.01187	2.48782	1.28326
1.50584	1.74229	1.17318
2.9372	2.28008	1.00419
1.68157	1.72418	1.02343
1.653	1.12199	0.94772
2.17671	1.88723	0.706559
1.53975	2.61381	0.768467
1.644	2.33087	0.797453
1.81128	1.68799	1.09523
2.21613	2.44154	1.21897
1.24911	2.65736	0.887487
1.49466	1.32594	2.76591
1.38857	2.67222	2.12436
1.0435	2.12301	1.15568
0.558052	1.9363	1.33818
2.55617	2.63129	1.83292
2.15159	2.03621	1.33493
2.26093	2.6883	2.52133
2.74384	2.58516	1.48079
4.43122	2.78031	1.66263
2.25209	2.12482	1.17836
1.72132	1.284	1.79451
1.3831	2.71809	1.18205
1.47416	2.70117	0.92137
1.58554	1.82493	1.01873
1.92041	2.66228	0.724698
1.68673	2.26412	1.27541
1.93518	3.24864	1.34125
1.52431	2.80735	1.23573
1.63165	2.6964	1.02309
1.18583	1.7895	0.965471
1.91573	1.83248	1.17673
2.28933	1.60871	1.15301
1.48691	2.511	2.27883
2.06184	1.50294	0.875159
2.52852	2.99673	1.35373
1.61165	3.2178	1.35622
1.91764	2.58094	1.61875
1.86179	3.58363	1.15954
0.866512	2.25038	1.06092
1.46842	2.57893	1.32536
1.41964	2.10101	0.660002
1.20825	2.15949	0.949327
3.44683	1.91569	1.27315
1.17823	2.12094	1.10628
2.20918	2.33134	1.75034
3.89657	1.55778	0.778811
[truncated: 10,048 more rows]
