# Supplementary material for: THEM6‐mediated reprogramming of lipid metabolism supports treatment resistance in prostate cancer
Source: EMBO Mol Med. 2022 Jan 11;14(3):e14764. doi: 10.15252/emmm.202114764 (PMC8899912; doi:10.15252/emmm.202114764)
Supplement: Supplementary file 13 — Source Data for Figure 3 [file EMMM-14-e14764-s001.xlsx]

## Sheet: Figure 3d
ER length		PM length		ER/PM
CTL	THEM6 KO	CTL	THEM6 KO	CTL	THEM6 KO
20.569	10.818	45.81	44.486	0.449	0.243
13.864	8.728	48.173	42.452	0.288	0.206
31.034	8.657	39.906	45.927	0.778	0.188
6.068	15.166	35.692	39.778	0.17	0.381
8.608	10.445	32.304	47.783	0.266	0.219
15.599	7.794	29.326	35.86	0.532	0.217
7.548	7.561	55.133	48.281	0.137	0.157
9.694	7.131	37.05	36.638	0.262	0.195
6.064	9.198	38.157	38.447	0.159	0.239
14.088	6.184	32.415	30.953	0.435	0.2
14.875	8.842	46.649	36.369	0.319	0.243
19.856	5.017	43.779	36.177	0.454	0.139
13.042	16.802	54.437	43.144	0.24	0.389
13.227	11.224	32.607	36.018	0.406	0.312
16.696	18.039	40.362	42.827	0.414	0.421
21.377	11.335	43.184	40.158	0.495	0.282
9.256	8.364	39.566	38.872	0.234	0.215
12.691	8.747	41.986	32.067	0.302	0.273
10.534	9.629	40.912	33.978	0.257	0.283
13.536	11.341	42.215	32.825	0.321	0.345

## Sheet: Figure 3g
		22rv1
							THEM6
							SP1
							HSC70

## Sheet: Figure 3i
	22rv1 - LNCaP AI
						THEM6									THEM6 input (different exposure)
						AMFR
						SEC61B
						XPO1									XPO1 input (different exposure)

## Sheet: Figure 3j
			22rv1						LNCaP AI						PC3						CWR22res
CALX
CALR
