# Supplementary material for: THEM6‐mediated reprogramming of lipid metabolism supports treatment resistance in prostate cancer
Source: EMBO Mol Med. 2022 Jan 11;14(3):e14764. doi: 10.15252/emmm.202114764 (PMC8899912; doi:10.15252/emmm.202114764)
Supplement: Supplementary file 14 — Source Data for Figure 4 [file EMMM-14-e14764-s016.xlsx]

## Sheet: Figure 4a
GENE NAME	log2(FC)_KO1/CTL			log2(FC)_KO2/CTL
ACAA1	-2.52327	-2.56185	-2.53989	-2.70267	-2.77297	-2.75188
HMGCS1	-1.08594	-0.93354	-1.07975	-1.01449	-1.02938	-1.09221
HSD17B7	-0.5754	-0.61792	-0.89404	-0.94765	-0.59088	-0.93903
SQLE	-0.68375	-0.63109	-0.73954	-0.78674	-0.72064	-0.82813
FDFT1	-0.7741	-0.66797	-0.71979	-0.7272	-0.73176	-0.74403
ERG28	-0.3179	-0.66118	-0.82476	-0.61213	-0.42212	-0.75789
CYP51A1	-0.55633	-0.58253	-0.68876	-0.60515	-0.45619	-0.60131
PRKAA2	-0.53445	-0.64418	-0.89548	-0.29303	-0.46787	-0.43961
NSHDL	-0.52556	-0.30049	-0.43822	-0.65971	-0.49772	-0.4753
NPC2	-0.31447	-0.48395	-0.58359	-0.45997	-0.2939	-0.53246
MSMO1	-0.53976	-0.4905	-0.28894	-0.48017	-0.55315	-0.30789
DHCR7	-0.33409	-0.5224	-0.46048	-0.37986	-0.41219	-0.51858
CYB5R2	-0.39425	-0.63239	-0.27477	-0.50045	-0.59658	-0.22672

## Sheet: Figure 4b
GENE NAME	22rv1 CTL			22rv1 THEM6 KO1			22rv1 THEM6 KO2
MVD	1	1	1	0.506731	0.570297	0.62963	0.493269	0.80099	0.802469
FDPS	1	1	1	0.582988	0.787671	0.678571	0.572614	0.818493	0.857143
DHCR7	1	1	1	0.526506	0.806122	0.679138	0.706024	0.720663	0.388889

## Sheet: Figure 4d
	22rv1 CTL			22rv1 THEM6 KO1			22rv1 THEM6 KO2
Labeled desmosterol	0.71144	0.704537	0.723528	0.61924	0.579845	0.601945	0.595585	0.576212	0.572262

## Sheet: Figure 4e
Desmosterol m/z	22rv1 CTL			22rv1 THEM6 KO1			22rv1 THEM6 KO2
0	0.28856	0.295463	0.276472	0.38076	0.420155	0.398055	0.404415	0.423788	0.427738
+1	0.015761	0.018897	0.020489	0.018024	0.022949	0.014714	0.012795	0.01731	0.032672
+2	0.099073	0.037106	0.026333	0.105513	0.043439	0.03855	0.091047	0.042962	0.029152
+3	0.017077	0.00983	0.007434	0.021454	0.011499	0.007606	0.011544	0.012679	0.009833
+4	0.017836	0.009362	0.008322	0.022507	0.013148	0.011459	0.01933	0.011887	0.011401
+5	0.006668	0.006411	0.007735	0.013253	0.012253	0.013822	0.012766	0.015297	0.01452
+6	0.007483	0.007577	0.007113	0.014902	0.018085	0.020752	0.017397	0.025844	0.023389
+7	0.007106	0.008485	0.009564	0.018592	0.022185	0.025653	0.025623	0.02839	0.026108
+8	0.012299	0.01117	0.01152	0.023161	0.033955	0.037045	0.031946	0.036506	0.035927
+9	0.010329	0.015659	0.016723	0.035771	0.038647	0.037289	0.03881	0.043001	0.042933
+10	0.01885	0.022811	0.0224	0.033629	0.041006	0.050954	0.042649	0.049579	0.052505
+11	0.023002	0.026883	0.029439	0.039608	0.049976	0.050066	0.042142	0.048017	0.04485
+12	0.030657	0.040527	0.036824	0.041917	0.044215	0.054501	0.047299	0.049644	0.04937
+13	0.034414	0.042705	0.049623	0.038243	0.045236	0.048827	0.039952	0.039347	0.042336
+14	0.061714	0.062289	0.061	0.055759	0.060333	0.056559	0.053911	0.057859	0.051742
+15	0.052795	0.063226	0.063625	0.036217	0.033493	0.044368	0.034372	0.032255	0.034267
+16	0.05503	0.059211	0.065635	0.032442	0.032626	0.028151	0.023214	0.022514	0.027245
+17	0.051924	0.05895	0.063478	0.021344	0.019078	0.024268	0.019411	0.017847	0.018428
+18	0.048932	0.056696	0.056293	0.015774	0.015103	0.014592	0.014656	0.009636	0.009434
+19	0.042504	0.043588	0.050566	0.011815	0.009004	0.010323	0.006174	0.007431	0.007928
+20	0.034551	0.035578	0.040336	0.006076	0.006126	0.006429	0.003997	0.003206	0.004181
+21	0.024931	0.028741	0.027815	0.004372	0.003021	0.002685	0.003529	0.002278	0.001985
+22	0.017499	0.018927	0.02006	0.002271	0.002887	0.001934	0.002	0.000619	0.001778
+23	0.01169	0.009973	0.01084	0.001871	0.001369	0.001194	3.16e-07	0.00186	1.47e-05
+24	0.005256	0.005541	0.006034	0.001072	1.57e-05	1.63e-05	0.000821	1.64e-05	2.8e-05
+25	0.001855	0.002477	0.002459	0.000455	2.57e-05	2.49e-05	3.45e-05	2.88e-05	3.65e-05
+26	0.002085	0.000973	0.001487	0.001294	3.18e-05	3.01e-05	3e-05	3.65e-05	3.79e-05
+27	1.86e-05	0.000824	9.39e-05	0.001791	3.27e-05	3.09e-05	3.14e-05	3.77e-05	3.79e-05

## Sheet: Figure 4f
	CWR22res CTL			CWR22res THEM6 KO1			CWR22res THEM6 KO2
Labeled cholesterol	0.177154	0.167673	0.16938	0.086109	0.083649	0.08061	0.0818442	0.080399	0.078229

## Sheet: Figure 4g
	MCF-7 CTL			MCF-7 THEM6 KO
Labeled cholesterol	0.321071	0.298782	0.302544	0.26753	0.254345	0.260374

## Sheet: Figure 4i
ACACA (PRAD TCGA)
THEM6 low	THEM6 high
2.10526	2.37258
1.98687	1.66889
2.43041	2.99002
2.26427	2.04212
1.74893	2.28344
2.47388	2.30798
2.1329	2.19659
0.287862	3.07259
2.8564	1.18067
2.34793	2.10726
2.31417	3.48592
2.45719	1.99302
2.50825	0.475934
2.89163	1.58936
2.00735	3.3287
1.03675	3.22125
2.51863	2.22336
3.02753	1.56323
2.15218	1.28551
2.02817	2.58529
2.75569	2.92031
1.20758	2.49241
3.5172	3.72643
3.16047	1.86018
2.09304	1.78719
2.18292	1.61403
2.15865	2.21155
3.38525	2.48745
2.98311	1.96501
2.19674	1.35975
1.57095	3.00894
1.19062	4.16916
1.96788	3.73113
1.03463	2.0578
1.62906	1.97636
1.4307	1.59396
3.12109	1.29692
1.60194	3.2892
2.08972	2.7267
1.85777	3.25298
1.69397	4.61528
1.95444	2.79816
2.91877	1.65044
2.65523	2.41532
2.72809	3.21846
2.73122	1.95284
1.66964	3.4246
3.15988	1.58306
3.22377	2.46902
2.09971	2.88211
1.40451	3.65815
2.01138	2.0562
2.025	1.84517
2.07872	3.30309
2.71017	2.53161
1.77624	3.84974
2.11515	2.65777
2.68305	1.03859
3.58808	2.5534
1.71988	1.70773
1.91678	1.84643
2.61478	2.06894
2.44127	2.26663
2.49226	0.667991
2.00184	0.965464
1.29166	3.66121
0.602879	3.14124
1.40499	3.90605
2.42174	2.92
0.705337	2.98732
2.43688	3.04413
1.31369	1.78755
0.685243	1.81918
0.321997	2.33787
2.44045	2.26832
3.25819	2.7592
2.49309	1.89682
3.31288	1.34167
2.1686	2.16277
1.65333	2.13352
1.59859	2.86856
1.61078	2.56811
1.78344	2.7049
2.15182	2.97977
1.56124	3.63515
2.52949	2.4122
1.81514	3.34504
1.11218	2.32941
1.4235	2.85414
1.38729	2.33609
1.48753	1.95804
3.66835	2.93911
1.66609	1.89907
1.19434	2.6959
0.213407	1.81551
3.25061	1.57035
1.56949	1.32495
1.50383	1.45451
2.44668	1.62033
2.01041	1.91723
1.39086	2.65525
1.89308	1.87855
2.26457	2.33566
2.57713	3.19953
3.2735	1.03402
4.19693	2.07773
1.14887	2.24592
2.99086	2.5642
1.52661	2.3395
0.763879	3.06694
2.04273	2.52291
1.91835	2.10066
1.68375	2.69179
1.80628	1.96238
1.9766	1.96683
1.68967	2.31228
2.40313	2.987
2.97914	1.49031
2.11496	1.8348
1.54197	2.33819
2.16418	2.67345
-1.3477
2.1639
1.78611
1.47814
1.55713
1.49588
2.79494
1.6344
2.52132
3.97837
1.93965
1.49472
1.3828
2.29258
1.86967
0.744535
1.8166
1.50809
1.00162
1.76116
1.3086
2.49362
1.02963
1.49925
0.591731
1.20979
2.46885
2.04259
2.5797
2.15174
1.61632
2.30702
1.06037
2.38612
1.69537
2.59947
1.09643
2.77928
1.83907
2.86419
2.66747
1.88474
1.96965
1.56862
1.79548
2.62313
2.84394
2.0261
2.25057
1.77021
1.4742
1.84198
2.29814
2.40084
1.11622
1.85098
1.83161
2.01577
1.53054
2.08787
1.7461
1.74249
1.78124
2.28379
2.33977
1.28233
2.45101
2.05362
2.32031
1.39689
2.05748
2.43394
1.91237
1.99764
2.49192
3.19696
3.1412
0.795928
1.62937
3.03296
1.72329
2.75675
2.80678
2.34308
0.572071
1.7873
0.887961
1.99255
1.87938
0.523901
3.65776
2.48714
1.58477
2.71333
1.92206
2.59062
2.80453
1.84789
2.28345
1.05298
2.56442
1.82726
2.96376
1.01545

## Sheet: Figure 4j
Labeled fraction	22rv1 CTL			22rv1 THEM6 KO1			22rv1 THEM6 KO2
Palmitic acid (16:0)	0.82301	0.772663	0.826666	0.71843	0.715882	0.713623	0.722369	0.725848	0.702295
Oleic acid (18:1)	0.700542	0.684401	0.701517	0.566759	0.558945	0.555516	0.571294	0.586918	0.580557
Stearic acid (18:0)	0.68341	0.630356	0.733882	0.577163	0.586781	0.590341	0.627362	0.628068	0.61091

## Sheet: Figure 4k
Palmitic acid m/z	22rv1 CTL			22rv1 THEM6 KO1			22rv1 THEM6 KO2
0	0.17699	0.227337	0.173334	0.28157	0.284118	0.286377	0.277631	0.274152	0.297705
+1	0.006716	0.008119	0.005747	0.012348	0.010283	0.01297	0.010228	0.009588	0.01082
+2	0.015141	0.015813	0.01622	0.051433	0.052064	0.051325	0.047728	0.048049	0.055089
+3	0.00357	0.003815	0.004488	0.015787	0.017905	0.017898	0.019209	0.018855	0.020455
+4	0.040515	0.038258	0.041599	0.110481	0.108392	0.106901	0.100191	0.101967	0.106524
+5	0.011126	2.29e-15	0.012056	0.031878	0.034263	0.031692	0.036446	0.037845	0.041564
+6	0.092037	0.089518	0.094765	0.143985	0.147159	0.14904	0.143437	0.141079	0.138302
+7	0.023594	0.02412	0.024729	0.037004	0.041566	0.040198	0.044884	0.046994	0.039828
+8	0.155971	0.155435	0.155141	0.133124	0.13432	0.133924	0.135747	0.135569	0.127712
+9	0.033285	0.029294	0.033914	0.030769	0.030387	0.032726	0.033347	0.034439	0.032635
+10	0.178396	0.172887	0.176942	0.085981	0.07993	0.077283	0.083015	0.08254	0.074119
+11	0.032502	0.029784	0.031464	0.015554	0.014277	0.015051	0.016233	0.017586	0.016762
+12	0.132648	0.12035	0.132942	0.035076	0.030914	0.031896	0.034134	0.035424	0.027833
+13	0.018425	0.016999	0.018289	0.005085	0.005304	0.003591	0.005315	0.005169	0.004194
+14	0.061023	0.054403	0.061074	0.007948	0.007275	0.007227	0.009438	0.008548	0.006457
+15	0.005216	0.004089	0.005492	0.001087	4.93e-10	0.00083	0.000619	0.001194	2.7e-13
+16	0.012846	0.009778	0.011802	0.000889	0.001843	0.001069	0.002398	0.001002	4.65e-11
