# Supplementary material for: THEM6‐mediated reprogramming of lipid metabolism supports treatment resistance in prostate cancer
Source: EMBO Mol Med. 2022 Jan 11;14(3):e14764. doi: 10.15252/emmm.202114764 (PMC8899912; doi:10.15252/emmm.202114764)
Supplement: Supplementary file 15 — Source Data for Figure 5 [file EMMM-14-e14764-s006.xlsx]

## Sheet: Figure 5b
GENE NAME	log2(FC)_KO1/CTL			log2(FC)_KO2/CTL
ERO1L	-0.8215	-0.75154	-0.76163	-1.45154	-1.25062	-1.34838
HERPUD1	-0.97567	-0.74459	-0.95344	-1.08451	-0.99822	-1.01593
WIPI1	-1.40778	-0.83073	-0.21294	-0.95763	-1.27467	-0.61733
FAM129A	-0.66873	-0.71564	-0.71904	-0.96812	-0.94704	-0.9772
EDEM1	-0.62808	-0.77617	-0.42438	-0.9755	-1.23694	-0.95169
PDIA4	-0.53481	-0.61063	-0.64297	-1.13974	-0.9142	-1.04228
ASNS	-0.33113	-0.37842	-0.45842	-1.26863	-0.90394	-1.16404
DDIT3	-0.4193	-0.48668	-0.47789	-0.74302	-1.25884	-1.07173
DNAJB11	-0.53757	-0.51975	-0.72808	-0.91803	-0.79617	-0.90734
HSPA5	-0.67558	-0.61041	-0.61611	-1.0133	-0.5961	-0.8303
ERP44	-0.37895	-0.46459	-0.66343	-0.85172	-0.64294	-1.03454
PDIA6	-0.49522	-0.56394	-0.50137	-0.77638	-0.54324	-0.69504
FICD	-0.49988	-0.48064	-0.4362	-0.46389	-0.84052	-0.82743
TSPYL2	-0.44757	-0.29882	-0.60056	-0.59082	-0.72296	-0.81595
HSP90B1	-0.50222	-0.37637	-0.3399	-0.90785	-0.64862	-0.63335
P4HB	-0.46618	-0.43552	-0.26356	-0.88264	-0.64897	-0.71108
ATF3	-0.51219	-0.33485	-0.36243	-0.35813	-0.45278	-0.38783

## Sheet: Figure 5c
		22rv1
						BIP
						XBP1s
						ATF4
						CHOP
						THEM6
						HSC70

## Sheet: Figure 5d
	22rv1 CTL		22rv1 THEM6 KO1		22rv1 THEM6 KO2
Exp 1	203.579	180.288	117.4	98.3725	89.7959	86.2143
Exp 2	171.253	164.907	87.4892	98.3149	87.9492	116.824
Exp 3	178.143	165.88	117.727	105.511	139.985	126.002
	LNCaP AI CTL		LNCaP AI THEM6 KO1		LNCaP AI THEM6 KO2
Exp 1	173.482	151.61	106.799	112.492	105.288	110.03
Exp 2	184.88	157.809	105.537	103.736	116.597	118.191
Exp 3	163.374	165.585	109.353	103.205	112.087	114.302

## Sheet: Figure 5e
GENE NAME	log2(FC)_KO1/CTL			log2(FC)_KO2/CTL
SLC1A5	-0.48872	-0.59271	-0.22935	-0.95492	-0.9066	-0.69171
ASNS	-0.75703	-0.81411	-0.41726	-0.75426	-0.61016	-0.39346
SLC7A11	-0.2259	-0.75653	-0.83363	-0.29935	-0.59564	-0.98299
LGALS4	-0.39085	-0.48085	-0.97172	-0.42732	-0.37031	-0.60314
PSAT1	-0.3191	-0.58842	-0.59013	-0.39532	-0.56404	-0.58354
SLC3A2	-0.57063	-0.63372	-0.26032	-0.40855	-0.38052	-0.22253
MTHFD2	-0.54554	-0.57841	-0.29968	-0.50481	-0.27746	-0.19109
ATF6	-0.59888	-0.55068	-0.05785	-0.66772	-0.47577	-0.09927

## Sheet: Figure 5f
		LNCaP AI
						ATF4
						THEM6
						HSC70

## Sheet: Figure 5g
			22rv1							LNCaP AI							CWR22res							PC3
						ATF4							ATF4							ATF4							ATF4
						CHOP							CHOP							CHOP							CHOP
						THEM6							THEM6							THEM6							THEM6
						HSC70							HSC70							HSC70							HSC70

## Sheet: Figure 5h
EIF4G1 (PRAD TCGA)			ASNS (PRAD TCGA)
THEM6 low	THEM6 high		THEM6 low	THEM6 high
-0.26331	-0.57201		-1.30032	-0.73603
-1.14472	-0.40437		-0.52085	-1.56094
0.584232	0.312013		-0.42172	-1.29741
-0.85271	-0.15354		-0.94557	-0.64886
-1.08092	-0.1592		-0.89059	0.523302
-0.72828	-0.67078		-0.7217	-1.17554
-1.95239	-0.68958		-1.1768	-0.54088
-1.07529	0.162183		-1.36913	-0.94671
-0.56846	-0.90991		-1.37478	-1.52007
-1.02863	-0.30391		-1.27434	-0.7218
-0.49721	0.189794		-0.93096	-1.12158
-1.05374	-0.66889		-1.05112	-1.14628
-0.99721	-0.80014		-0.82902	-1.31619
-0.21244	-0.84409		-0.51222	-1.29466
-1.23652	-0.46974		-1.02601	-0.93995
-1.16697	-0.01431		-1.27411	-1.02367
-0.8146	-0.28519		-0.67774	-0.5736
-0.85845	-0.60456		-0.8274	-1.0513
-1.29415	0.205415		-1.11514	-1.1251
-1.07301	-0.82666		-1.15173	-0.81412
-0.67514	-0.22296		-0.94959	-0.67615
-0.91119	-0.09876		-1.34843	-1.00432
0.285418	-1.11249		-1.45798	-0.99731
-0.76969	-0.82812		-0.34893	-1.19448
-0.83946	-1.10809		-1.25366	-0.67435
-0.80083	-0.37539		-1.17567	-1.41199
-0.87435	-0.09743		-1.31197	-1.58376
-0.76547	-0.20665		-0.84939	-1.31481
-0.95812	0.011726		-0.98393	-0.92601
-0.73391	-0.983		-1.2146	-1.19597
-1.14564	-0.52397		-1.05446	-1.04015
-0.81303	-0.96699		-1.26441	-1.26145
-0.85431	-0.23696		-1.2155	-0.66665
-0.53333	-0.64756		-1.38671	-1.20721
-0.74238	-0.46124		-1.14696	-0.42286
-0.71887	-0.18523		-1.1644	-0.75465
-0.57696	-0.89452		-0.895	-1.00049
-0.49101	0.075991		-1.15252	-1.18785
-0.75318	-0.44576		-1.30688	-0.72065
-0.66554	-0.27962		-1.18966	0.313158
-0.93439	-1.63914		-1.02206	0.135852
-0.84499	-0.552		-1.03728	-1.61659
-0.29188	-0.56322		-1.36882	-0.20866
-0.12788	-0.29788		-0.96037	-1.08313
0.357962	-0.84175		-0.16692	-0.69382
-0.85434	-0.6816		-0.93754	-0.96582
-0.69446	-0.71897		-1.11633	-0.88632
-0.82122	-0.90691		-0.94339	-0.94013
-0.23427	-0.94448		-0.88075	-0.80985
-0.81356	-0.26783		-1.01123	-0.75038
-1.73159	-0.64839		-1.19368	-1.34948
-0.34888	-0.16084		-0.81196	-1.28598
-0.99144	-0.80045		-1.35815	-1.11936
-1.06595	-0.66046		-1.29349	-0.90101
-0.24671	-0.297		-0.7706	-1.59384
-0.72186	-0.26372		-1.49312	-0.79607
-0.58845	-0.11896		-1.05498	-0.74339
-1.43936	-0.69573		-1.12233	-1.58537
-0.23609	-0.03391		-0.61381	-0.7473
-0.44371	0.086014		-1.45936	-0.8342
-0.79347	0.153926		-1.31959	-0.4425
-1.19248	0.054122		-1.10943	-0.93766
-0.32867	-0.15232		-0.78198	-1.04472
-1.37102	-0.86272		-1.36321	-1.24412
-1.12771	-0.50625		-0.80442	-0.91157
-0.77607	-0.44104		-1.4442	-0.64212
-1.22644	-0.67567		-1.38992	-0.76393
-1.77698	-0.3515		-1.27272	-0.18601
-0.02901	0.461838		-1.02824	-0.31006
-1.26072	0.184848		-0.39278	-0.35753
-0.47936	-0.05633		-0.81203	-0.71124
-0.84826	0.429495		-1.46725	-0.71636
-1.09244	0.091348		-1.17403	-1.29033
-0.71185	-0.20326		-1.33325	-0.95185
0.123786	-0.08009		-0.84908	-0.87425
-0.00075	0.333851		-0.41898	-0.75862
-1.06353	-0.27832		-0.9552	-0.66302
0.547457	-0.52787		-1.19164	-1.67031
-0.24721	-0.38892		-0.66643	-1.476
-0.93372	0.176191		-1.34194	-1.15711
-0.51469	0.185412		-1.28918	-0.37722
-0.29063	0.654366		-1.09168	-0.91535
-0.5432	0.392517		-1.57447	-1.35795
-0.81502	0.186271		-1.52252	-1.08516
-0.17436	0.427077		-1.21879	-0.75001
-0.49422	0.474248		-0.70882	-1.44392
-0.52521	0.343491		-1.43771	-0.86874
-0.88019	0.286949		-1.11026	-0.96972
-0.93772	-0.02554		-1.17585	-0.77736
-0.7685	0.25565		-1.374	-0.6306
-0.65448	-0.24564		-0.93199	-1.0182
-0.11515	0.397932		-0.41824	-0.96959
-0.14221	0.120727		-0.87188	-0.91237
-0.99822	0.31283		-1.43037	0.033843
-0.89808	-0.22198		-1.30896	-1.37141
-0.35397	-0.31299		-0.81352	-1.14439
-0.65063	-0.49489		-1.35885	-1.56615
-0.9409	-0.46459		-0.82692	-1.49586
-1.28653	-0.09038		-0.86205	-0.43719
-0.99955	-1.09161		-1.03138	-0.93485
-0.51553	0.257418		-1.04098	0.058646
-0.84345	-0.54429		-1.07911	-1.46777
-0.51503	-0.12144		-0.82443	-0.99568
-0.17575	0.28365		-1.11703	-0.58107
-0.53819	-1.02763		-1.07984	-1.07725
-0.29096	-0.13335		-0.55075	-0.52261
-0.67274	-0.21647		-0.8878	-1.13909
-0.39895	0.109751		-0.8028	-0.94145
-0.62724	-0.65559		-0.95282	-0.98938
-0.85263	-0.15046		-1.08272	-0.64635
-1.59903	-0.70022		-0.97102	-0.5203
-0.7086	-0.67204		-0.65903	-0.76018
-1.29052	0.155181		-0.87707	-0.9173
-0.27181	-0.42435		-0.81817	-0.88707
-0.63207	-0.47781		-1.23434	-0.28268
-0.94343	-0.45868		-0.76475	-0.68094
-0.70753	-0.01533		-0.66057	-0.52888
0.19274	-0.51822		-0.00319	-0.68216
-1.21572	-0.15691		-0.68073	-0.9296
-0.98	-0.21683		-1.40539	0.490936
-0.18539	-1.18071		-1.03102	-0.30617
-1.46229			-1.07085
-0.51397			-0.83293
-0.97617			-1.22353
-1.42976			-1.57396
-0.54336			-1.28866
-0.74174			-1.04808
-0.55878			-1.309
-1.41582			-1.12616
-0.4473			-0.76254
0.016443			-1.08198
-0.40343			-0.53951
-0.88013			-1.67155
-0.89723			-1.19719
-0.18188			-0.73303
-0.48354			-0.94992
-0.49322			-1.36963
-0.59647			-1.43986
-0.53947			-1.67416
-0.85387			-1.55151
-0.33819			-1.1118
-0.42994			-1.0366
-0.02535			-1.0066
-0.68022			-1.48874
-0.77385			-1.15336
-1.42175			-1.13857
-0.46547			-0.998
-0.20602			-1.06107
-0.17339			-0.88301
-0.35357			-0.69788
-0.81186			-1.10348
-0.77612			-1.17381
-0.59451			-0.55077
-0.58537			-1.12211
-0.26263			-0.89464
-0.39102			-1.30079
-0.00371			-0.79609
-0.53492			-1.34504
0.293671			-0.75367
-0.41419			-1.7678
-0.42153			-0.85979
-0.14843			-0.76314
-0.05785			-0.98657
0.12551			-0.93266
-0.47942			-0.25342
0.273416			-0.47043
-0.45132			-0.7335
-0.01216			-0.80288
-0.39957			-1.35163
-0.35098			-0.88011
-0.23078			-1.1663
-0.48827			-1.32989
-0.36111			-1.27883
-0.60832			-1.15067
-0.57076			-1.16054
-0.25098			-1.23871
-0.22647			-0.79721
-0.64162			-0.59496
-0.19633			-0.93413
-0.06288			-0.59887
-0.17364			-1.17843
0.010159			-1.26686
-0.29602			-1.35627
-0.62125			-1.1853
-0.34219			-1.33223
-0.40175			-0.58861
-0.23843			-1.13299
0.313538			-0.79329
-0.0951			-0.65969
0.448234			0.013767
-0.64134			-1.10779
-0.22112			-1.41178
-0.32174			-0.93881
-0.45489			-1.16922
-0.66789			-1.03699
0.08783			-0.88417
0.132347			-1.02793
0.116625			-1.47805
-0.61151			-1.20997
-0.81003			-1.28264
0.249245			-1.07
-0.95714			-1.0608
0.364076			-0.53359
0.184851			-1.30889
-0.23502			-0.44271
-0.15914			-0.71286
0.109136			-0.59939
-1.04799			-1.67994
-0.97951			-1.18668
-0.46867			-1.22944
-1.11291			-1.51548
0.445956			-0.86878
-0.0767			-0.11445
-0.81606			-0.9627
0.164759			-0.3762
-0.18581			-0.84393
-0.49119			-0.85263
0.391467			-0.02849
-0.3262			-1.11421
0.255231			-1.05805
-0.16071			-1.16131
-0.56058			-0.50648
-0.20752			-1.00185
-0.52172			-0.5465
-0.36395			-0.14993

## Sheet: Figure 5i
			22rv1
						ATF4
						CHOP
						HSC70

## Sheet: Figure 5j
		LNCaP AI + PA								LNCaP AI + HG
						ATF4									ATF4
						CHOP									CHOP
						HSC70									HSC70
