# Supplementary material for: THEM6‐mediated reprogramming of lipid metabolism supports treatment resistance in prostate cancer
Source: EMBO Mol Med. 2022 Jan 11;14(3):e14764. doi: 10.15252/emmm.202114764 (PMC8899912; doi:10.15252/emmm.202114764)
Supplement: Supplementary file 16 — Source Data for Figure 6 [file EMMM-14-e14764-s017.xlsx]

## Sheet: Figure 6f
THEM6 Score
Untreated	NHT 1-3 m.	NHT 4-6 m.	NHT >7 m.	CRPC	NEPC
0.19	0.26	0.17	0.09	0.29	0.69
0.33	0.44	0.46	0.27	0.17	0.42
	0.26	0.43	0.27	0.56	0.35
	0.33	0.69	0.25	0.13	0.25
0.22	0.31	0.49	0.15	0.3	0.45
0.25	0.29		0.31	0.64
0.62	0.62		0.37	0.56	0.34
0.14			0.28		0.75
0.28	0.24	0.39	0.22	0.02	0.48
	0.22	0	0.38	0.77	0.21
0.05			0.27	0.79	0.43
0.01		0.49	0.35	0.18	0.75
0.01	0.22	0.52			0.79
0.07	0.18	0.29		0.63	0.24
0.13		0.6	0.27	0.66	0.45
0.33	0.13		0.23	0.75	0.45
0.21	0.44	0.65	0.16	0.79
0.09	0.42	0.62	0.27	0.81	0.69
			0.23		0.72
0.1			0.24
0.25	0.12	0.29			0.37
0.07	0.09	0.25		0.8	0.48
	0.14	0.46	0.38	0.25	0.56
0.25	0	0.36	0.14	0.53
0.2		0.34	0.46		0.78
0.33	0.04	0.46	0.43		0.82
0.48	0.24	0.49		0.73	0.73
0.3	0.16	0.36		0.72	0
	0.17		0.5	0.79	0.83
0	0.15	0.62	0.59	0.85	0.77
0.27		0.79	0.39	0.26	0.65
0.65		0.65	0.34	0.3	0.63
	0.14	0.28	0.33	0.8	0.54
	0.1	0.5		0.76
0.31	0.25	0.68	0.39	0.6	0.55
0.36	0.32	0.63		0.8
0.15	0.11	0.29	0.1
0.24	0.21	0.57	0.25	0.83
0.16	0.17	0.1	0.63	0.44
0.25	0.11	0.26	0.57	0.73
0.37	0.31	0	0.51	0.91
0.53	0.38	0.27	0.54	0.66
0.27		0.34	0.21	0.65
0.3		0.27	0.21	0.34
0.06	0.44	0.37	0.41	0.94
0.1	0.25	0.31	0.51	0.29
0.38	0.37	0.53		0.73
0.18	0.35	0	0.67	0.56
0.32	0.34	0.49	0.21	0.49
0.6	0.39	0.66	0.21	0.53
0.35		0.51	0.66	0.94
0.08	0.38	0.48	0.51	0.74
0.14	0.17	0.45	0.13
0.02	0.36	0.31	0.14
0.11	0.6	0.52	0.23
0.12	0.4		0.26
0.77	0.45	0.35
0.61	0.19	0.5	0.3
0.6	0.39	0.38	0.58
0.76	0	0.39	0.56
0.5		0.22	0
0.45		0.15
0.5			0.33
0.53		0.39	0.39
0.6	0.32	0.66	0.46
0.36	0.4	0.32
0.6	0.42	0.75	0.8
0.33	0	0.79	0.59
0.02	0.23	0.69	0.23
0.07	0	0.72	0.09
0.4	0.3	0.52
0.52	0.42	0.31	0.12
0.33	0.51	0.56	0.48
0.25	0.48		0.42
0.42	0.77	0.84	0.33
0.37	0.61	0.79	0.41
0.45	0.31		0.24
	0.31	0.55	0.25
0.12	0.34		0.39
0.23	0.45		0.55
0.36	0.46		0.09
0.3	0.58		0.19
0.33			0.6
0.29	0.43		0.4
0.12	0.59		0.52
0.22	0.63		0.65
0.02			0.65
0.07	0.35		0.68
0.43			0.3
0.23	0.36		0.26
0.16	0.35
0.09	0.54
0.72	0.46
0.71	0.17		0.43
0.41	0.38		0.52
0.1	0.39		0.23
0.86	0.51
0.94	0.27		0.18
0.49			0.42
0.59			0.31
0.76			0.28
0.3	0.38		0.24
0.17	0.5		0.36
0.52			0.43
0.44	0.37		0.16
0	0.13		0.29
0.74	0.44		0.25
0.55	0.24		0.19
0.15	0.42		0.5
0.17	0.42		0.51
0.55	0.59		0.4
	0.67		0.25
0.87			0.61
0.81	0.23		0.59
0.41			0.05
0.35			0.07
			0.4
0.4			0.31
0.43			0.29
0.14			0.77
0.7			0.73
0.15			0.34
0.54			0.34
0.59			0.4
0.24			0.59
0.17			0.58
0.35
0.29			0.35
0.17
0.7			0.38
0.59			0.45
0.3			0.74
0.71			0.73
0.55
0.75
0.68			0.42
0.37			0.51
0.22			0.28
0.31			0.23
0.38			0.29
0.31			0.37
0.83			0.45
			0.46
0.35			0.34
			0.75
			0.69
			0.5
			0.38
			0.61
			0.65
			0.6
			0.53
			0.37
			0.32
			0.94
			0.28
			0.53
			0.54

## Sheet: Figure 6g
THEM6 Score
Gleason <= 7	Gleason >7
0.3	0.39
0.04	0.69
0.375	0.84
0.03	0.045
0.56	0.385
0.31	0.9
0.35	0.1
0.04	0.16
0.38	0.21
0.035	0.33
0.07	0.37
0.07	0.77
0.08	0.76
0.195	0.5
0.2	0.585
0.205	0.62
0.23	0.46
0.25	0.17
0.255	0.17
0.265	0.205
0.335	0.26
0.43	0.32
0.46	0.345
0.67	0.36
0.715	0.4
0.28	0.465
0.345	0.475
0.425	0.48
0.635	0.515
0.13	0.545
0.215	0.575
0.22	0.585
0.22	0.655
0.245	0.765
0.285	0.045
0.285	0.06
0.315	0.175
0.37	0.18
0.515	0.2
0	0.32
0.08	0.345
0.115	0.38
0.115	0.38
0.125	0.39
0.14	0.39
0.15	0.415
0.16	0.43
0.17	0.46
0.23	0.49
0.23	0.495
0.235	0.51
0.245	0.52
0.255	0.63
0.265	0.68
0.29	0.69
0.29	0.695
0.295	0.705
0.3	0.395
0.315	0.465
0.33	0.55
0.36	0.64
0.38	0.8
0.395	0.345
0.4
0.41
0.425
0.45
0.45
0.47
0.52
0.525
0.55
0.57
0.61
0.645
0.14
0.25
0.305
0.36
0.42
0.505
0.53
0.565
0.63
0.26
0.265
0.31
0.32
0.34
0.36
0.39
0.395
0.45
0.45
0.455
0.46
0.495
0.6
0.645

## Sheet: Figure 6h
THEM6 Score
no Mets	Mets
0.12	0.045
0.17	0.32
0.33	0.33
0.345	0.35
0.36	0.445
0.385	0.455
0.39	0.46
0.47	0.48
0.635	0.495
0.83	0.5
0.9	0.515
0.035	0.54
0.06	0.68
0.08	0.84
0.115	0.39
0.115	0.645
0.12	0.655
0.125	0.7
0.14	0.72
0.14	0.77
0.18	0.78
0.185	0.8
0.21	0.81
0.215	0.39
0.235	0.465
0.245	0.18
0.25	0.205
0.25	0.225
0.255	0.255
0.26	0.34
0.265	0.345
0.265	0.395
0.28	0.51
0.285	0.52
0.29	0.535
0.29	0.54
0.305	0.55
0.31	0.565
0.31	0.585
0.315	0.63
0.32	0.195
0.33	0.23
0.34	0.26
0.34	0.345
0.345	0.37
0.36	0.51
0.36	0.525
0.365	0.63
0.38	0.815
0.385	0.02
0.39	0.17
0.39	0.18
0.39	0.215
0.395	0.23
0.4	0.35
0.4	0.44
0.415	0.565
0.42	0.64
0.42	0.645
0.425	0.665
0.425	0.705
0.425	0.725
0.43	0.775
0.43	0.78
0.45	0.785
0.45	0.8
0.455	0.465
0.46	0.84
0.475	0.04
0.5	0.46
0.515	0.49
0.525	0.69
0.53	0.765
0.575	0.14
0.585	0.415
0.6	0.61
0.61
0.63
0.63
0.645
0.715
0.72
0.735
0.265
0.56
0.045
0.07
0.345
0.355
0.36
0.37
0.405
0.47
0.5
0.62
0
0.03
0.135
0.16
0.16
0.17
0.18
0.2
0.2
0.21
0.22
0.235
0.245
0.26
0.28
0.28
0.295
0.32
0.325
0.345
0.35
0.365
0.37
0.375
0.38
0.38
0.41
0.43
0.45
0.45
0.46
0.495
0.52
0.535
0.545
0.57
0.6
0.69
0.765
0.38
0.585
0.385
0.6
0.615
0.89
0.16
0.27
0.38
0.585
0.68
0.73
0.1
0.36
0.39
0.63
0.77

## Sheet: Figure 6i
	Survival (months)	THEM6 low	THEM6 high
Patient 1	12.6	0
Patient 2	2.18333	1
Patient 3	3.44444	1
Patient 4	0.880556	1
Patient 5	3.75278	1
Patient 6	2.66389	1
Patient 7
Patient 8	3.94444	1
Patient 9		3
Patient 10	2.775	1
Patient 11	0.663889	1
Patient 12	0.7	1
Patient 13	2.79444	1
Patient 14	4.35556	1
Patient 15	12	0
Patient 16	0.722222	0
Patient 17	2.1	1
Patient 18	3.08611	1
Patient 19	2.95556	1
Patient 20
Patient 21	9.53056	1
Patient 22	1.63611	0
Patient 23	9.72222	1
Patient 24	12.2944	0
Patient 25	14.8083	0
Patient 26	1.1	1
Patient 27	9.42778	0
Patient 28	7.18333	0
Patient 29	1.27778	0
Patient 30	9.51111	0
Patient 31	9.75	0
Patient 32	18.5	0
Patient 33	10.3806	0
Patient 34	14.7	0
Patient 35	4.94444	0
Patient 36	4.18611		1
Patient 37
Patient 38			3
Patient 39	0.852778		1
Patient 40	8.84444		1
Patient 41	1.60556		1
Patient 42	1.65556		1
Patient 43	4.41111		1
Patient 44	6.35278		1
Patient 45	0.5		1
Patient 46	0.116667		0
Patient 47	0.802778		0
Patient 48
Patient 49	3.99444		1
Patient 50	1.95		1
Patient 51	0.9		1
Patient 52	3.06111		1
Patient 53			0
Patient 54
Patient 55	0.2		0
Patient 56	1.81389		1
Patient 57	10.0444		0
Patient 58	3.76944		1
Patient 59
Patient 60	12.9389		0
Patient 61
Patient 62	0.786111		1
Patient 63	7.24444		1
Patient 64	2.21944		1
Patient 65
Patient 66	3.35		1
Patient 67	1.51111		1
Patient 68	7.175		0
Patient 69	1.33333		0

## Sheet: Figure 6j
	Survival (months)	THEM6 low	THEM6 high
Patient 1	12.6	0
Patient 2	5.69444	1
Patient 3	4.35	2
Patient 4	13.1278	0
Patient 5	10.5806	0
Patient 6	5.97222	1
Patient 7	5.11944	2
Patient 8	3.95	1
Patient 9	3.725	1
Patient 10	3.69167	1
Patient 11	9.14444	0
Patient 12	13.7	0
Patient 13	6.43611	2
Patient 14	4.42778	2
Patient 15	12	0
Patient 16	0.722222	2
Patient 17	5.8	2
Patient 18	9.44444	0
Patient 19	3.88611	2
Patient 20	9.85278	1
Patient 21	10.8278	0
Patient 22	1.63611	1
Patient 23	9.87778	0
Patient 24	12.2944	0
Patient 25	14.8083	0
Patient 26	9.9	0
Patient 27	9.42778	2
Patient 28	7.18333	1
Patient 29	1.27778	2
Patient 30	9.51111	0
Patient 31	9.75	0
Patient 32	18.5	0
Patient 33	10.3806	0
Patient 34	14.7	0
Patient 35	4.94444	1
Patient 36	5.34444		2
Patient 37	2		1
Patient 38	1.7		1
Patient 39	1.28333		1
Patient 40	9.55278		1
Patient 41	9.18333		1
Patient 42	5.60833		1
Patient 43	6.44444		1
Patient 44	9.31667		1
Patient 45	11.3		0
Patient 46	0.116667		1
Patient 47	0.802778		2
Patient 48	2.03333		1
Patient 49	7.33056		1
Patient 50	1.98056		1
Patient 51	1		1
Patient 52	5.04167		1
Patient 53	13.6		0
Patient 54	0.722222		2
Patient 55	0.2		1
Patient 56	15.4639		0
Patient 57	10.0444		0
Patient 58	14.0639		0
Patient 59	1.75556		1
Patient 60	12.9389		1
Patient 61	1.86944		2
Patient 62	1.06667		1
Patient 63	12.8778		1
Patient 64	13.8861		1
Patient 65	1.40833		2
Patient 66	7.88333		1
Patient 67	3.40833		1
Patient 68	7.175		1
Patient 69	1.33333		1

## Sheet: Figure 6k
THEM6 Score
Ki67 low	Ki67 high
0.6	0.44
0.12	0.6
0.22	0.4
0.59	0.43
0.51	0.18
0.8	0.31
0.25	0.58
0.21	0.05
0	0.02
0.37	0.74
0.17	0.36
0.49	0.41
0.57	0.13
0.29	0.38
0.21	0.37
0.09	0.46
0.34	0.3
0.24	0.39
0.18	0.59
0.29	0.39
0.35	0.22
0.25	0.46
0.31	0.09
0.14	0.35
0.53	0.5
0.23	0.12
0	0.84
0.34	0.43
0.13	0.61
0.52	0.77
0.27	0.38
0.22	0.26
0.5	0.37
0.23	0.24
0.06	0.7
0.14	0.04
0.5	0.8
0.27	0.15
0.16	0.67
0.22	0.55
0.52	0.29
0.21	0
0.67	0.79
0.57	0.61
0.28	0.56
0.15	0.39
0.52	0.21
0.29	0.51
0.33	0.44
0.66	0.74
0.09	0.17
0.21	0.25
0.31	0.27
0.8	0.6
0.09	0.44
0.14	0.25
0.73	0.58
0.4	0.27
0	0.29
0.17	0.77
0.29	0.45
0.65	0.23
0.69	0.03
0.69	0.32
0.2	0.49
0.21	0.27
0.31	0.75
0.37	0.34
0.3	0.58
0.33	0.35
0.27	0.65
0.1	0.34
0.85	0.31
0.25	0.27
0.22	0.25
0.56	0.05
0.46	0.66
0.04	0.62
0.5	0.4
0.72	0.73
0.74	0.31
0.35	0.37
0.14	0.65
0.44	0.22
0.28	0.32
0.53	0.94
0.17	0.45
0.12	0.81
0.15	0
0.33	0.77
0.09	0.62
0.22	0.4
0.39	0.72
0.37	0.01
0.27	0.36
0.46	0.29
0.3	0.38
0.43	0.42
0.25	0.25
0.15	0.71
0.21	0.01
0.56	0.43
0.38	0.43
0.63	0.6
0.1	0.51
0.08	0.26
0.59	0.77
0.49	0.43
0.56	0.66
0.33	0.61
0.69	0.24
0.48	0.68
0.17	0.59
0.31	0.55
0.24	0.86
0.17	0.79
0.43	0.75
0.79	0.36
0.46	0.42
0.14	0.53
0.5	0.48
0.11	0
0.07	0.52
0.34	0.46
0.23	0.56
0.33	0.23
0.39	0.25
0.21	0
0.27	0.58
0.28	0.25
0.07	0.62
0.12	0.43
0.28	0.71
0.17	0.29
0.25	0.1
0.18	0.32
0.62	0.44
0.6	0.31
0.1	0.6
0	0.19
0.19	0.07
0.53	0.35
0.46	0.36
0.13	0.34
0.29	0.48
0.41	0.21
0.26	0.63
0.63	0.23
0.39	0.37
0.31	0.68
0.23	0.56
0.72	0.23
0.62	0.35
0.16	0.35
0.39	0.65
0.38	0.7
0.59	0.02
0.4	0.8
0.15	0.77
0.37	0.08
0.22	0.45
0.14	0.69
0.45	0.1
0.53	0.14
0.3	0.69
0.42	0.07
0.38	0.41
0.49	0.42
0.34	0.12
0.39	0.52
0.11	0.35
0.24	0.42
0.34	0.36
0.16	0.02
0.42	0.54
0.26	0.65
0.11	0.33
0.28	0.48
0.31	0.31
0.15	0.23
0.42	0.58
0	0.4
0.27	0.45
0.47	0.07
0.3	0.48
0.25	0.55
0.25	0.53
0.52	0.2
0.19	0.61
0.38	0.68
0.26	0.68
0.38	0.76
0.48	0.51
0.26	0.17
0.26	0.78
0	0.38
0.22	0.36
0.16	0.49
0.32	0.33
0.55	0.5
0.13	0.63
0.37	0.53
0.66	0.79
0.38	0.35
0.44	0.41
0.35	0.29
0.23	0.34
0.24	0.65
0.18	0.45
0.25	0.29
0.76	0.5
0.37	0.82
0.35	0.43
0.51	0.3
0.27	0.48
0.19	0.49
0.51	0.43
0.25	0.5
0.17	0.17
0.24	0.44
0.45	0.94
0.4	0.79
0.5	0.52
0.1	0.39
0.32	0.45
0.52	0.38
0.36	0.6
0.42	0.76
0.25	0.65
0.42	0.73
0.4	0.24
0.68	0.75
0.38	0.83
0.52	0.31
0.46	0.75
0.38	0.53
0.4	0.73
0.4	0.72
0.59	0.6
0.54	0.83
0.3	0.87
0.51	0.53
0.16	0.59
0.09	0.28
0.39	0.7
0.39	0.81
0.3	0.73
0.51	0.24
0.36	0.45
0.45	0.64
0.59	0.13
0.6	0.66
0.59	0.3
0.24	0.54
0.55	0.83
0.33	0.83
0.42	0.94
0.31	0.91
0.51	0.8
0.33	0.63
0	0.54
0.55	0.45
0.02	0.77
0.3	0.74
0.33	0.29
0.07	0.17
0.3	0.65
0.73	0.89
0.12	0.79
	0.75

## Sheet: Figure 6l
THEM6 Score
Ki67 low	Ki67 high
12.5	20
20	35
25	60
40	60
50	65
50	65
60	80
70	90
80	90
80	100
90	100
90	100
90	110
95	140
95	150
100	150
100	150
100	160
100	160
100	170
105	180
105	180
110	190
120	190
120	195
130	200
130	220
135	245
140	245
150
150
150
175
230
240
